# Supplementary material for: Proteomic dataset: Profiling of glioma C6 and astrocytes rat cell lines before and after co-cultivation
Source: Data Brief. 2021 Dec 1;39:107658. doi: 10.1016/j.dib.2021.107658 (PMC8666335; doi:10.1016/j.dib.2021.107658)
Supplement: Supplementary file 1 [file mmc1.xlsx]

## Sheet: PDX026776_MaxQuant_output
Protein IDs	Majority protein IDs	Peptide counts (all)	Peptide counts (razor+unique)	Peptide counts (unique)	Fasta headers	Number of proteins	Peptides	Razor + unique peptides	Unique peptides	Peptides A0001_IDA_1	Peptides A0001_IDA_2	Peptides A0001_IDA_3	Peptides A0001_IDA_4	Peptides A0001_IDA_5	Peptides A0002_IDA_1	Peptides A0002_IDA_2	Peptides A0002_IDA_3	Peptides A0002_IDA_4	Peptides A0002_IDA_5	Peptides A0003_IDA_1	Peptides A0003_IDA_2	Peptides A0003_IDA_3	Peptides A0003_IDA_4	Peptides A0003_IDA_5	Peptides A0004_IDA_1	Peptides A0004_IDA_2	Peptides A0004_IDA_3	Peptides A0004_IDA_4	Peptides A0004_IDA_5	Peptides A0005_IDA_1	Peptides A0005_IDA_2	Peptides A0005_IDA_3	Peptides A0005_IDA_4	Peptides A0005_IDA_5	Peptides A0006_IDA_1	Peptides A0006_IDA_2	Peptides A0006_IDA_3	Peptides A0006_IDA_4	Peptides A0006_IDA_5	Peptides A0007_IDA_1	Peptides A0007_IDA_2	Peptides A0007_IDA_3	Peptides A0007_IDA_4	Peptides A0007_IDA_5	Peptides A0008_IDA_1	Peptides A0008_IDA_2	Peptides A0008_IDA_3	Peptides A0008_IDA_4	Peptides A0008_IDA_5
iRT_1;Biognosys|iRT	iRT_1;Biognosys|iRT	2;2	2;2	2;2	iRT_1 iRT Kit Nominal;Biognosys|iRT Kit Fusion	2	2	2	2	0	0	1	0	1	0	0	0	0	0	0	0	0	0	0	0	0	0	0	0	0	0	0	0	1	0	0	0	0	0	0	0	0	0	0	0	0	0	0	0
contamination_ENSEMBL:ENSBTAP00000007350;CON__ENSEMBL:ENSBTAP00000007350;contamination_P01030;CON__P01030	contamination_ENSEMBL:ENSBTAP00000007350;CON__ENSEMBL:ENSBTAP00000007350;contamination_P01030;CON__P01030	7;7;4;4	7;7;4;4	7;7;4;4	contamination_ENSEMBL:ENSBTAP00000007350;;contamination_P01030;	4	7	7	7	1	2	0	0	3	2	1	0	1	1	2	1	1	0	1	0	1	1	1	0	1	1	0	1	0	1	1	0	1	1	0	1	1	0	2	0	1	1	0	1
contamination_Q3MHN5;CON__Q3MHN5;contamination_ENSEMBL:ENSBTAP00000018229;CON__ENSEMBL:ENSBTAP00000018229	contamination_Q3MHN5;CON__Q3MHN5;contamination_ENSEMBL:ENSBTAP00000018229;CON__ENSEMBL:ENSBTAP00000018229	2;2;2;2	2;2;2;2	2;2;2;2	contamination_Q3MHN5;;contamination_ENSEMBL:ENSBTAP00000018229;	4	2	2	2	0	0	0	0	0	0	0	0	0	0	0	0	0	0	0	0	0	0	0	0	0	0	0	0	0	0	0	0	0	0	0	0	0	0	0	0	0	0	0	0
contamination_ENSEMBL:ENSBTAP00000024146;CON__ENSEMBL:ENSBTAP00000024146	contamination_ENSEMBL:ENSBTAP00000024146;CON__ENSEMBL:ENSBTAP00000024146	25;25	25;25	25;25	contamination_ENSEMBL:ENSBTAP00000024146;	2	25	25	25	0	0	0	1	1	1	1	0	0	2	4	0	2	2	0	0	1	2	2	2	1	0	1	1	1	2	1	1	2	0	1	2	0	0	0	1	1	1	0	3
contamination_ENSEMBL:ENSBTAP00000025008;CON__ENSEMBL:ENSBTAP00000025008;tr|M0R8B6|M0R8B6_RAT	contamination_ENSEMBL:ENSBTAP00000025008;CON__ENSEMBL:ENSBTAP00000025008;tr|M0R8B6|M0R8B6_RAT	7;7;6	1;1;0	1;1;0	contamination_ENSEMBL:ENSBTAP00000025008;;tr|M0R8B6|M0R8B6_RAT Tubulin beta chain OS=Rattus norvegicus OX=10116 GN=Tubb1 PE=1 SV=1	3	7	1	1	4	4	3	4	4	4	4	5	4	4	4	4	4	4	3	4	4	4	4	3	4	4	4	4	4	3	3	3	3	3	4	4	2	5	3	3	3	3	3	3
contamination_P00735;CON__P00735	contamination_P00735;CON__P00735	2;2	2;2	2;2	contamination_P00735;	2	2	2	2	0	0	0	0	0	0	0	0	0	0	0	0	0	0	0	0	0	0	0	0	0	0	0	0	0	0	0	0	0	0	0	0	0	0	0	0	0	0	0	0
contamination_sp|P00761|TRYP_PIG;CON__P00761	contamination_sp|P00761|TRYP_PIG;CON__P00761	5;5	5;5	5;5	contamination_sp|P00761|TRYP_PIG;	2	5	5	5	4	3	4	4	4	4	4	4	4	4	5	4	4	4	4	4	4	4	3	3	4	4	4	4	3	4	4	3	4	4	4	3	4	3	4	4	4	4	4	4
contamination_P01966;CON__P01966;contamination_sp|HBA_HUMAN|	contamination_P01966;CON__P01966	6;6;2	6;6;2	6;6;2	contamination_P01966;	3	6	6	6	0	0	0	0	0	0	0	0	0	0	0	0	0	0	0	0	0	0	0	0	0	0	0	0	0	0	0	0	0	0	0	0	0	0	0	0	0	0	0	0
contamination_P02584;CON__P02584	contamination_P02584;CON__P02584	6;6	1;1	1;1	contamination_P02584;	2	6	1	1	4	5	5	4	5	4	4	5	4	4	5	3	4	4	5	5	4	5	4	5	5	4	4	5	5	4	3	5	5	5	5	5	5	5	4	4	5	5	5	5
contamination_P02672;CON__P02672	contamination_P02672;CON__P02672	1;1	1;1	1;1	contamination_P02672;	2	1	1	1	0	0	0	0	0	0	0	0	0	0	0	0	0	0	0	0	0	0	0	0	0	0	0	0	0	0	0	0	0	0	0	0	0	0	0	0	0	0	0	0
contamination_sp|P02769|ALBU_BOVIN;CON__P02769;contamination_sp|ALBU_HUMAN|;CON__P02768-1	contamination_sp|P02769|ALBU_BOVIN;CON__P02769	51;51;5;5	51;51;5;5	49;49;5;5	contamination_sp|P02769|ALBU_BOVIN;	4	51	51	49	17	18	17	15	17	17	19	14	15	17	19	19	16	15	16	18	13	17	15	15	12	9	12	12	11	14	15	17	14	12	12	12	10	11	10	10	12	8	11	12
contamination_P06868;CON__P06868	contamination_P06868;CON__P06868	3;3	3;3	3;3	contamination_P06868;	2	3	3	3	0	0	0	0	0	0	0	0	0	0	1	0	0	0	0	0	0	0	0	0	0	0	0	0	0	0	0	0	0	0	0	0	0	0	0	0	0	0	0	0
contamination_P07477;CON__P07477	contamination_P07477;CON__P07477	1;1	1;1	1;1	contamination_P07477;	2	1	1	1	0	0	0	0	0	0	0	0	0	0	0	0	0	0	0	0	0	0	0	0	0	0	0	0	0	0	0	0	0	0	0	0	0	0	0	0	0	0	0	0
contamination_P12763;CON__P12763;sp|P24090|FETUA_RAT	contamination_P12763;CON__P12763	9;9;1	9;9;1	9;9;1	contamination_P12763;	3	9	9	9	0	0	0	0	0	0	0	0	0	0	0	0	0	0	0	0	0	0	0	0	0	0	0	0	0	0	0	0	0	0	0	0	0	0	0	0	0	0	0	0
contamination_sp|P13645|K1C10_HUMAN;contamination_sp|K1C10_HUMAN|;contamination_P13645;CON__P13645;sp|Q6IFW6|K1C10_RAT;tr|A0A0G2K2V6|A0A0G2K2V6_RAT;contamination_P02535-1;CON__P02535-1;contamination_sp|Q7Z3Z0|K1C25_HUMAN;CON__Q7Z3Z0;contamination_sp|K1C15_SHEEP|;contamination_Q7Z3Y8;CON__Q7Z3Y8;contamination_Q148H6;CON__Q148H6;contamination_Q7Z3Y7;CON__Q7Z3Y7;contamination_Q2M2I5;CON__Q2M2I5	contamination_sp|P13645|K1C10_HUMAN;contamination_sp|K1C10_HUMAN|;contamination_P13645;CON__P13645	16;16;16;16;7;7;5;5;2;2;2;2;2;2;2;2;2;1;1	16;16;16;16;7;7;5;5;2;2;2;2;2;2;2;2;2;1;1	14;14;14;14;5;5;3;3;1;1;1;1;1;1;1;1;1;0;0	contamination_sp|P13645|K1C10_HUMAN;contamination_sp|K1C10_HUMAN|;contamination_P13645;	19	16	16	14	0	0	0	0	0	0	0	0	0	0	0	0	0	0	0	0	0	1	0	0	0	0	0	0	0	0	0	0	0	0	0	0	0	0	0	0	0	0	0	0
contamination_sp|P13646-3|K1C13_HUMAN;contamination_sp|P13646|K1C13_HUMAN;contamination_P13646-1;CON__P13646-1;contamination_ENSEMBL:ENSP00000377550;CON__ENSEMBL:ENSP00000377550;contamination_P08730-1;CON__P08730-1;contamination_sp|P13646-2|K1C13_HUMAN;sp|Q6IFV4|K1C13_RAT;contamination_P19001;CON__P19001;contamination_P19012;CON__P19012	contamination_sp|P13646-3|K1C13_HUMAN;contamination_sp|P13646|K1C13_HUMAN;contamination_P13646-1;CON__P13646-1;contamination_ENSEMBL:ENSP00000377550;CON__ENSEMBL:ENSP00000377550;contamination_P08730-1;CON__P08730-1;contamination_sp|P13646-2|K1C13_HUMAN;sp|Q6IFV4|K1C13_RAT	5;5;5;5;4;4;4;4;3;3;1;1;1;1	4;4;4;4;3;3;3;3;2;2;1;1;1;1	2;2;2;2;1;1;2;2;0;1;0;0;1;1	contamination_sp|P13646-3|K1C13_HUMAN;contamination_sp|P13646|K1C13_HUMAN;contamination_P13646-1;;contamination_ENSEMBL:ENSP00000377550;;contamination_P08730-1;;contamination_sp|P13646-2|K1C13_HUMAN;sp|Q6IFV4|K1C13_RAT Keratin, type I cytoskeletal 13 OS=Ra	14	5	4	2	0	0	0	0	0	0	0	0	0	0	0	0	0	0	0	0	0	0	0	0	0	0	0	0	0	0	0	0	0	0	0	0	0	0	0	1	0	1	0	0
contamination_P15497;CON__P15497	contamination_P15497;CON__P15497	10;10	10;10	10;10	contamination_P15497;	2	10	10	10	0	0	0	0	0	0	0	0	0	0	0	0	0	0	0	0	0	0	0	0	0	0	0	0	0	0	0	0	0	0	0	0	0	0	0	0	0	0	0	0
contamination_P34955;CON__P34955	contamination_P34955;CON__P34955	6;6	6;6	6;6	contamination_P34955;	2	6	6	6	0	0	1	0	0	0	0	1	0	0	0	0	0	0	0	0	0	0	0	0	0	0	0	0	0	0	0	0	0	0	0	0	0	0	0	0	0	0	0	0
contamination_sp|P35527|K1C9_HUMAN;contamination_sp|K1C9_HUMAN|;CON__P35527	contamination_sp|P35527|K1C9_HUMAN;contamination_sp|K1C9_HUMAN|;CON__P35527	7;7;7	7;7;7	7;7;7	contamination_sp|P35527|K1C9_HUMAN;contamination_sp|K1C9_HUMAN|;	3	7	7	7	0	0	1	0	0	0	0	0	0	0	0	0	0	0	0	0	0	0	0	0	0	0	0	0	0	0	0	0	0	0	0	0	0	0	0	0	0	0	0	0
contamination_sp|P35908|K22E_HUMAN;CON__P35908v2;contamination_sp|K22E_HUMAN|;CON__P35908	contamination_sp|P35908|K22E_HUMAN;CON__P35908v2;contamination_sp|K22E_HUMAN|;CON__P35908	7;7;7;7	5;5;5;5	4;4;4;4	contamination_sp|P35908|K22E_HUMAN;;contamination_sp|K22E_HUMAN|;	4	7	5	4	1	1	1	2	3	1	1	2	0	3	0	0	1	0	1	0	0	0	0	1	0	0	0	0	0	0	0	0	0	0	0	0	0	0	0	0	0	0	0	0
contamination_P81644;CON__P81644	contamination_P81644;CON__P81644	2;2	2;2	2;2	contamination_P81644;	2	2	2	2	0	0	0	0	0	0	0	0	0	0	0	0	0	0	0	0	0	0	0	0	0	0	0	0	0	0	0	0	0	0	0	0	0	0	0	0	0	0	0	0
contamination_Q0IIK2;CON__Q0IIK2;contamination_Q29443;CON__Q29443;contamination_sp|TRFL_HUMAN|	contamination_Q0IIK2;CON__Q0IIK2;contamination_Q29443;CON__Q29443	9;9;8;8;2	9;9;8;8;2	9;9;8;8;2	contamination_Q0IIK2;;contamination_Q29443;	5	9	9	9	0	0	0	0	0	0	0	0	0	0	0	0	0	0	0	0	0	0	0	0	0	0	0	0	0	0	0	0	0	0	0	0	0	0	0	0	0	0	0	0
contamination_Q2KIG3;CON__Q2KIG3	contamination_Q2KIG3;CON__Q2KIG3	2;2	2;2	2;2	contamination_Q2KIG3;	2	2	2	2	0	0	0	0	0	0	0	0	0	0	0	0	0	0	0	0	0	0	0	0	0	1	0	0	0	1	0	1	1	1	0	0	0	0	0	1	1	1	1	1
contamination_Q3SX09;CON__Q3SX09;contamination_P02070;CON__P02070;contamination_sp|HBB_HUMAN|;tr|A0A0G2JSW3|A0A0G2JSW3_RAT;sp|P11517|HBB2_RAT;sp|P02091|HBB1_RAT;tr|Q62669|Q62669_RAT;tr|A0A0G2JTW9|A0A0G2JTW9_RAT;tr|O88752|O88752_RAT	contamination_Q3SX09;CON__Q3SX09	12;12;3;3;2;2;2;2;1;1;1	12;12;3;3;2;2;2;2;1;1;1	12;12;3;3;2;2;2;2;1;1;1	contamination_Q3SX09;	11	12	12	12	0	0	0	0	0	0	0	0	0	0	0	0	0	0	0	0	0	1	0	0	0	0	0	0	1	0	0	0	0	0	0	1	0	0	0	0	1	0	0	0
contamination_Q3SX28;CON__Q3SX28;sp|P58775|TPM2_RAT	contamination_Q3SX28;CON__Q3SX28;sp|P58775|TPM2_RAT	14;14;13	1;1;1	1;1;1	contamination_Q3SX28;;sp|P58775|TPM2_RAT Tropomyosin beta chain OS=Rattus norvegicus OX=10116 GN=Tpm2 PE=1 SV=1	3	14	1	1	11	9	9	7	10	9	9	11	10	9	7	10	8	8	9	8	10	8	8	7	11	9	8	8	7	9	9	9	10	9	8	8	10	10	9	8	8	9	8	8
contamination_Q3SZV7;CON__Q3SZV7	contamination_Q3SZV7;CON__Q3SZV7	2;2	2;2	2;2	contamination_Q3SZV7;	2	2	2	2	0	0	0	0	1	1	0	0	1	0	0	0	0	0	0	0	0	0	1	0	0	0	0	0	0	0	0	0	0	0	0	0	0	0	0	0	0	0	0	0
contamination_Q3ZBD7;CON__Q3ZBD7	contamination_Q3ZBD7;CON__Q3ZBD7	7;7	1;1	1;1	contamination_Q3ZBD7;	2	7	1	1	6	4	4	4	6	4	6	5	4	5	5	4	5	4	5	2	3	4	4	6	4	5	4	3	3	1	3	3	4	3	3	5	3	3	2	4	5	4	3	3
contamination_Q3ZBS7;CON__Q3ZBS7;tr|Q3KR94|Q3KR94_RAT;tr|Q7TQ11|Q7TQ11_RAT	contamination_Q3ZBS7;CON__Q3ZBS7	10;10;1;1	10;10;1;1	10;10;1;1	contamination_Q3ZBS7;	4	10	10	10	0	0	0	0	0	0	0	0	0	0	0	0	0	0	0	0	0	0	0	0	0	0	0	0	0	0	0	0	0	0	0	0	0	0	1	0	0	1	0	0
contamination_Q6IFZ6;CON__Q6IFZ6;contamination_Q7Z794;CON__Q7Z794	contamination_Q6IFZ6;CON__Q6IFZ6;contamination_Q7Z794;CON__Q7Z794	2;2;2;2	1;1;1;1	1;1;1;1	contamination_Q6IFZ6;;contamination_Q7Z794;	4	2	1	1	1	1	0	1	1	1	1	1	0	1	0	0	1	0	0	0	0	0	0	0	0	0	0	0	0	0	0	1	0	0	0	0	0	0	0	0	0	0	0	0
tr|D3ZFH5|D3ZFH5_RAT;contamination_Q9TRI1;CON__Q9TRI1	tr|D3ZFH5|D3ZFH5_RAT;contamination_Q9TRI1;CON__Q9TRI1	2;2;2	2;2;2	2;2;2	tr|D3ZFH5|D3ZFH5_RAT Inter-alpha-trypsin inhibitor heavy chain 2 OS=Rattus norvegicus OX=10116 GN=Itih2 PE=1 SV=3;contamination_Q9TRI1;	3	2	2	2	0	0	0	0	0	0	0	0	0	0	0	0	0	0	0	0	0	0	0	0	0	0	0	0	0	0	0	0	0	0	0	0	0	0	0	0	0	0	0	0
sp|P60711|ACTB_RAT;contamination_P60712;tr|A0A0G2K3K2|A0A0G2K3K2_RAT	sp|P60711|ACTB_RAT;contamination_P60712;tr|A0A0G2K3K2|A0A0G2K3K2_RAT	32;32;31	1;1;0	1;1;0	sp|P60711|ACTB_RAT Actin, cytoplasmic 1 OS=Rattus norvegicus OX=10116 GN=Actb PE=1 SV=1;contamination_P60712;tr|A0A0G2K3K2|A0A0G2K3K2_RAT Actin, cytoplasmic 1 OS=Rattus norvegicus OX=10116 GN=Actb PE=1 SV=1	3	32	1	1	25	26	24	25	22	23	20	21	23	21	22	21	22	21	21	22	22	23	21	25	21	21	23	20	21	19	20	19	21	18	20	21	19	24	22	24	25	17	24	22
contamination_sp|ALDOA_RABIT|;tr|Q66HT1|Q66HT1_RAT;sp|P00884|ALDOB_RAT	contamination_sp|ALDOA_RABIT|	22;1;1	3;0;0	3;0;0	contamination_sp|ALDOA_RABIT|	3	22	3	3	10	10	12	10	7	10	10	10	9	8	9	11	11	10	11	10	7	7	10	7	9	9	8	8	8	8	8	9	9	6	10	11	11	8	8	9	7	10	9	9
contamination_sp|ANXA5_HUMAN|	contamination_sp|ANXA5_HUMAN|	10	1	1	contamination_sp|ANXA5_HUMAN|	1	10	1	1	8	6	7	6	7	7	8	5	9	8	8	8	7	7	5	5	8	7	8	8	6	6	7	7	6	7	9	7	7	7	8	8	6	7	7	6	7	8	8	7
contamination_sp|CTRB_BOVIN|	contamination_sp|CTRB_BOVIN|	5	5	5	contamination_sp|CTRB_BOVIN|	1	5	5	5	2	1	2	2	2	0	3	3	2	2	0	2	1	2	2	3	2	2	2	2	3	1	1	2	1	2	2	1	1	1	1	2	1	0	1	2	0	1	3	2
contamination_sp|LYSC_CHICK|	contamination_sp|LYSC_CHICK|	22	22	22	contamination_sp|LYSC_CHICK|	1	22	22	22	0	0	0	0	0	0	0	0	0	0	0	0	0	0	0	0	0	0	0	0	0	0	0	0	0	0	0	0	0	0	0	0	0	0	0	0	0	0	0	0
tr|A0A0G2K4G3|A0A0G2K4G3_RAT;sp|Q71UE8|NEDD8_RAT;contamination_sp|NEDD8_HUMAN|	tr|A0A0G2K4G3|A0A0G2K4G3_RAT;sp|Q71UE8|NEDD8_RAT;contamination_sp|NEDD8_HUMAN|	3;3;3	3;3;3	3;3;3	tr|A0A0G2K4G3|A0A0G2K4G3_RAT NEDD8 OS=Rattus norvegicus OX=10116 GN=Nedd8 PE=1 SV=1;sp|Q71UE8|NEDD8_RAT NEDD8 OS=Rattus norvegicus OX=10116 GN=Nedd8 PE=1 SV=1;contamination_sp|NEDD8_HUMAN|	3	3	3	3	2	2	0	1	1	1	2	1	2	2	2	0	2	2	0	2	1	2	1	1	2	1	2	2	1	1	2	1	0	1	1	1	2	0	0	1	1	2	1	1
contamination_sp|OVAL_CHICK|	contamination_sp|OVAL_CHICK|	2	2	2	contamination_sp|OVAL_CHICK|	1	2	2	2	0	0	0	0	0	0	0	0	0	0	0	0	0	0	0	0	0	0	0	0	0	0	0	0	0	0	0	0	0	0	0	0	0	0	0	0	0	0	0	0
contamination_sp|TRY1_BOVIN|;contamination_sp|P00760|TRY1_BOVIN	contamination_sp|TRY1_BOVIN|;contamination_sp|P00760|TRY1_BOVIN	7;7	7;7	7;7	contamination_sp|TRY1_BOVIN|;contamination_sp|P00760|TRY1_BOVIN	2	7	7	7	0	0	0	0	0	0	0	0	0	0	0	0	0	0	0	0	0	0	0	0	0	0	0	0	0	0	0	0	0	0	0	0	0	0	0	0	0	0	0	0
contamination_sp|P04264|K2C1_HUMAN;contamination_sp|K2C1_HUMAN|;contamination_P04264;CON__P04264	contamination_sp|P04264|K2C1_HUMAN;contamination_sp|K2C1_HUMAN|;contamination_P04264;CON__P04264	17;16;16;16	17;16;16;16	7;6;6;6	contamination_sp|P04264|K2C1_HUMAN;contamination_sp|K2C1_HUMAN|;contamination_P04264;	4	17	17	7	3	6	4	3	6	4	4	3	6	7	2	4	3	2	1	0	2	2	1	1	1	1	2	1	2	0	1	1	2	0	0	0	0	2	0	0	2	1	0	0
contamination_sp|PPIA_HUMAN|	contamination_sp|PPIA_HUMAN|	7	1	1	contamination_sp|PPIA_HUMAN|	1	7	1	1	3	6	3	4	5	4	4	4	5	5	5	4	6	5	4	4	4	4	4	5	5	4	3	4	4	4	5	4	4	4	4	5	5	6	4	4	5	5	4	4
contamination_sp|Q9R1C7-2|PR40A_MOUSE;tr|D3ZJ92|D3ZJ92_RAT;contamination_sp|Q9R1C7|PR40A_MOUSE	contamination_sp|Q9R1C7-2|PR40A_MOUSE;tr|D3ZJ92|D3ZJ92_RAT;contamination_sp|Q9R1C7|PR40A_MOUSE	3;3;3	3;3;3	3;3;3	contamination_sp|Q9R1C7-2|PR40A_MOUSE;tr|D3ZJ92|D3ZJ92_RAT Pre-mRNA processing factor 40 homolog A (Yeast) (Predicted) OS=Rattus norvegicus OX=10116 GN=Prpf40a PE=1 SV=1;contamination_sp|Q9R1C7|PR40A_MOUSE	3	3	3	3	0	0	0	0	0	0	0	0	0	0	0	0	0	0	0	0	0	0	0	0	0	0	1	0	0	1	0	0	0	0	0	0	0	0	0	0	0	0	0	0
tr|A0A0G2KB55|A0A0G2KB55_RAT;sp|P63281|UBC9_RAT;contamination_sp|UBE2I_HUMAN|	tr|A0A0G2KB55|A0A0G2KB55_RAT;sp|P63281|UBC9_RAT;contamination_sp|UBE2I_HUMAN|	7;7;7	7;7;7	7;7;7	tr|A0A0G2KB55|A0A0G2KB55_RAT SUMO-conjugating enzyme UBC9-like OS=Rattus norvegicus OX=10116 GN=LOC102553386 PE=3 SV=1;sp|P63281|UBC9_RAT SUMO-conjugating enzyme UBC9 OS=Rattus norvegicus OX=10116 GN=Ube2i PE=1 SV=1;contamination_sp|UBE2I_HUMAN|	3	7	7	7	0	0	0	0	0	0	1	1	1	1	0	0	1	0	0	0	0	0	1	0	0	1	0	0	0	0	0	0	0	0	0	0	0	0	0	0	0	0	0	0
iRT_3;iRT_2	iRT_3;iRT_2	1;1	1;1	1;1	iRT_3 iRT Kit Real;iRT_2 HRM Kit	2	1	1	1	0	1	0	0	1	0	0	0	0	0	0	0	0	0	0	0	0	0	0	0	0	0	0	0	0	0	0	0	0	0	0	0	0	0	0	0	0	0	0	0
REV__sp|O35796|C1QBP_RAT	REV__sp|O35796|C1QBP_RAT	2	2	2	sp|O35796|C1QBP_RAT Complement component 1 Q subcomponent-binding protein, mitochondrial OS=Rattus norvegicus OX=10116 GN=C1qbp PE=1 SV=2	1	2	2	2	0	0	0	0	0	0	0	0	0	0	0	0	0	0	0	0	0	0	0	0	0	0	0	0	0	0	0	0	0	0	0	0	0	0	0	0	0	0	0	0
REV__sp|O35889-2|AFAD_RAT;REV__tr|F1LT10|F1LT10_RAT;REV__sp|O35889|AFAD_RAT	REV__sp|O35889-2|AFAD_RAT;REV__tr|F1LT10|F1LT10_RAT;REV__sp|O35889|AFAD_RAT	2;2;2	2;2;2	2;2;2	sp|O35889-2|AFAD_RAT Isoform 2 of Afadin OS=Rattus norvegicus OX=10116 GN=Afdn;tr|F1LT10|F1LT10_RAT Afadin OS=Rattus norvegicus OX=10116 GN=Afdn PE=1 SV=3;sp|O35889|AFAD_RAT Afadin OS=Rattus norvegicus OX=10116 GN=Afdn PE=1 SV=1	3	2	2	2	0	0	0	0	0	0	0	0	0	0	0	0	0	0	0	0	0	0	1	1	0	0	0	0	0	0	0	0	0	0	0	0	0	0	0	0	0	0	1	0
REV__sp|P21913|SDHB_RAT	REV__sp|P21913|SDHB_RAT	1	1	1	sp|P21913|SDHB_RAT Succinate dehydrogenase [ubiquinone] iron-sulfur subunit, mitochondrial OS=Rattus norvegicus OX=10116 GN=Sdhb PE=2 SV=2	1	1	1	1	0	0	0	0	0	0	0	0	1	0	0	0	0	0	0	0	0	0	0	0	0	0	0	0	0	0	0	0	0	0	0	0	0	0	0	0	0	1	0	0
REV__sp|Q63556|SPA3M_RAT;REV__tr|F1LR92|F1LR92_RAT;REV__tr|F1M8F5|F1M8F5_RAT	REV__sp|Q63556|SPA3M_RAT;REV__tr|F1LR92|F1LR92_RAT	3;3;1	3;3;1	3;3;1	sp|Q63556|SPA3M_RAT Serine protease inhibitor A3M (Fragment) OS=Rattus norvegicus OX=10116 GN=Serpina3m PE=2 SV=1;tr|F1LR92|F1LR92_RAT Serine protease inhibitor A3M OS=Rattus norvegicus OX=10116 GN=Serpina3m PE=1 SV=3	3	3	3	3	0	0	0	0	0	0	0	0	0	0	0	0	0	0	0	0	0	0	0	0	0	0	0	0	0	0	0	0	0	0	0	0	0	0	0	0	0	0	0	0
REV__sp|Q6AYC2|IRGM_RAT	REV__sp|Q6AYC2|IRGM_RAT	1	1	1	sp|Q6AYC2|IRGM_RAT Immunity-related GTPase family M protein OS=Rattus norvegicus OX=10116 GN=Irgm PE=2 SV=1	1	1	1	1	0	0	0	0	0	0	0	0	0	0	1	1	0	0	0	0	0	1	0	0	0	0	0	0	0	0	0	0	0	0	0	0	0	0	0	0	0	0	0	0
REV__sp|Q7TPK1|UHRF1_RAT;REV__tr|A0A0G2JXJ2|A0A0G2JXJ2_RAT;REV__tr|A0A0G2JT07|A0A0G2JT07_RAT	REV__sp|Q7TPK1|UHRF1_RAT;REV__tr|A0A0G2JXJ2|A0A0G2JXJ2_RAT;REV__tr|A0A0G2JT07|A0A0G2JT07_RAT	3;3;3	3;3;3	3;3;3	sp|Q7TPK1|UHRF1_RAT E3 ubiquitin-protein ligase UHRF1 OS=Rattus norvegicus OX=10116 GN=Uhrf1 PE=1 SV=2;tr|A0A0G2JXJ2|A0A0G2JXJ2_RAT E3 ubiquitin-protein ligase UHRF1 OS=Rattus norvegicus OX=10116 GN=Uhrf1 PE=1 SV=1;tr|A0A0G2JT07|A0A0G2JT07_RAT E3 ubiquitin	3	3	3	3	0	0	0	0	0	0	0	0	0	0	0	0	0	0	0	0	0	0	0	0	0	0	0	0	0	0	0	0	0	0	0	0	0	0	0	0	0	0	0	0
REV__tr|G3V9X9|G3V9X9_RAT;REV__sp|Q99P84|PLCE1_RAT	REV__tr|G3V9X9|G3V9X9_RAT;REV__sp|Q99P84|PLCE1_RAT	4;4	4;4	4;4	tr|G3V9X9|G3V9X9_RAT Phosphoinositide phospholipase C OS=Rattus norvegicus OX=10116 GN=Plce1 PE=1 SV=1;sp|Q99P84|PLCE1_RAT 1-phosphatidylinositol 4,5-bisphosphate phosphodiesterase epsilon-1 OS=Rattus norvegicus OX=10116 GN=Plce1 PE=1 SV=1	2	4	4	4	0	0	0	0	0	0	0	0	0	0	0	0	0	0	0	0	1	0	0	0	0	1	0	0	0	0	0	0	0	0	0	0	0	0	0	0	0	0	0	0
REV__tr|A0A0G2JVD6|A0A0G2JVD6_RAT	REV__tr|A0A0G2JVD6|A0A0G2JVD6_RAT	5	5	5	tr|A0A0G2JVD6|A0A0G2JVD6_RAT 5-AMP-activated protein kinase subunit gamma-1 OS=Rattus norvegicus OX=10116 GN=Kmt2d PE=1 SV=1	1	5	5	5	0	0	0	0	0	0	0	0	0	0	0	0	1	0	0	0	0	0	0	0	0	0	0	0	0	0	0	0	0	0	0	0	0	1	0	0	0	0	0	0
REV__tr|D3ZN12|D3ZN12_RAT;REV__tr|F1LZ25|F1LZ25_RAT;REV__tr|A0A0G2K8E2|A0A0G2K8E2_RAT;REV__tr|A0A0G2JZW0|A0A0G2JZW0_RAT;REV__tr|A0A0G2JZT8|A0A0G2JZT8_RAT;REV__tr|D3ZYR7|D3ZYR7_RAT;REV__tr|A0A0G2KAL5|A0A0G2KAL5_RAT;REV__tr|D3ZPC9|D3ZPC9_RAT	REV__tr|D3ZN12|D3ZN12_RAT;REV__tr|F1LZ25|F1LZ25_RAT;REV__tr|A0A0G2K8E2|A0A0G2K8E2_RAT;REV__tr|A0A0G2JZW0|A0A0G2JZW0_RAT;REV__tr|A0A0G2JZT8|A0A0G2JZT8_RAT	3;3;3;3;2;1;1;1	3;3;3;3;2;1;1;1	3;3;3;3;2;1;1;1	tr|D3ZN12|D3ZN12_RAT Uncharacterized protein OS=Rattus norvegicus OX=10116 PE=3 SV=3;tr|F1LZ25|F1LZ25_RAT Uncharacterized protein OS=Rattus norvegicus OX=10116 PE=3 SV=3;tr|A0A0G2K8E2|A0A0G2K8E2_RAT Uncharacterized protein OS=Rattus norvegicus OX=10116 PE=	8	3	3	3	0	0	0	0	0	0	0	0	0	0	0	0	0	0	0	0	0	0	0	0	0	0	0	0	0	0	0	0	0	0	0	0	0	0	0	0	0	0	0	0
REV__tr|A0A0G2K2K8|A0A0G2K2K8_RAT;REV__tr|D4A2A8|D4A2A8_RAT	REV__tr|A0A0G2K2K8|A0A0G2K2K8_RAT;REV__tr|D4A2A8|D4A2A8_RAT	1;1	1;1	1;1	tr|A0A0G2K2K8|A0A0G2K2K8_RAT Polyserase-2 OS=Rattus norvegicus OX=10116 GN=Prss36 PE=3 SV=1;tr|D4A2A8|D4A2A8_RAT Polyserase-2 OS=Rattus norvegicus OX=10116 GN=Prss36 PE=3 SV=2	2	1	1	1	0	0	0	0	1	1	0	0	0	1	0	0	0	0	0	0	0	0	1	1	0	0	0	0	0	0	0	0	0	0	0	0	0	0	0	0	0	0	0	0
REV__tr|A0A0G2K3N6|A0A0G2K3N6_RAT;REV__tr|A0A0G2K6G9|A0A0G2K6G9_RAT	REV__tr|A0A0G2K3N6|A0A0G2K3N6_RAT;REV__tr|A0A0G2K6G9|A0A0G2K6G9_RAT	4;4	4;4	4;4	tr|A0A0G2K3N6|A0A0G2K3N6_RAT Lysine demethylase 5B OS=Rattus norvegicus OX=10116 GN=Kdm5b PE=4 SV=1;tr|A0A0G2K6G9|A0A0G2K6G9_RAT Lysine demethylase 5B OS=Rattus norvegicus OX=10116 GN=Kdm5b PE=4 SV=1	2	4	4	4	0	0	0	0	0	0	0	0	0	0	0	0	0	0	0	0	0	0	0	0	0	0	0	0	0	0	0	0	0	0	0	0	0	0	0	0	0	0	0	0
REV__tr|A0A0G2K715|A0A0G2K715_RAT;REV__tr|A0A0G2K929|A0A0G2K929_RAT	REV__tr|A0A0G2K715|A0A0G2K715_RAT;REV__tr|A0A0G2K929|A0A0G2K929_RAT	2;2	2;2	2;2	tr|A0A0G2K715|A0A0G2K715_RAT Centrosomal protein 290 OS=Rattus norvegicus OX=10116 GN=Cep290 PE=4 SV=1;tr|A0A0G2K929|A0A0G2K929_RAT Centrosomal protein 290 OS=Rattus norvegicus OX=10116 GN=Cep290 PE=4 SV=1	2	2	2	2	1	1	1	1	1	1	1	1	1	1	1	2	1	1	1	1	1	1	1	1	1	1	0	1	1	1	1	1	1	1	1	0	1	1	1	1	1	1	1	1
REV__tr|A0A0G2K833|A0A0G2K833_RAT;REV__tr|F1LR12|F1LR12_RAT;REV__tr|A0A0G2JZB7|A0A0G2JZB7_RAT	REV__tr|A0A0G2K833|A0A0G2K833_RAT;REV__tr|F1LR12|F1LR12_RAT;REV__tr|A0A0G2JZB7|A0A0G2JZB7_RAT	2;2;1	2;2;1	2;2;1	tr|A0A0G2K833|A0A0G2K833_RAT Neuron navigator 2 OS=Rattus norvegicus OX=10116 GN=Nav2 PE=1 SV=1;tr|F1LR12|F1LR12_RAT Neuron navigator 2 OS=Rattus norvegicus OX=10116 GN=Nav2 PE=1 SV=2;tr|A0A0G2JZB7|A0A0G2JZB7_RAT Neuron navigator 3 OS=Rattus norvegicus OX=	3	2	2	2	1	0	0	0	0	0	0	0	0	0	0	0	0	0	0	0	0	0	0	0	0	0	0	0	0	0	0	0	0	0	0	0	0	0	0	0	0	0	0	0
REV__tr|A0A140UHX6|A0A140UHX6_RAT	REV__tr|A0A140UHX6|A0A140UHX6_RAT	5	5	5	tr|A0A140UHX6|A0A140UHX6_RAT Spectrin beta chain OS=Rattus norvegicus OX=10116 GN=Sptb PE=1 SV=1	1	5	5	5	1	1	0	0	0	1	0	0	0	1	0	0	0	0	0	0	0	0	0	1	0	0	0	0	0	0	0	0	0	0	0	0	0	0	0	0	0	0	0	0
REV__tr|A0A1B0GWW8|A0A1B0GWW8_RAT	REV__tr|A0A1B0GWW8|A0A1B0GWW8_RAT	1	1	1	tr|A0A1B0GWW8|A0A1B0GWW8_RAT ADP-ribosylation factor-like protein 2 (Fragment) OS=Rattus norvegicus OX=10116 GN=Arl2 PE=1 SV=1	1	1	1	1	0	0	0	0	0	0	0	0	0	0	0	0	0	0	0	0	0	0	0	0	0	0	0	0	0	0	0	0	1	0	0	1	0	0	0	1	0	0	0	0
REV__tr|D3ZAJ7|D3ZAJ7_RAT	REV__tr|D3ZAJ7|D3ZAJ7_RAT	2	2	2	tr|D3ZAJ7|D3ZAJ7_RAT SIX homeobox 4 OS=Rattus norvegicus OX=10116 GN=Six4 PE=4 SV=1	1	2	2	2	0	0	0	0	0	0	0	0	0	0	0	0	0	0	0	0	0	0	0	0	0	0	0	0	0	1	0	0	0	0	0	0	0	0	0	0	0	0	0	0
REV__tr|D3ZHZ3|D3ZHZ3_RAT	REV__tr|D3ZHZ3|D3ZHZ3_RAT	2	2	2	tr|D3ZHZ3|D3ZHZ3_RAT Oxysterol-binding protein OS=Rattus norvegicus OX=10116 GN=Osbpl3 PE=1 SV=2	1	2	2	2	0	0	0	0	0	0	0	0	0	0	0	0	0	0	0	0	0	0	0	0	0	0	0	0	0	0	0	0	0	0	0	0	0	0	0	0	0	0	0	0
REV__tr|D3ZLS6|D3ZLS6_RAT	REV__tr|D3ZLS6|D3ZLS6_RAT	4	4	4	tr|D3ZLS6|D3ZLS6_RAT NEDD4-binding protein 2 OS=Rattus norvegicus OX=10116 GN=N4bp2 PE=1 SV=2	1	4	4	4	0	0	0	0	0	0	0	0	0	0	0	0	0	0	0	0	0	1	0	0	0	0	0	0	0	0	0	0	0	0	0	0	0	0	0	0	0	0	0	0
REV__tr|D4A7D3|D4A7D3_RAT	REV__tr|D4A7D3|D4A7D3_RAT	5	5	5	tr|D4A7D3|D4A7D3_RAT Similar to TANK-binding kinase 1 OS=Rattus norvegicus OX=10116 GN=Tbk1 PE=1 SV=1	1	5	5	5	0	0	0	0	0	0	0	0	0	0	0	0	1	0	0	0	0	0	0	0	0	0	0	0	0	0	1	0	0	0	0	0	0	0	0	0	0	0	0	0
REV__tr|D4A7L2|D4A7L2_RAT	REV__tr|D4A7L2|D4A7L2_RAT	1	1	1	tr|D4A7L2|D4A7L2_RAT Olfactory receptor OS=Rattus norvegicus OX=10116 GN=Olr1071 PE=3 SV=1	1	1	1	1	0	0	0	0	0	0	0	0	0	0	0	0	0	0	0	0	0	0	0	0	0	0	0	0	0	0	0	0	0	0	0	0	0	0	0	0	0	0	0	0
REV__tr|D4A914|D4A914_RAT	REV__tr|D4A914|D4A914_RAT	2	2	2	tr|D4A914|D4A914_RAT 5-3 exoribonuclease OS=Rattus norvegicus OX=10116 GN=Xrn2 PE=1 SV=3	1	2	2	2	0	0	0	0	0	0	0	0	0	0	0	0	0	0	0	0	0	0	0	0	0	1	0	0	0	0	0	0	1	0	0	0	0	1	0	0	1	0	0	1
REV__tr|F1LQ26|F1LQ26_RAT;REV__sp|Q9Z1C7|RPGF4_RAT	REV__tr|F1LQ26|F1LQ26_RAT	4;1	4;1	4;1	tr|F1LQ26|F1LQ26_RAT Rap guanine nucleotide exchange factor 4 OS=Rattus norvegicus OX=10116 GN=Rapgef4 PE=1 SV=3	2	4	4	4	1	0	0	0	0	0	0	0	0	0	1	0	0	0	0	0	0	0	0	0	0	0	0	0	0	0	0	0	0	0	0	0	0	0	0	0	0	0	0	0
REV__tr|F1LRC6|F1LRC6_RAT	REV__tr|F1LRC6|F1LRC6_RAT	3	3	3	tr|F1LRC6|F1LRC6_RAT Nucleoporin 188 OS=Rattus norvegicus OX=10116 GN=Nup188 PE=1 SV=2	1	3	3	3	0	0	0	0	0	0	0	0	0	0	0	0	0	0	0	0	0	0	0	0	0	0	0	0	0	0	0	0	0	0	0	0	0	0	0	0	0	0	0	0
REV__tr|F1LU15|F1LU15_RAT	REV__tr|F1LU15|F1LU15_RAT	2	2	2	tr|F1LU15|F1LU15_RAT Uncharacterized protein OS=Rattus norvegicus OX=10116 PE=4 SV=1	1	2	2	2	0	0	1	0	0	0	0	0	0	0	0	0	0	0	0	0	0	0	0	0	0	0	0	0	0	0	0	0	0	0	0	0	0	0	0	0	0	0	0	0
REV__tr|F1LXW4|F1LXW4_RAT	REV__tr|F1LXW4|F1LXW4_RAT	2	2	2	tr|F1LXW4|F1LXW4_RAT MET transcriptional regulator MACC1 OS=Rattus norvegicus OX=10116 GN=Macc1 PE=1 SV=2	1	2	2	2	0	0	0	0	0	0	0	0	0	0	1	0	0	0	0	0	0	0	0	0	0	0	0	0	0	0	0	0	0	0	0	0	0	0	0	0	0	0	0	0
REV__tr|F1M1R4|F1M1R4_RAT	REV__tr|F1M1R4|F1M1R4_RAT	2	2	2	tr|F1M1R4|F1M1R4_RAT RNA-binding motif protein 27 OS=Rattus norvegicus OX=10116 GN=Rbm27 PE=1 SV=2	1	2	2	2	0	0	0	0	1	0	0	1	0	0	0	0	0	0	0	0	0	0	0	0	0	0	0	0	0	0	0	0	1	0	0	1	0	0	0	0	0	1	0	0
REV__tr|Q4V8H5|Q4V8H5_RAT	REV__tr|Q4V8H5|Q4V8H5_RAT	1	1	1	tr|Q4V8H5|Q4V8H5_RAT Aspartyl aminopeptidase OS=Rattus norvegicus OX=10116 GN=Dnpep PE=1 SV=1	1	1	1	1	0	0	0	0	0	0	0	0	0	0	0	0	0	0	0	0	0	0	0	0	0	0	0	0	0	0	0	0	0	0	0	0	0	0	0	0	0	0	0	0
tr|A0A0G2JZZ7|A0A0G2JZZ7_RAT;sp|A0A0G2JTR4|ABR_RAT;sp|F1LXF1|BCR_RAT	tr|A0A0G2JZZ7|A0A0G2JZZ7_RAT;sp|A0A0G2JTR4|ABR_RAT	3;3;1	3;3;1	3;3;1	tr|A0A0G2JZZ7|A0A0G2JZZ7_RAT ABR activator of RhoGEF and GTPase OS=Rattus norvegicus OX=10116 GN=Abr PE=1 SV=1;sp|A0A0G2JTR4|ABR_RAT Active breakpoint cluster region-related protein OS=Rattus norvegicus OX=10116 GN=Abr PE=1 SV=2	3	3	3	3	0	0	0	0	0	0	0	0	0	0	0	0	0	0	0	0	0	0	0	0	0	0	0	0	0	0	0	0	0	0	0	0	0	0	0	0	0	0	0	0
sp|A0A0G2K2P5|ZO1_RAT;tr|F1M4A0|F1M4A0_RAT	sp|A0A0G2K2P5|ZO1_RAT;tr|F1M4A0|F1M4A0_RAT	11;10	11;10	11;10	sp|A0A0G2K2P5|ZO1_RAT Tight junction protein ZO-1 OS=Rattus norvegicus OX=10116 GN=Tjp1 PE=1 SV=1;tr|F1M4A0|F1M4A0_RAT Tight junction protein 1 (Predicted) OS=Rattus norvegicus OX=10116 GN=Tjp1 PE=1 SV=2	2	11	11	11	0	0	0	1	0	1	2	1	0	0	0	1	0	2	0	0	0	2	1	0	0	0	1	2	1	0	1	0	0	1	0	1	1	1	0	0	1	1	0	0
sp|A0JPJ7|OLA1_RAT;tr|B1WC04|B1WC04_RAT	sp|A0JPJ7|OLA1_RAT	14;1	14;1	14;1	sp|A0JPJ7|OLA1_RAT Obg-like ATPase 1 OS=Rattus norvegicus OX=10116 GN=Ola1 PE=2 SV=1	2	14	14	14	3	1	1	1	1	1	1	2	2	2	1	2	2	2	1	2	0	2	2	1	2	3	2	2	2	2	1	2	1	2	1	3	2	1	2	1	2	1	1	2
sp|A0JPM9|EIF3J_RAT	sp|A0JPM9|EIF3J_RAT	6	6	6	sp|A0JPM9|EIF3J_RAT Eukaryotic translation initiation factor 3 subunit J OS=Rattus norvegicus OX=10116 GN=Eif3j PE=1 SV=1	1	6	6	6	0	0	1	0	1	0	0	0	0	0	0	0	0	0	1	0	0	0	0	2	0	1	0	0	0	0	0	1	0	0	0	0	0	0	0	1	0	0	1	0
sp|A0JPP1|NC2A_RAT	sp|A0JPP1|NC2A_RAT	2	2	2	sp|A0JPP1|NC2A_RAT Dr1-associated corepressor OS=Rattus norvegicus OX=10116 GN=Drap1 PE=2 SV=1	1	2	2	2	1	1	0	0	0	0	0	0	1	0	1	1	0	0	0	1	1	0	0	1	1	0	1	1	0	1	1	1	1	1	1	1	0	1	0	1	0	1	0	0
sp|A0JPQ9|CHID1_RAT;tr|A0A0G2JSR1|A0A0G2JSR1_RAT;tr|Q7TP14|Q7TP14_RAT	sp|A0JPQ9|CHID1_RAT;tr|A0A0G2JSR1|A0A0G2JSR1_RAT;tr|Q7TP14|Q7TP14_RAT	6;6;6	6;6;6	6;6;6	sp|A0JPQ9|CHID1_RAT Chitinase domain-containing protein 1 OS=Rattus norvegicus OX=10116 GN=Chid1 PE=2 SV=2;tr|A0A0G2JSR1|A0A0G2JSR1_RAT Chitinase domain-containing protein 1-like OS=Rattus norvegicus OX=10116 GN=LOC100911881 PE=1 SV=1;tr|Q7TP14|Q7TP14_RAT	3	6	6	6	0	0	1	0	0	0	0	0	0	0	0	1	3	1	0	0	0	0	0	0	0	1	0	0	1	0	0	0	1	1	0	0	0	0	1	1	1	0	0	0
tr|A0A0G2JYY7|A0A0G2JYY7_RAT;sp|A1A5R1|RFOX2_RAT;tr|A0A0G2JYU0|A0A0G2JYU0_RAT;tr|D3ZSL1|D3ZSL1_RAT;tr|A0A0G2K2J4|A0A0G2K2J4_RAT;tr|D4A2H6|D4A2H6_RAT	tr|A0A0G2JYY7|A0A0G2JYY7_RAT;sp|A1A5R1|RFOX2_RAT;tr|A0A0G2JYU0|A0A0G2JYU0_RAT;tr|D3ZSL1|D3ZSL1_RAT	3;3;2;2;1;1	3;3;2;2;1;1	3;3;2;2;1;1	tr|A0A0G2JYY7|A0A0G2JYY7_RAT RNA binding protein fox-1 homolog OS=Rattus norvegicus OX=10116 GN=Rbfox2 PE=4 SV=1;sp|A1A5R1|RFOX2_RAT RNA binding protein fox-1 homolog 2 OS=Rattus norvegicus OX=10116 GN=Rbfox2 PE=2 SV=1;tr|A0A0G2JYU0|A0A0G2JYU0_RAT RNA bind	6	3	3	3	0	0	0	0	0	0	0	0	0	0	0	0	0	0	0	0	0	0	0	0	0	0	0	0	0	0	0	0	0	0	0	0	0	0	0	0	0	0	0	0
sp|A1A5S1|PRP6_RAT	sp|A1A5S1|PRP6_RAT	3	3	3	sp|A1A5S1|PRP6_RAT Pre-mRNA-processing factor 6 OS=Rattus norvegicus OX=10116 GN=Prpf6 PE=1 SV=1	1	3	3	3	1	0	1	1	1	1	0	1	1	0	0	0	0	0	0	0	1	1	0	0	0	0	0	0	0	0	0	0	0	0	0	0	0	0	0	0	0	0	0	0
sp|A1L108-2|ARP5L_RAT;sp|A1L108|ARP5L_RAT	sp|A1L108-2|ARP5L_RAT;sp|A1L108|ARP5L_RAT	4;4	4;4	4;4	sp|A1L108-2|ARP5L_RAT Isoform 2 of Actin-related protein 2/3 complex subunit 5-like protein OS=Rattus norvegicus OX=10116 GN=Arpc5l;sp|A1L108|ARP5L_RAT Actin-related protein 2/3 complex subunit 5-like protein OS=Rattus norvegicus OX=10116 GN=Arpc5l PE=1 SV	2	4	4	4	1	0	1	1	0	1	1	1	0	0	1	0	2	1	1	2	1	0	0	0	0	1	2	0	0	2	1	0	1	0	0	0	1	0	0	1	0	1	1	0
sp|A1L1J9|LMF2_RAT	sp|A1L1J9|LMF2_RAT	4	4	4	sp|A1L1J9|LMF2_RAT Lipase maturation factor 2 OS=Rattus norvegicus OX=10116 GN=Lmf2 PE=2 SV=1	1	4	4	4	1	0	0	1	0	1	0	0	1	1	0	1	0	0	1	0	0	1	0	1	0	0	0	1	0	0	0	1	0	0	0	0	1	0	0	0	1	0	0	0
sp|A1L1L2|TM214_RAT	sp|A1L1L2|TM214_RAT	3	3	3	sp|A1L1L2|TM214_RAT Transmembrane protein 214 OS=Rattus norvegicus OX=10116 GN=Tmem214 PE=2 SV=1	1	3	3	3	0	0	0	0	0	0	0	0	0	0	0	0	0	0	0	1	0	1	0	0	0	0	0	0	0	0	0	0	1	0	0	0	0	0	0	0	0	0	0	0
sp|A2RRU1|GYS1_RAT;tr|D4A5K9|D4A5K9_RAT;sp|P17625|GYS2_RAT	sp|A2RRU1|GYS1_RAT	11;1;1	11;1;1	11;1;1	sp|A2RRU1|GYS1_RAT Glycogen [starch] synthase, muscle OS=Rattus norvegicus OX=10116 GN=Gys1 PE=1 SV=1	3	11	11	11	0	0	0	0	0	0	0	0	0	0	0	0	0	0	0	0	0	0	0	0	0	0	0	0	0	0	0	0	0	0	0	0	0	0	0	1	0	1	0	0
sp|A2RUW1|TOLIP_RAT	sp|A2RUW1|TOLIP_RAT	3	3	3	sp|A2RUW1|TOLIP_RAT Toll-interacting protein OS=Rattus norvegicus OX=10116 GN=Tollip PE=1 SV=1	1	3	3	3	0	0	1	1	0	1	1	1	0	1	0	0	1	0	0	1	1	0	0	0	0	0	0	1	1	0	0	0	1	1	1	1	0	1	0	0	0	0	1	0
tr|D4ACE9|D4ACE9_RAT;sp|A2VCW9|AASS_RAT	tr|D4ACE9|D4ACE9_RAT;sp|A2VCW9|AASS_RAT	5;5	5;5	5;5	tr|D4ACE9|D4ACE9_RAT Alpha-aminoadipic semialdehyde synthase, mitochondrial OS=Rattus norvegicus OX=10116 GN=Aass PE=1 SV=3;sp|A2VCW9|AASS_RAT Alpha-aminoadipic semialdehyde synthase, mitochondrial OS=Rattus norvegicus OX=10116 GN=Aass PE=2 SV=1	2	5	5	5	0	0	0	0	0	0	0	0	0	0	0	0	0	1	0	0	0	0	0	0	0	0	0	0	0	0	0	0	0	0	0	0	0	0	0	0	0	0	0	0
sp|A2VCX1|TIPRL_RAT	sp|A2VCX1|TIPRL_RAT	2	2	2	sp|A2VCX1|TIPRL_RAT TIP41-like protein OS=Rattus norvegicus OX=10116 GN=Tiprl PE=1 SV=1	1	2	2	2	0	0	0	0	0	0	0	0	0	0	0	0	0	0	0	0	0	0	0	0	0	0	0	0	0	0	0	0	0	0	0	0	0	0	0	1	0	0	0	0
sp|A2VD12|PBIP1_RAT	sp|A2VD12|PBIP1_RAT	5	5	5	sp|A2VD12|PBIP1_RAT Pre-B-cell leukemia transcription factor-interacting protein 1 OS=Rattus norvegicus OX=10116 GN=Pbxip1 PE=1 SV=1	1	5	5	5	0	0	1	1	0	0	1	0	0	1	0	1	0	0	1	0	0	0	0	0	1	0	0	0	0	0	1	0	0	0	0	0	0	2	0	0	1	1	0	0
tr|F1LNF1|F1LNF1_RAT;sp|A7VJC2|ROA2_RAT;sp|A7VJC2-4|ROA2_RAT;sp|A7VJC2-2|ROA2_RAT;tr|F1LM82|F1LM82_RAT;sp|A7VJC2-3|ROA2_RAT	tr|F1LNF1|F1LNF1_RAT;sp|A7VJC2|ROA2_RAT;sp|A7VJC2-4|ROA2_RAT;sp|A7VJC2-2|ROA2_RAT;tr|F1LM82|F1LM82_RAT;sp|A7VJC2-3|ROA2_RAT	19;19;18;18;17;17	19;19;18;18;17;17	18;18;17;17;16;16	tr|F1LNF1|F1LNF1_RAT Heterogeneous nuclear ribonucleoproteins A2/B1 OS=Rattus norvegicus OX=10116 GN=Hnrnpa2b1 PE=1 SV=1;sp|A7VJC2|ROA2_RAT Heterogeneous nuclear ribonucleoproteins A2/B1 OS=Rattus norvegicus OX=10116 GN=Hnrnpa2b1 PE=1 SV=1;sp|A7VJC2-4|ROA2	6	19	19	18	11	12	12	10	12	12	11	10	11	11	11	11	9	11	12	11	11	8	11	11	10	9	9	10	9	10	8	10	9	9	11	13	11	11	11	9	11	13	11	10
sp|A9UMV8|H2AJ_RAT;sp|P0C170|H2A1E_RAT;sp|P0C169|H2A1C_RAT;tr|Q6I8Q6|Q6I8Q6_RAT;tr|M0R6X5|M0R6X5_RAT	sp|A9UMV8|H2AJ_RAT;sp|P0C170|H2A1E_RAT;sp|P0C169|H2A1C_RAT;tr|Q6I8Q6|Q6I8Q6_RAT	10;10;10;7;1	10;10;10;7;1	0;0;0;0;0	sp|A9UMV8|H2AJ_RAT Histone H2A.J OS=Rattus norvegicus OX=10116 GN=H2afj PE=2 SV=1;sp|P0C170|H2A1E_RAT Histone H2A type 1-E OS=Rattus norvegicus OX=10116 PE=1 SV=2;sp|P0C169|H2A1C_RAT Histone H2A type 1-C OS=Rattus norvegicus OX=10116 PE=1 SV=2;tr|Q6I8Q6|Q6	5	10	10	0	4	4	2	3	5	3	3	2	3	3	4	4	4	4	4	4	4	4	4	4	3	3	3	2	2	3	3	2	3	2	4	4	4	3	3	3	4	3	3	4
sp|B0BN18|PFD2_RAT	sp|B0BN18|PFD2_RAT	4	4	4	sp|B0BN18|PFD2_RAT Prefoldin subunit 2 OS=Rattus norvegicus OX=10116 GN=Pfdn2 PE=2 SV=1	1	4	4	4	0	1	0	1	0	0	0	1	1	1	0	1	1	0	0	0	0	1	1	0	0	1	1	0	1	0	0	0	0	0	1	0	1	0	0	0	0	0	0	0
sp|B0BN56|RT31_RAT	sp|B0BN56|RT31_RAT	4	4	4	sp|B0BN56|RT31_RAT 28S ribosomal protein S31, mitochondrial OS=Rattus norvegicus OX=10116 GN=Mrps31 PE=2 SV=1	1	4	4	4	0	0	0	1	0	0	0	0	0	0	0	1	1	0	1	0	1	0	0	0	0	0	0	0	0	0	0	0	0	0	0	0	1	0	0	0	0	0	0	0
sp|B0BN72|MCRI1_RAT	sp|B0BN72|MCRI1_RAT	1	1	1	sp|B0BN72|MCRI1_RAT Mapk-regulated corepressor-interacting protein 1 OS=Rattus norvegicus OX=10116 GN=Mcrip1 PE=1 SV=1	1	1	1	1	0	0	0	0	0	0	0	0	0	0	0	0	0	0	0	0	0	0	0	0	0	0	0	0	0	0	0	0	0	0	0	0	0	0	0	0	0	0	0	0
sp|B0BN85|SGT1_RAT;tr|F1LMY6|F1LMY6_RAT	sp|B0BN85|SGT1_RAT;tr|F1LMY6|F1LMY6_RAT	6;3	6;3	6;3	sp|B0BN85|SGT1_RAT Protein SGT1 homolog OS=Rattus norvegicus OX=10116 GN=Sugt1 PE=2 SV=1;tr|F1LMY6|F1LMY6_RAT Protein SGT1 homolog OS=Rattus norvegicus OX=10116 GN=Sugt1 PE=1 SV=1	2	6	6	6	0	0	1	1	1	0	2	0	3	1	0	0	1	3	1	0	1	1	1	2	0	0	0	0	1	2	1	0	0	0	1	1	1	0	2	0	2	1	1	1
sp|B0BN93|PSD13_RAT	sp|B0BN93|PSD13_RAT	16	16	16	sp|B0BN93|PSD13_RAT 26S proteasome non-ATPase regulatory subunit 13 OS=Rattus norvegicus OX=10116 GN=Psmd13 PE=1 SV=1	1	16	16	16	0	2	2	4	3	4	1	2	1	3	2	2	3	4	4	4	4	3	4	1	1	4	2	2	3	3	4	3	1	4	6	3	2	3	4	3	1	2	3	4
sp|B0BN94|F136A_RAT	sp|B0BN94|F136A_RAT	2	2	2	sp|B0BN94|F136A_RAT Protein FAM136A OS=Rattus norvegicus OX=10116 GN=Fam136a PE=1 SV=1	1	2	2	2	0	0	0	0	0	0	0	0	0	0	0	0	0	0	0	0	0	0	1	0	0	0	0	1	0	0	0	0	1	0	0	1	0	0	0	0	0	0	0	0
sp|B0BNA5|COTL1_RAT	sp|B0BNA5|COTL1_RAT	6	6	6	sp|B0BNA5|COTL1_RAT Coactosin-like protein OS=Rattus norvegicus OX=10116 GN=Cotl1 PE=1 SV=1	1	6	6	6	0	0	0	0	0	0	0	0	0	0	0	0	1	0	0	0	0	1	1	0	0	0	0	0	0	0	0	0	0	0	1	0	0	0	0	0	0	0	0	0
sp|B0BNA7|EIF3I_RAT;tr|M0RCH0|M0RCH0_RAT	sp|B0BNA7|EIF3I_RAT;tr|M0RCH0|M0RCH0_RAT	7;6	7;6	7;6	sp|B0BNA7|EIF3I_RAT Eukaryotic translation initiation factor 3 subunit I OS=Rattus norvegicus OX=10116 GN=Eif3i PE=2 SV=1;tr|M0RCH0|M0RCH0_RAT Eukaryotic translation initiation factor 3 subunit I OS=Rattus norvegicus OX=10116 GN=EIF3I PE=3 SV=2	2	7	7	7	0	1	1	0	0	0	0	0	1	0	1	1	0	1	0	0	0	0	0	1	0	0	0	0	0	0	1	0	0	0	0	0	0	0	0	0	0	0	0	0
tr|A0A1W2Q690|A0A1W2Q690_RAT;sp|B0BNE2|RPAB1_RAT;tr|A0A1W2Q620|A0A1W2Q620_RAT	tr|A0A1W2Q690|A0A1W2Q690_RAT;sp|B0BNE2|RPAB1_RAT;tr|A0A1W2Q620|A0A1W2Q620_RAT	2;2;1	2;2;1	2;2;1	tr|A0A1W2Q690|A0A1W2Q690_RAT DNA-directed RNA polymerases I, II, and III subunit RPABC1 OS=Rattus norvegicus OX=10116 GN=Polr2e PE=1 SV=1;sp|B0BNE2|RPAB1_RAT DNA-directed RNA polymerases I, II, and III subunit RPABC1 OS=Rattus norvegicus OX=10116 GN=Polr2e	3	2	2	2	0	0	0	0	0	0	0	0	0	0	0	0	0	0	0	0	0	0	0	0	0	0	0	0	0	0	0	0	0	0	0	0	0	0	0	1	0	0	0	0
sp|B0BNE5|ESTD_RAT	sp|B0BNE5|ESTD_RAT	8	8	8	sp|B0BNE5|ESTD_RAT S-formylglutathione hydrolase OS=Rattus norvegicus OX=10116 GN=Esd PE=2 SV=1	1	8	8	8	2	2	2	2	2	2	1	1	1	1	1	2	1	2	1	1	3	1	2	2	3	1	3	2	2	1	1	1	1	1	2	2	2	1	1	3	2	1	1	2
sp|B0BNG0|EMC2_RAT;tr|A0A0A0MXU4|A0A0A0MXU4_RAT	sp|B0BNG0|EMC2_RAT;tr|A0A0A0MXU4|A0A0A0MXU4_RAT	5;4	5;4	5;4	sp|B0BNG0|EMC2_RAT ER membrane protein complex subunit 2 OS=Rattus norvegicus OX=10116 GN=Emc2 PE=2 SV=1;tr|A0A0A0MXU4|A0A0A0MXU4_RAT ER membrane protein complex subunit 2 OS=Rattus norvegicus OX=10116 GN=Emc2 PE=4 SV=2	2	5	5	5	0	0	0	1	0	0	1	0	0	1	0	0	0	0	0	0	0	0	0	0	0	1	0	0	0	0	0	0	0	0	0	0	0	0	0	0	0	0	0	0
sp|B0BNL4-2|HRG1_RAT;sp|B0BNL4|HRG1_RAT	sp|B0BNL4-2|HRG1_RAT;sp|B0BNL4|HRG1_RAT	1;1	1;1	1;1	sp|B0BNL4-2|HRG1_RAT Isoform 2 of Heme transporter HRG1 OS=Rattus norvegicus OX=10116 GN=Slc48a1;sp|B0BNL4|HRG1_RAT Heme transporter HRG1 OS=Rattus norvegicus OX=10116 GN=Slc48a1 PE=2 SV=1	2	1	1	1	1	1	1	1	1	1	1	1	1	1	0	1	1	1	1	1	1	1	0	0	1	1	1	1	1	1	1	0	0	0	0	0	1	0	1	0	0	0	0	0
sp|B0BNM1|NNRE_RAT	sp|B0BNM1|NNRE_RAT	7	7	7	sp|B0BNM1|NNRE_RAT NAD(P)H-hydrate epimerase OS=Rattus norvegicus OX=10116 GN=Naxe PE=2 SV=1	1	7	7	7	2	1	0	1	1	0	1	0	1	2	0	1	1	1	2	2	1	0	1	1	0	2	1	2	2	1	1	1	1	1	2	1	0	1	0	3	0	1	1	1
sp|B0BNM9|GLTP_RAT	sp|B0BNM9|GLTP_RAT	2	2	2	sp|B0BNM9|GLTP_RAT Glycolipid transfer protein OS=Rattus norvegicus OX=10116 GN=GLTP PE=2 SV=1	1	2	2	2	1	1	1	0	1	0	0	1	1	0	1	1	1	1	1	1	1	1	1	1	1	1	1	0	0	1	1	1	1	1	1	1	1	1	0	1	1	0	1	1
tr|F1LRM5|F1LRM5_RAT;sp|B0K019|BAG1_RAT	tr|F1LRM5|F1LRM5_RAT;sp|B0K019|BAG1_RAT	3;3	3;3	3;3	tr|F1LRM5|F1LRM5_RAT BAG family molecular chaperone regulator 1 OS=Rattus norvegicus OX=10116 GN=Bag1 PE=1 SV=1;sp|B0K019|BAG1_RAT BAG family molecular chaperone regulator 1 OS=Rattus norvegicus OX=10116 GN=Bag1 PE=2 SV=1	2	3	3	3	0	0	0	0	0	0	0	0	0	0	0	0	0	0	0	0	0	0	0	0	0	0	0	0	0	0	0	0	0	0	0	0	0	0	0	0	0	0	0	0
sp|B0K020|CISD1_RAT	sp|B0K020|CISD1_RAT	3	3	3	sp|B0K020|CISD1_RAT CDGSH iron-sulfur domain-containing protein 1 OS=Rattus norvegicus OX=10116 GN=Cisd1 PE=3 SV=1	1	3	3	3	0	0	0	1	1	0	0	0	0	0	1	0	0	0	0	0	0	0	0	0	0	0	0	0	0	0	0	0	0	0	0	0	0	0	0	0	0	0	0	0
sp|B0K025|OSTC_RAT	sp|B0K025|OSTC_RAT	1	1	1	sp|B0K025|OSTC_RAT Oligosaccharyltransferase complex subunit OSTC OS=Rattus norvegicus OX=10116 GN=Ostc PE=2 SV=1	1	1	1	1	1	1	1	1	1	1	0	1	1	1	1	1	1	1	0	1	1	0	1	1	1	1	1	0	1	1	1	1	1	0	1	0	1	0	1	1	1	1	1	1
sp|B1H267|SNX5_RAT	sp|B1H267|SNX5_RAT	12	12	12	sp|B1H267|SNX5_RAT Sorting nexin-5 OS=Rattus norvegicus OX=10116 GN=Snx5 PE=1 SV=1	1	12	12	12	0	1	3	2	1	1	2	1	1	1	0	3	0	2	1	2	1	1	0	2	1	0	1	1	1	2	1	2	1	2	0	1	0	0	2	0	1	1	1	2
sp|B1WBW4|ARM10_RAT	sp|B1WBW4|ARM10_RAT	2	2	2	sp|B1WBW4|ARM10_RAT Armadillo repeat-containing protein 10 OS=Rattus norvegicus OX=10116 GN=Armc10 PE=1 SV=1	1	2	2	2	1	0	0	0	0	0	0	0	0	0	0	0	0	0	0	0	0	0	0	0	0	0	0	0	0	0	0	0	0	0	0	0	0	0	0	0	0	0	0	0
tr|A0A0H2UHV4|A0A0H2UHV4_RAT;tr|M0R7Z0|M0R7Z0_RAT;sp|B2GUV7|IF2P_RAT	tr|A0A0H2UHV4|A0A0H2UHV4_RAT;tr|M0R7Z0|M0R7Z0_RAT;sp|B2GUV7|IF2P_RAT	5;5;5	5;5;5	5;5;5	tr|A0A0H2UHV4|A0A0H2UHV4_RAT Eukaryotic translation initiation factor 5B OS=Rattus norvegicus OX=10116 GN=Eif5b PE=1 SV=1;tr|M0R7Z0|M0R7Z0_RAT Uncharacterized protein OS=Rattus norvegicus OX=10116 PE=4 SV=1;sp|B2GUV7|IF2P_RAT Eukaryotic translation initiat	3	5	5	5	0	0	0	0	0	0	0	0	0	0	0	0	0	0	0	0	0	0	0	0	0	0	0	0	0	0	0	0	0	0	0	0	0	0	0	0	0	0	0	0
tr|M0R851|M0R851_RAT;sp|B2GUZ1|UBP4_RAT	tr|M0R851|M0R851_RAT;sp|B2GUZ1|UBP4_RAT	3;3	3;3	2;2	tr|M0R851|M0R851_RAT Ubiquitin carboxyl-terminal hydrolase OS=Rattus norvegicus OX=10116 GN=Usp4 PE=1 SV=1;sp|B2GUZ1|UBP4_RAT Ubiquitin carboxyl-terminal hydrolase 4 OS=Rattus norvegicus OX=10116 GN=Usp4 PE=1 SV=1	2	3	3	2	0	0	0	0	0	0	0	1	0	0	0	0	0	0	0	0	0	0	0	0	0	0	0	0	0	0	0	0	0	0	0	0	0	0	0	0	0	0	0	0
sp|B2GUZ5|CAZA1_RAT	sp|B2GUZ5|CAZA1_RAT	10	8	8	sp|B2GUZ5|CAZA1_RAT F-actin-capping protein subunit alpha-1 OS=Rattus norvegicus OX=10116 GN=Capza1 PE=1 SV=1	1	10	8	8	4	5	2	7	4	2	2	3	3	4	3	3	4	3	2	3	4	4	4	4	1	3	4	4	5	3	4	3	4	3	4	4	4	4	4	1	3	4	3	4
sp|B2GV06|SCOT1_RAT	sp|B2GV06|SCOT1_RAT	11	11	11	sp|B2GV06|SCOT1_RAT Succinyl-CoA:3-ketoacid coenzyme A transferase 1, mitochondrial OS=Rattus norvegicus OX=10116 GN=Oxct1 PE=1 SV=1	1	11	11	11	0	0	0	0	1	1	0	1	0	1	0	0	1	0	2	1	1	1	0	0	1	1	0	0	0	0	0	0	0	0	1	0	0	0	0	0	1	0	0	0
tr|A0A0G2K266|A0A0G2K266_RAT;sp|B2GV24|UFL1_RAT	tr|A0A0G2K266|A0A0G2K266_RAT;sp|B2GV24|UFL1_RAT	7;7	7;7	7;7	tr|A0A0G2K266|A0A0G2K266_RAT E3 UFM1-protein ligase 1 OS=Rattus norvegicus OX=10116 GN=Ufl1 PE=1 SV=1;sp|B2GV24|UFL1_RAT E3 UFM1-protein ligase 1 OS=Rattus norvegicus OX=10116 GN=Ufl1 PE=1 SV=1	2	7	7	7	0	0	1	0	0	0	0	0	0	0	0	0	0	0	1	0	0	0	0	0	0	0	0	0	1	0	0	1	0	0	0	1	0	1	0	0	0	0	0	0
sp|B2GV38|UBL4A_RAT	sp|B2GV38|UBL4A_RAT	2	2	2	sp|B2GV38|UBL4A_RAT Ubiquitin-like protein 4A OS=Rattus norvegicus OX=10116 GN=Ubl4a PE=2 SV=1	1	2	2	2	0	0	0	0	0	1	1	0	0	0	0	0	0	0	0	0	0	1	0	0	1	0	0	0	0	0	0	0	0	0	0	1	0	0	0	0	0	0	0	0
sp|B2GV54|NCEH1_RAT	sp|B2GV54|NCEH1_RAT	8	8	8	sp|B2GV54|NCEH1_RAT Neutral cholesterol ester hydrolase 1 OS=Rattus norvegicus OX=10116 GN=Nceh1 PE=1 SV=1	1	8	8	8	0	1	1	1	1	1	0	0	1	0	0	1	1	1	0	0	1	0	1	1	1	0	0	0	0	0	1	0	1	0	1	1	0	1	0	1	0	1	1	0
sp|B2RYF7|WASH1_RAT	sp|B2RYF7|WASH1_RAT	2	2	2	sp|B2RYF7|WASH1_RAT WASH complex subunit 1 OS=Rattus norvegicus OX=10116 GN=Washc1 PE=2 SV=1	1	2	2	2	0	0	0	0	0	1	0	0	0	0	0	0	1	0	0	0	0	0	0	0	0	0	0	0	1	0	1	1	0	1	0	0	0	1	0	0	0	1	0	1
sp|B2RYG6|OTUB1_RAT	sp|B2RYG6|OTUB1_RAT	11	11	11	sp|B2RYG6|OTUB1_RAT Ubiquitin thioesterase OTUB1 OS=Rattus norvegicus OX=10116 GN=Otub1 PE=1 SV=1	1	11	11	11	1	1	0	1	1	1	0	1	1	2	1	0	1	1	1	0	0	0	1	2	1	1	1	1	2	2	2	1	1	2	1	1	1	3	2	1	2	3	2	1
sp|B2RYW9|FAHD2_RAT	sp|B2RYW9|FAHD2_RAT	5	5	5	sp|B2RYW9|FAHD2_RAT Fumarylacetoacetate hydrolase domain-containing protein 2 OS=Rattus norvegicus OX=10116 GN=Fahd2 PE=1 SV=1	1	5	5	5	0	0	1	0	0	0	0	0	0	0	0	0	0	1	0	0	0	0	0	0	0	0	0	1	0	0	0	0	0	0	0	0	0	0	0	0	0	0	0	0
sp|B2RZ37|REEP5_RAT	sp|B2RZ37|REEP5_RAT	5	5	5	sp|B2RZ37|REEP5_RAT Receptor expression-enhancing protein 5 OS=Rattus norvegicus OX=10116 GN=Reep5 PE=1 SV=1	1	5	5	5	3	1	2	1	2	1	2	1	1	1	2	3	3	2	0	2	3	3	1	2	2	0	0	1	0	1	1	0	1	1	2	2	2	1	1	2	0	2	2	3
sp|B2RZ78|VPS29_RAT;sp|B2RZ78-2|VPS29_RAT;tr|A0A0G2JTS3|A0A0G2JTS3_RAT	sp|B2RZ78|VPS29_RAT;sp|B2RZ78-2|VPS29_RAT;tr|A0A0G2JTS3|A0A0G2JTS3_RAT	8;7;7	8;7;7	8;7;7	sp|B2RZ78|VPS29_RAT Vacuolar protein sorting-associated protein 29 OS=Rattus norvegicus OX=10116 GN=Vps29 PE=1 SV=2;sp|B2RZ78-2|VPS29_RAT Isoform 2 of Vacuolar protein sorting-associated protein 29 OS=Rattus norvegicus OX=10116 GN=Vps29;tr|A0A0G2JTS3|A0A0G	3	8	8	8	0	0	1	2	1	1	1	1	1	0	0	1	0	1	0	0	2	1	1	2	2	1	1	0	1	1	2	1	0	3	0	1	2	4	0	1	3	1	3	2
sp|B3GNI6-3|SEP11_RAT;tr|A0A0G2JUL7|A0A0G2JUL7_RAT;sp|B3GNI6|SEP11_RAT;sp|B3GNI6-2|SEP11_RAT;tr|B5DFG5|B5DFG5_RAT;tr|A0A0U1RRT8|A0A0U1RRT8_RAT;tr|A0A0U1RRW2|A0A0U1RRW2_RAT	sp|B3GNI6-3|SEP11_RAT;tr|A0A0G2JUL7|A0A0G2JUL7_RAT;sp|B3GNI6|SEP11_RAT;sp|B3GNI6-2|SEP11_RAT	17;17;17;17;6;6;2	17;17;17;17;6;6;2	14;14;14;14;5;5;1	sp|B3GNI6-3|SEP11_RAT Isoform 3 of Septin-11 OS=Rattus norvegicus OX=10116 GN=Septin11;tr|A0A0G2JUL7|A0A0G2JUL7_RAT Septin 6 (Predicted), isoform CRA_b OS=Rattus norvegicus OX=10116 GN=Sept11 PE=1 SV=1;sp|B3GNI6|SEP11_RAT Septin-11 OS=Rattus norvegicus OX=	7	17	17	14	5	7	4	8	5	4	4	7	7	3	5	7	6	3	4	5	7	6	1	5	3	5	4	6	5	4	6	5	5	3	5	5	7	5	3	5	5	5	4	2
sp|B4F795|CTL2_RAT	sp|B4F795|CTL2_RAT	5	5	5	sp|B4F795|CTL2_RAT Choline transporter-like protein 2 OS=Rattus norvegicus OX=10116 GN=Slc44a2 PE=2 SV=1	1	5	5	5	0	0	1	0	0	0	1	1	0	1	0	0	1	0	0	1	0	0	0	1	1	0	0	0	0	1	2	0	0	0	1	0	1	1	1	1	1	1	1	1
sp|B4F7E8|NIBL1_RAT	sp|B4F7E8|NIBL1_RAT	21	21	21	sp|B4F7E8|NIBL1_RAT Niban-like protein 1 OS=Rattus norvegicus OX=10116 GN=Fam129b PE=1 SV=1	1	21	21	21	8	8	7	7	6	4	7	9	6	8	7	8	6	8	9	8	8	6	10	6	8	7	7	8	9	8	8	8	8	8	8	8	8	6	7	8	7	9	9	8
sp|B5DEH2|ERLN2_RAT	sp|B5DEH2|ERLN2_RAT	5	5	4	sp|B5DEH2|ERLN2_RAT Erlin-2 OS=Rattus norvegicus OX=10116 GN=Erlin2 PE=1 SV=1	1	5	5	4	0	0	1	0	0	0	0	0	0	0	0	0	0	0	0	0	0	0	0	0	0	0	1	0	0	1	0	0	0	0	0	0	0	1	0	0	0	0	0	1
tr|A0A0G2JSP3|A0A0G2JSP3_RAT;sp|B5DF89|CUL3_RAT	tr|A0A0G2JSP3|A0A0G2JSP3_RAT;sp|B5DF89|CUL3_RAT	8;8	8;8	8;8	tr|A0A0G2JSP3|A0A0G2JSP3_RAT Cullin-3 OS=Rattus norvegicus OX=10116 GN=Cul3 PE=1 SV=1;sp|B5DF89|CUL3_RAT Cullin-3 OS=Rattus norvegicus OX=10116 GN=Cul3 PE=1 SV=2	2	8	8	8	0	0	0	0	0	0	0	1	0	0	0	0	0	1	1	0	0	0	0	0	0	1	0	1	1	0	0	0	0	0	0	0	0	0	1	1	0	0	0	0
sp|B5DF91|ELAV1_RAT	sp|B5DF91|ELAV1_RAT	9	9	9	sp|B5DF91|ELAV1_RAT ELAV-like protein 1 OS=Rattus norvegicus OX=10116 GN=Elavl1 PE=1 SV=1	1	9	9	9	1	2	2	1	1	2	1	2	1	1	1	2	2	1	1	1	1	1	3	3	3	1	2	1	1	0	1	1	0	1	1	2	1	0	1	1	2	1	1	1
sp|B5DFC8|EIF3C_RAT	sp|B5DFC8|EIF3C_RAT	11	11	11	sp|B5DFC8|EIF3C_RAT Eukaryotic translation initiation factor 3 subunit C OS=Rattus norvegicus OX=10116 GN=Eif3c PE=1 SV=1	1	11	11	11	2	3	2	1	4	2	2	1	1	2	3	0	2	2	4	2	3	2	2	1	2	2	1	3	2	2	2	2	2	1	2	2	1	2	1	3	1	4	3	5
tr|A0A140TAI8|A0A140TAI8_RAT;sp|B5DFN2|SAHH2_RAT;tr|D3ZWL6|D3ZWL6_RAT	tr|A0A140TAI8|A0A140TAI8_RAT;sp|B5DFN2|SAHH2_RAT;tr|D3ZWL6|D3ZWL6_RAT	7;7;5	7;7;5	7;7;5	tr|A0A140TAI8|A0A140TAI8_RAT S-adenosylhomocysteine hydrolase-like protein 1 OS=Rattus norvegicus OX=10116 GN=Ahcyl1 PE=1 SV=1;sp|B5DFN2|SAHH2_RAT S-adenosylhomocysteine hydrolase-like protein 1 OS=Rattus norvegicus OX=10116 GN=Ahcyl1 PE=1 SV=2;tr|D3ZWL6|D	3	7	7	7	0	0	0	0	0	1	0	1	0	0	1	0	1	1	0	0	0	1	0	1	0	0	0	0	0	0	0	0	0	0	0	0	0	0	0	0	1	0	0	0
sp|P81795|IF2G_RAT;sp|C9WPN6|IF2H_RAT;tr|A0A1P0QU16|A0A1P0QU16_RAT;tr|A0A096MJB9|A0A096MJB9_RAT	sp|P81795|IF2G_RAT;sp|C9WPN6|IF2H_RAT	11;11;3;2	11;11;3;2	11;11;3;2	sp|P81795|IF2G_RAT Eukaryotic translation initiation factor 2 subunit 3, X-linked OS=Rattus norvegicus OX=10116 GN=Eif2s3 PE=1 SV=2;sp|C9WPN6|IF2H_RAT Eukaryotic translation initiation factor 2 subunit 3, Y-linked OS=Rattus norvegicus OX=10116 GN=Eif2s3y P	4	11	11	11	1	0	1	2	0	0	1	1	1	1	2	1	1	0	1	2	4	1	0	2	0	1	1	1	1	1	0	0	0	1	0	1	0	1	1	0	0	1	0	0
sp|D3Z8L7|RRAS_RAT	sp|D3Z8L7|RRAS_RAT	3	3	2	sp|D3Z8L7|RRAS_RAT Ras-related protein R-Ras OS=Rattus norvegicus OX=10116 GN=Rras PE=1 SV=1	1	3	3	2	0	2	1	1	2	0	1	0	1	1	1	2	0	2	2	1	1	1	1	0	0	0	0	1	1	1	0	0	0	0	0	0	1	0	1	0	0	0	0	0
sp|D3ZAF6|ATPK_RAT	sp|D3ZAF6|ATPK_RAT	3	3	3	sp|D3ZAF6|ATPK_RAT ATP synthase subunit f, mitochondrial OS=Rattus norvegicus OX=10116 GN=Atp5mf PE=1 SV=1	1	3	3	3	2	3	3	2	3	3	2	2	2	3	3	3	3	2	3	2	3	3	1	3	3	2	2	2	1	0	2	3	1	3	2	3	1	2	1	1	2	2	2	2
sp|D3ZAR1|ARH_RAT	sp|D3ZAR1|ARH_RAT	1	1	1	sp|D3ZAR1|ARH_RAT Low density lipoprotein receptor adapter protein 1 OS=Rattus norvegicus OX=10116 GN=Ldlrap1 PE=1 SV=2	1	1	1	1	0	0	0	0	0	0	0	0	0	0	0	0	0	0	0	0	0	0	0	0	0	0	0	1	0	0	0	0	0	0	0	0	0	0	0	0	0	0	0	0
sp|D3ZBN0|H15_RAT	sp|D3ZBN0|H15_RAT	6	5	5	sp|D3ZBN0|H15_RAT Histone H1.5 OS=Rattus norvegicus OX=10116 GN=Hist1h1b PE=1 SV=1	1	6	5	5	1	2	2	1	1	2	2	1	0	2	1	1	1	1	0	0	2	1	0	0	1	1	0	0	1	1	0	0	0	0	0	1	0	1	1	1	0	1	0	0
sp|D3ZCL3|RU1C_RAT	sp|D3ZCL3|RU1C_RAT	2	2	2	sp|D3ZCL3|RU1C_RAT U1 small nuclear ribonucleoprotein C OS=Rattus norvegicus OX=10116 GN=Snrpc PE=3 SV=1	1	2	2	2	0	0	0	0	1	0	1	1	0	0	0	1	1	0	0	1	0	0	0	0	0	0	0	0	0	0	0	0	0	0	0	0	0	0	0	1	0	0	0	0
tr|D4ACC2|D4ACC2_RAT;sp|D3ZD05|KANK2_RAT	tr|D4ACC2|D4ACC2_RAT;sp|D3ZD05|KANK2_RAT	13;13	13;13	13;13	tr|D4ACC2|D4ACC2_RAT KN motif and ankyrin repeat domain-containing protein 2 OS=Rattus norvegicus OX=10116 GN=Kank2 PE=1 SV=2;sp|D3ZD05|KANK2_RAT KN motif and ankyrin repeat domain-containing protein 2 OS=Rattus norvegicus OX=10116 GN=Kank2 PE=1 SV=2	2	13	13	13	3	2	1	5	1	2	3	0	2	2	3	3	2	2	3	0	1	2	3	3	1	1	2	1	1	1	1	0	1	1	2	1	0	1	1	1	1	3	3	2
sp|D3ZDK7|PGP_RAT	sp|D3ZDK7|PGP_RAT	5	5	5	sp|D3ZDK7|PGP_RAT Glycerol-3-phosphate phosphatase OS=Rattus norvegicus OX=10116 GN=Pgp PE=1 SV=1	1	5	5	5	0	0	0	0	0	0	0	0	0	0	0	0	0	0	0	0	0	0	0	0	0	0	0	0	0	0	0	0	0	0	0	1	0	0	0	0	0	0	0	0
tr|A0A0H2UHR7|A0A0H2UHR7_RAT;sp|D3ZHA0|FLNC_RAT	tr|A0A0H2UHR7|A0A0H2UHR7_RAT;sp|D3ZHA0|FLNC_RAT	52;52	40;40	40;40	tr|A0A0H2UHR7|A0A0H2UHR7_RAT Filamin-C OS=Rattus norvegicus OX=10116 GN=Flnc PE=1 SV=1;sp|D3ZHA0|FLNC_RAT Filamin-C OS=Rattus norvegicus OX=10116 GN=Flnc PE=1 SV=1	2	52	40	40	16	14	12	14	13	16	14	11	13	13	17	14	20	16	11	17	15	16	9	16	10	9	14	12	15	12	7	16	9	9	10	14	12	15	14	10	11	12	13	10
sp|D3ZTX0|TMED7_RAT	sp|D3ZTX0|TMED7_RAT	5	5	5	sp|D3ZTX0|TMED7_RAT Transmembrane emp24 domain-containing protein 7 OS=Rattus norvegicus OX=10116 GN=Tmed7 PE=1 SV=1	1	5	5	5	2	0	1	0	1	0	0	1	1	0	1	0	0	0	1	0	0	0	0	1	0	0	1	2	1	1	0	1	1	1	0	0	0	1	1	0	1	2	1	1
sp|D3ZUI5|COBL_RAT;tr|A0A0G2K2Q1|A0A0G2K2Q1_RAT	sp|D3ZUI5|COBL_RAT;tr|A0A0G2K2Q1|A0A0G2K2Q1_RAT	4;4	4;4	4;4	sp|D3ZUI5|COBL_RAT Protein cordon-bleu OS=Rattus norvegicus OX=10116 GN=Cobl PE=1 SV=1;tr|A0A0G2K2Q1|A0A0G2K2Q1_RAT Protein cordon-bleu OS=Rattus norvegicus OX=10116 GN=Cobl PE=1 SV=1	2	4	4	4	0	0	0	0	0	0	0	0	1	0	0	0	0	0	0	0	0	0	0	0	0	0	1	0	0	0	1	0	1	0	0	0	0	0	0	1	0	0	0	0
tr|A0A0G2K2U5|A0A0G2K2U5_RAT;sp|D3ZUQ0|RIPL1_RAT	tr|A0A0G2K2U5|A0A0G2K2U5_RAT;sp|D3ZUQ0|RIPL1_RAT	4;4	4;4	4;4	tr|A0A0G2K2U5|A0A0G2K2U5_RAT RILP-like protein 1 OS=Rattus norvegicus OX=10116 GN=Rilpl1 PE=1 SV=1;sp|D3ZUQ0|RIPL1_RAT RILP-like protein 1 OS=Rattus norvegicus OX=10116 GN=Rilpl1 PE=1 SV=1	2	4	4	4	0	0	0	0	0	0	0	0	0	0	0	0	0	0	0	1	0	0	0	0	0	0	0	0	0	0	1	0	0	0	0	0	0	1	1	0	0	0	0	0
sp|D3ZW55|ITPA_RAT	sp|D3ZW55|ITPA_RAT	6	6	6	sp|D3ZW55|ITPA_RAT Inosine triphosphate pyrophosphatase OS=Rattus norvegicus OX=10116 GN=Itpa PE=3 SV=1	1	6	6	6	1	0	0	0	0	0	0	1	0	0	0	1	0	0	0	0	0	0	0	0	0	1	0	0	0	0	0	0	1	1	0	0	0	0	0	0	0	0	0	0
tr|M0RAK4|M0RAK4_RAT;tr|A0A0A0MXX7|A0A0A0MXX7_RAT;sp|D3ZYW7|FRDA_RAT	tr|M0RAK4|M0RAK4_RAT;tr|A0A0A0MXX7|A0A0A0MXX7_RAT;sp|D3ZYW7|FRDA_RAT	1;1;1	1;1;1	1;1;1	tr|M0RAK4|M0RAK4_RAT Frataxin, mitochondrial OS=Rattus norvegicus OX=10116 GN=Fxn PE=1 SV=2;tr|A0A0A0MXX7|A0A0A0MXX7_RAT Frataxin, mitochondrial OS=Rattus norvegicus OX=10116 GN=Fxn PE=1 SV=2;sp|D3ZYW7|FRDA_RAT Frataxin, mitochondrial OS=Rattus norvegicus	3	1	1	1	0	0	0	0	0	0	0	0	0	0	0	0	0	0	0	0	0	0	0	0	0	0	0	0	0	0	0	0	0	0	0	0	0	0	0	0	0	0	0	0
sp|D4A1R8|CPNE1_RAT	sp|D4A1R8|CPNE1_RAT	6	6	5	sp|D4A1R8|CPNE1_RAT Copine-1 OS=Rattus norvegicus OX=10116 GN=Cpne1 PE=1 SV=1	1	6	6	5	0	0	0	0	0	0	0	0	0	0	1	0	0	0	0	0	0	0	0	0	0	0	0	1	0	0	0	0	0	0	0	0	0	0	0	0	0	0	0	0
sp|D4A208|SRGP2_RAT;tr|B5DEJ1|B5DEJ1_RAT;tr|A0A0G2JZ92|A0A0G2JZ92_RAT	sp|D4A208|SRGP2_RAT;tr|B5DEJ1|B5DEJ1_RAT;tr|A0A0G2JZ92|A0A0G2JZ92_RAT	4;3;3	4;3;3	3;2;2	sp|D4A208|SRGP2_RAT SLIT-ROBO Rho GTPase-activating protein 2 OS=Rattus norvegicus OX=10116 GN=Srgap2 PE=1 SV=1;tr|B5DEJ1|B5DEJ1_RAT SLIT-ROBO Rho GTPase-activating protein 2 OS=Rattus norvegicus OX=10116 GN=Srgap2 PE=1 SV=1;tr|A0A0G2JZ92|A0A0G2JZ92_RAT SL	3	4	4	3	1	1	0	1	0	0	1	0	1	0	0	0	0	1	0	0	0	0	1	1	1	1	0	1	0	1	1	1	0	0	2	0	0	0	1	1	0	0	1	1
sp|D4A4T9|CHRD1_RAT	sp|D4A4T9|CHRD1_RAT	3	3	3	sp|D4A4T9|CHRD1_RAT Cysteine and histidine-rich domain-containing protein 1 OS=Rattus norvegicus OX=10116 GN=Chordc1 PE=3 SV=1	1	3	3	3	0	0	0	0	0	0	0	0	0	0	0	0	0	0	0	0	0	1	0	0	0	0	0	0	0	0	1	0	1	0	0	0	1	0	0	0	0	0	0	0
sp|D4AAT7|NNRD_RAT;tr|D3ZLK9|D3ZLK9_RAT	sp|D4AAT7|NNRD_RAT;tr|D3ZLK9|D3ZLK9_RAT	4;4	4;4	4;4	sp|D4AAT7|NNRD_RAT ATP-dependent (S)-NAD(P)H-hydrate dehydratase OS=Rattus norvegicus OX=10116 GN=Naxd PE=3 SV=1;tr|D3ZLK9|D3ZLK9_RAT ATP-dependent (S)-NAD(P)H-hydrate dehydratase OS=Rattus norvegicus OX=10116 GN=Naxd PE=1 SV=2	2	4	4	4	0	0	0	0	0	0	0	0	0	1	0	0	0	0	0	0	0	0	0	0	0	0	1	0	0	0	0	0	0	0	0	0	0	0	0	0	0	0	0	0
sp|D4ACN8|PLRKT_RAT	sp|D4ACN8|PLRKT_RAT	2	2	2	sp|D4ACN8|PLRKT_RAT Plasminogen receptor (KT) OS=Rattus norvegicus OX=10116 GN=Plgrkt PE=1 SV=1	1	2	2	2	0	0	0	0	0	0	0	0	0	0	0	0	0	0	1	0	0	0	0	0	0	0	0	0	1	0	0	0	0	0	0	0	0	0	0	0	0	0	0	0
sp|D4AD37|IMPA3_RAT;tr|Q7TPJ5|Q7TPJ5_RAT	sp|D4AD37|IMPA3_RAT;tr|Q7TPJ5|Q7TPJ5_RAT	2;2	2;2	2;2	sp|D4AD37|IMPA3_RAT Inositol monophosphatase 3 OS=Rattus norvegicus OX=10116 GN=Impad1 PE=3 SV=1;tr|Q7TPJ5|Q7TPJ5_RAT Ac2-190 OS=Rattus norvegicus OX=10116 GN=Impad1 PE=1 SV=1	2	2	2	2	1	1	0	0	0	0	0	0	1	0	0	0	0	0	0	1	1	1	0	0	1	1	0	0	0	0	0	0	0	1	0	0	1	1	0	0	0	0	0	0
tr|A0A0G2K8K9|A0A0G2K8K9_RAT;sp|P84586|RMXRL_RAT;sp|D4AE41|RMXL1_RAT;tr|A0A0A0MXW9|A0A0A0MXW9_RAT	tr|A0A0G2K8K9|A0A0G2K8K9_RAT;sp|P84586|RMXRL_RAT;sp|D4AE41|RMXL1_RAT;tr|A0A0A0MXW9|A0A0A0MXW9_RAT	6;6;6;5	6;6;6;5	1;1;1;1	tr|A0A0G2K8K9|A0A0G2K8K9_RAT RNA binding motif protein, X-linked-like 1B OS=Rattus norvegicus OX=10116 GN=Rbmxl1b PE=4 SV=1;sp|P84586|RMXRL_RAT RNA-binding motif protein, X chromosome retrogene-like OS=Rattus norvegicus OX=10116 GN=Rbmxrtl PE=1 SV=1;sp|D4A	4	6	6	1	1	1	0	0	1	1	1	1	0	0	2	1	1	2	2	0	2	0	1	2	0	2	2	1	0	2	1	2	1	2	0	0	0	2	1	1	1	1	1	1
sp|E9PU28|IMDH2_RAT	sp|E9PU28|IMDH2_RAT	8	8	7	sp|E9PU28|IMDH2_RAT Inosine-5-monophosphate dehydrogenase 2 OS=Rattus norvegicus OX=10116 GN=Impdh2 PE=1 SV=1	1	8	8	7	1	0	0	0	0	0	0	0	0	1	2	0	1	2	2	1	0	1	1	1	1	1	1	2	2	1	1	0	0	1	1	0	3	1	1	0	2	0	0	1
sp|F1LMZ8|PSD11_RAT;tr|A0A0G2JWX1|A0A0G2JWX1_RAT;tr|D3Z950|D3Z950_RAT	sp|F1LMZ8|PSD11_RAT;tr|A0A0G2JWX1|A0A0G2JWX1_RAT;tr|D3Z950|D3Z950_RAT	18;17;14	18;17;14	18;17;14	sp|F1LMZ8|PSD11_RAT 26S proteasome non-ATPase regulatory subunit 11 OS=Rattus norvegicus OX=10116 GN=Psmd11 PE=1 SV=2;tr|A0A0G2JWX1|A0A0G2JWX1_RAT 26S proteasome non-ATPase regulatory subunit 11 OS=Rattus norvegicus OX=10116 GN=Psmd11 PE=1 SV=1;tr|D3Z950|D	3	18	18	18	6	5	6	7	2	5	4	2	4	3	4	7	4	5	7	5	3	6	5	5	6	3	6	4	5	3	3	4	1	4	3	2	5	4	3	5	3	5	1	7
tr|M3ZCQ2|M3ZCQ2_RAT;sp|F1LNJ2|U520_RAT	tr|M3ZCQ2|M3ZCQ2_RAT;sp|F1LNJ2|U520_RAT	38;38	38;38	38;38	tr|M3ZCQ2|M3ZCQ2_RAT U5 small nuclear ribonucleoprotein 200 kDa helicase OS=Rattus norvegicus OX=10116 GN=Snrnp200 PE=1 SV=1;sp|F1LNJ2|U520_RAT U5 small nuclear ribonucleoprotein 200 kDa helicase OS=Rattus norvegicus OX=10116 GN=Snrnp200 PE=1 SV=1	2	38	38	38	2	0	1	3	2	1	1	1	1	2	1	1	2	1	3	2	4	2	1	0	1	1	2	2	1	3	1	3	3	1	1	3	1	1	2	3	2	0	3	2
tr|A0A0A0MXY4|A0A0A0MXY4_RAT;tr|A0A1W2Q676|A0A1W2Q676_RAT;sp|F1LP64-2|TRIPC_RAT;sp|F1LP64|TRIPC_RAT;tr|A0A0G2JU73|A0A0G2JU73_RAT	tr|A0A0A0MXY4|A0A0A0MXY4_RAT;tr|A0A1W2Q676|A0A1W2Q676_RAT;sp|F1LP64-2|TRIPC_RAT;sp|F1LP64|TRIPC_RAT;tr|A0A0G2JU73|A0A0G2JU73_RAT	6;6;6;6;6	6;6;6;6;6	6;6;6;6;6	tr|A0A0A0MXY4|A0A0A0MXY4_RAT E3 ubiquitin-protein ligase TRIP12 OS=Rattus norvegicus OX=10116 GN=Trip12 PE=1 SV=2;tr|A0A1W2Q676|A0A1W2Q676_RAT E3 ubiquitin-protein ligase TRIP12 OS=Rattus norvegicus OX=10116 GN=Trip12 PE=1 SV=1;sp|F1LP64-2|TRIPC_RAT Isofor	5	6	6	6	0	0	0	0	0	0	0	0	0	0	0	0	0	1	0	0	0	0	0	0	0	0	0	0	0	0	0	0	0	0	0	1	0	0	0	0	0	0	0	0
tr|F2Z3R2|F2Z3R2_RAT;sp|F1LQ48|HNRPL_RAT;sp|F1LQ48-2|HNRPL_RAT;tr|F1M040|F1M040_RAT	tr|F2Z3R2|F2Z3R2_RAT;sp|F1LQ48|HNRPL_RAT;sp|F1LQ48-2|HNRPL_RAT	17;17;12;4	17;17;12;4	17;17;12;4	tr|F2Z3R2|F2Z3R2_RAT Heterogeneous nuclear ribonucleoprotein L OS=Rattus norvegicus OX=10116 GN=Hnrnpl PE=1 SV=1;sp|F1LQ48|HNRPL_RAT Heterogeneous nuclear ribonucleoprotein L OS=Rattus norvegicus OX=10116 GN=Hnrnpl PE=1 SV=2;sp|F1LQ48-2|HNRPL_RAT Isoform 2	4	17	17	17	4	5	4	5	4	6	5	4	5	3	5	3	7	3	5	5	2	2	5	7	6	5	4	2	5	4	2	3	3	2	2	3	3	3	1	2	3	2	4	3
sp|F1LR10|LIMA1_RAT	sp|F1LR10|LIMA1_RAT	9	9	9	sp|F1LR10|LIMA1_RAT LIM domain and actin-binding protein 1 OS=Rattus norvegicus OX=10116 GN=Lima1 PE=1 SV=2	1	9	9	9	1	2	2	1	1	3	1	0	3	3	2	2	2	3	1	4	0	1	1	3	1	1	2	1	0	1	2	2	1	1	2	2	2	2	1	2	1	1	2	2
sp|F1LRS8|CD2AP_RAT	sp|F1LRS8|CD2AP_RAT	8	8	7	sp|F1LRS8|CD2AP_RAT CD2-associated protein OS=Rattus norvegicus OX=10116 GN=Cd2ap PE=1 SV=2	1	8	8	7	1	0	0	0	0	0	1	0	1	0	1	2	1	2	0	0	0	0	0	0	1	0	1	0	2	1	2	1	1	0	0	1	0	0	0	1	0	1	0	1
sp|F1LTR1|WDR26_RAT	sp|F1LTR1|WDR26_RAT	2	2	2	sp|F1LTR1|WDR26_RAT WD repeat-containing protein 26 OS=Rattus norvegicus OX=10116 GN=Wdr26 PE=3 SV=2	1	2	2	2	0	0	0	0	0	0	0	0	0	0	0	0	0	0	0	0	0	0	0	0	0	0	0	0	0	0	0	0	0	0	0	0	0	0	0	0	0	0	0	0
sp|F1LU71|AUHM_RAT	sp|F1LU71|AUHM_RAT	5	5	5	sp|F1LU71|AUHM_RAT Methylglutaconyl-CoA hydratase, mitochondrial OS=Rattus norvegicus OX=10116 GN=Auh PE=1 SV=2	1	5	5	5	0	0	1	1	0	0	0	0	0	0	0	0	0	0	0	0	0	0	0	0	0	0	0	0	0	0	0	0	0	0	0	0	0	0	0	0	0	0	0	0
sp|F1LYQ8|FARP1_RAT	sp|F1LYQ8|FARP1_RAT	7	7	7	sp|F1LYQ8|FARP1_RAT FERM, ARHGEF and pleckstrin domain-containing protein 1 OS=Rattus norvegicus OX=10116 GN=Farp1 PE=1 SV=2	1	7	7	7	0	0	1	1	1	1	2	0	0	0	1	1	2	1	2	1	1	2	1	2	2	0	0	0	1	0	2	0	0	1	1	2	1	1	1	2	0	1	0	1
sp|F1M775|DIAP1_RAT	sp|F1M775|DIAP1_RAT	13	13	13	sp|F1M775|DIAP1_RAT Protein diaphanous homolog 1 OS=Rattus norvegicus OX=10116 GN=Diaph1 PE=1 SV=3	1	13	13	13	2	1	2	1	3	1	3	2	2	0	2	3	3	1	3	1	1	3	0	1	2	3	4	0	3	3	1	2	2	2	1	2	2	1	1	2	3	2	2	3
sp|F1MA98|TPR_RAT	sp|F1MA98|TPR_RAT	20	20	20	sp|F1MA98|TPR_RAT Nucleoprotein TPR OS=Rattus norvegicus OX=10116 GN=Tpr PE=1 SV=1	1	20	20	20	1	1	2	1	1	1	2	2	1	0	2	2	2	1	2	2	2	1	1	1	1	1	0	1	1	1	1	0	1	1	0	2	1	1	1	1	1	1	1	1
sp|F2Z3T4|MBNL2_RAT;tr|F1M9N4|F1M9N4_RAT;tr|A0A0G2JX72|A0A0G2JX72_RAT;tr|D3ZQV3|D3ZQV3_RAT	sp|F2Z3T4|MBNL2_RAT;tr|F1M9N4|F1M9N4_RAT;tr|A0A0G2JX72|A0A0G2JX72_RAT	3;3;3;1	3;3;3;1	3;3;3;1	sp|F2Z3T4|MBNL2_RAT Muscleblind-like protein 2 OS=Rattus norvegicus OX=10116 GN=Mbnl2 PE=1 SV=1;tr|F1M9N4|F1M9N4_RAT Muscleblind-like-splicing regulator 1 OS=Rattus norvegicus OX=10116 GN=Mbnl1 PE=1 SV=2;tr|A0A0G2JX72|A0A0G2JX72_RAT Muscleblind-like-splici	4	3	3	3	0	1	1	1	0	1	1	1	0	1	0	0	1	0	1	0	0	0	0	0	0	0	0	1	0	0	1	0	0	0	0	0	0	1	0	0	0	0	0	0
sp|G3V6S8|SRSF6_RAT	sp|G3V6S8|SRSF6_RAT	3	2	2	sp|G3V6S8|SRSF6_RAT Serine/arginine-rich splicing factor 6 OS=Rattus norvegicus OX=10116 GN=Srsf6 PE=1 SV=1	1	3	2	2	0	0	1	0	1	0	0	1	0	0	1	1	0	0	1	1	0	0	0	0	0	1	1	0	1	1	0	0	1	0	0	1	1	0	0	1	0	0	0	0
sp|G3V6U9|SETD3_RAT;tr|D4A7S1|D4A7S1_RAT	sp|G3V6U9|SETD3_RAT;tr|D4A7S1|D4A7S1_RAT	2;1	2;1	2;1	sp|G3V6U9|SETD3_RAT Actin-histidine N-methyltransferase OS=Rattus norvegicus OX=10116 GN=Setd3 PE=1 SV=1;tr|D4A7S1|D4A7S1_RAT Histone-lysine N-methyltransferase setd3-like OS=Rattus norvegicus OX=10116 GN=LOC100910833 PE=4 SV=3	2	2	2	2	0	0	0	0	0	0	0	0	0	0	0	0	0	0	0	0	0	0	0	0	0	0	0	0	0	0	0	0	0	0	0	0	0	0	0	0	0	0	0	0
tr|A0A0G2K4U8|A0A0G2K4U8_RAT;sp|G3V7P1|STX12_RAT;tr|A0A0G2JVB6|A0A0G2JVB6_RAT	tr|A0A0G2K4U8|A0A0G2K4U8_RAT;sp|G3V7P1|STX12_RAT;tr|A0A0G2JVB6|A0A0G2JVB6_RAT	4;4;4	4;4;4	4;4;4	tr|A0A0G2K4U8|A0A0G2K4U8_RAT Syntaxin-12 OS=Rattus norvegicus OX=10116 GN=Stx12 PE=1 SV=1;sp|G3V7P1|STX12_RAT Syntaxin-12 OS=Rattus norvegicus OX=10116 GN=Stx12 PE=1 SV=1;tr|A0A0G2JVB6|A0A0G2JVB6_RAT Syntaxin-12 OS=Rattus norvegicus OX=10116 GN=Stx12 PE=1	3	4	4	4	1	0	0	1	1	1	0	1	1	0	1	2	1	0	1	0	1	1	1	1	1	0	2	1	2	0	1	0	0	1	1	0	1	0	0	0	0	0	0	0
sp|G3V7W1-2|PDCD6_RAT;sp|G3V7W1|PDCD6_RAT	sp|G3V7W1-2|PDCD6_RAT;sp|G3V7W1|PDCD6_RAT	5;5	5;5	5;5	sp|G3V7W1-2|PDCD6_RAT Isoform 2 of Programmed cell death protein 6 OS=Rattus norvegicus OX=10116 GN=Pdcd6;sp|G3V7W1|PDCD6_RAT Programmed cell death protein 6 OS=Rattus norvegicus OX=10116 GN=Pdcd6 PE=2 SV=1	2	5	5	5	2	3	2	1	2	4	2	1	2	1	2	2	1	0	2	2	3	2	2	3	1	0	1	3	2	2	3	2	3	2	2	2	0	3	3	2	3	3	3	1
sp|G3V9D0|PGLT1_RAT;tr|A0A140TAF7|A0A140TAF7_RAT	sp|G3V9D0|PGLT1_RAT;tr|A0A140TAF7|A0A140TAF7_RAT	6;6	6;6	6;6	sp|G3V9D0|PGLT1_RAT Protein O-glucosyltransferase 1 OS=Rattus norvegicus OX=10116 GN=Poglut1 PE=3 SV=1;tr|A0A140TAF7|A0A140TAF7_RAT Protein O-glucosyltransferase 1 OS=Rattus norvegicus OX=10116 GN=Poglut1 PE=1 SV=1	2	6	6	6	0	1	1	1	1	0	2	1	2	1	1	2	1	0	1	1	1	1	1	1	1	0	1	1	0	1	1	1	1	0	1	1	1	1	0	0	1	0	0	1
sp|M0RC99|RAB5A_RAT;tr|Q6IN17|Q6IN17_RAT	sp|M0RC99|RAB5A_RAT	4;1	1;0	1;0	sp|M0RC99|RAB5A_RAT Ras-related protein Rab-5A OS=Rattus norvegicus OX=10116 GN=Rab5a PE=2 SV=1	2	4	1	1	2	1	1	3	2	1	1	1	1	1	2	1	1	2	1	2	0	1	0	1	1	0	2	1	0	3	1	3	2	3	2	3	3	2	2	2	1	2	2	3
sp|O08557|DDAH1_RAT	sp|O08557|DDAH1_RAT	18	18	17	sp|O08557|DDAH1_RAT N(G),N(G)-dimethylarginine dimethylaminohydrolase 1 OS=Rattus norvegicus OX=10116 GN=Ddah1 PE=1 SV=3	1	18	18	17	10	9	8	8	9	6	10	10	11	7	9	9	9	9	9	11	6	8	8	11	6	8	5	8	8	5	7	7	7	7	9	8	7	9	9	8	11	10	10	7
sp|O08564|PLPP1_RAT;sp|O08564-2|PLPP1_RAT;tr|G3V9Y2|G3V9Y2_RAT	sp|O08564|PLPP1_RAT;sp|O08564-2|PLPP1_RAT;tr|G3V9Y2|G3V9Y2_RAT	9;6;5	9;6;5	9;6;5	sp|O08564|PLPP1_RAT Phospholipid phosphatase 1 OS=Rattus norvegicus OX=10116 GN=Plpp1 PE=1 SV=1;sp|O08564-2|PLPP1_RAT Isoform 2 of Phospholipid phosphatase 1 OS=Rattus norvegicus OX=10116 GN=Plpp1;tr|G3V9Y2|G3V9Y2_RAT Phosphatidic acid phosphatase 2a, isof	3	9	9	9	2	2	2	1	1	2	3	4	4	3	3	3	4	4	3	4	2	2	2	2	3	2	4	1	3	3	2	1	3	1	3	4	4	1	2	2	2	2	5	5
tr|G3V7R1|G3V7R1_RAT;sp|O08587|NUP50_RAT	tr|G3V7R1|G3V7R1_RAT;sp|O08587|NUP50_RAT	2;2	2;2	2;2	tr|G3V7R1|G3V7R1_RAT Nuclear pore complex protein Nup50 OS=Rattus norvegicus OX=10116 GN=Nup50 PE=1 SV=1;sp|O08587|NUP50_RAT Nuclear pore complex protein Nup50 OS=Rattus norvegicus OX=10116 GN=Nup50 PE=2 SV=2	2	2	2	2	0	0	0	0	0	0	0	0	0	0	0	0	0	0	0	0	0	0	0	0	0	0	0	0	0	0	0	0	0	0	0	0	0	0	0	0	0	0	0	0
tr|Q6AZ40|Q6AZ40_RAT;sp|O08618|KPRB_RAT	tr|Q6AZ40|Q6AZ40_RAT;sp|O08618|KPRB_RAT	7;7	7;7	7;7	tr|Q6AZ40|Q6AZ40_RAT Phosphoribosyl pyrophosphate synthase-associated protein 2 OS=Rattus norvegicus OX=10116 GN=Prpsap2 PE=1 SV=1;sp|O08618|KPRB_RAT Phosphoribosyl pyrophosphate synthase-associated protein 2 OS=Rattus norvegicus OX=10116 GN=Prpsap2 PE=1 S	2	7	7	7	0	0	0	0	0	0	0	0	0	0	1	1	0	1	0	0	0	0	0	0	0	0	0	0	0	1	0	0	0	0	1	0	1	0	0	0	0	0	0	1
sp|O08629|TIF1B_RAT	sp|O08629|TIF1B_RAT	13	13	13	sp|O08629|TIF1B_RAT Transcription intermediary factor 1-beta OS=Rattus norvegicus OX=10116 GN=Trim28 PE=1 SV=2	1	13	13	13	1	2	2	1	1	2	2	1	1	2	0	1	0	2	1	2	1	2	2	2	0	2	1	2	0	2	1	0	0	0	2	0	1	1	2	0	0	2	2	0
sp|O08651|SERA_RAT	sp|O08651|SERA_RAT	17	17	17	sp|O08651|SERA_RAT D-3-phosphoglycerate dehydrogenase OS=Rattus norvegicus OX=10116 GN=Phgdh PE=1 SV=3	1	17	17	17	0	1	1	4	2	3	1	2	1	1	4	3	0	1	1	3	2	1	3	4	1	3	1	3	2	2	4	1	4	2	1	0	2	1	0	3	1	3	1	3
sp|O08658|NUP88_RAT	sp|O08658|NUP88_RAT	2	2	2	sp|O08658|NUP88_RAT Nuclear pore complex protein Nup88 OS=Rattus norvegicus OX=10116 GN=Nup88 PE=1 SV=1	1	2	2	2	0	0	0	0	0	0	0	0	0	0	0	0	0	0	0	0	0	0	0	0	0	0	0	0	0	0	0	0	0	0	0	0	0	0	0	0	0	0	0	0
sp|O08662|PI4KA_RAT;tr|A0A140TAJ5|A0A140TAJ5_RAT	sp|O08662|PI4KA_RAT;tr|A0A140TAJ5|A0A140TAJ5_RAT	4;3	4;3	4;3	sp|O08662|PI4KA_RAT Phosphatidylinositol 4-kinase alpha OS=Rattus norvegicus OX=10116 GN=Pi4ka PE=1 SV=2;tr|A0A140TAJ5|A0A140TAJ5_RAT Phosphatidylinositol 4-kinase alpha OS=Rattus norvegicus OX=10116 GN=Pi4ka PE=1 SV=1	2	4	4	4	0	0	0	0	0	0	0	0	0	0	0	0	0	0	0	0	0	0	0	0	0	0	0	0	0	0	0	0	0	0	0	0	0	0	0	0	0	0	0	0
tr|G3V8V0|G3V8V0_RAT;sp|O08697|ARL2_RAT;tr|A0A1B0GWW8|A0A1B0GWW8_RAT	tr|G3V8V0|G3V8V0_RAT;sp|O08697|ARL2_RAT;tr|A0A1B0GWW8|A0A1B0GWW8_RAT	2;2;1	2;2;1	2;2;1	tr|G3V8V0|G3V8V0_RAT ADP-ribosylation factor-like protein 2 OS=Rattus norvegicus OX=10116 GN=Arl2 PE=1 SV=2;sp|O08697|ARL2_RAT ADP-ribosylation factor-like protein 2 OS=Rattus norvegicus OX=10116 GN=Arl2 PE=1 SV=1;tr|A0A1B0GWW8|A0A1B0GWW8_RAT ADP-ribosylat	3	2	2	2	0	0	0	0	1	0	0	0	0	0	1	0	1	0	0	0	0	0	0	0	0	0	0	0	0	0	0	0	0	0	0	0	0	0	0	1	1	0	0	0
tr|F8WFR6|F8WFR6_RAT;sp|O08730|GLYG_RAT;tr|A0A0G2JXP1|A0A0G2JXP1_RAT	tr|F8WFR6|F8WFR6_RAT;sp|O08730|GLYG_RAT;tr|A0A0G2JXP1|A0A0G2JXP1_RAT	1;1;1	1;1;1	1;1;1	tr|F8WFR6|F8WFR6_RAT Glycogenin-1 OS=Rattus norvegicus OX=10116 GN=Gyg1 PE=1 SV=1;sp|O08730|GLYG_RAT Glycogenin-1 OS=Rattus norvegicus OX=10116 GN=Gyg1 PE=2 SV=4;tr|A0A0G2JXP1|A0A0G2JXP1_RAT Glycogenin-1 OS=Rattus norvegicus OX=10116 GN=Gyg1 PE=1 SV=1	3	1	1	1	0	0	0	0	0	0	0	0	0	0	0	0	0	0	0	0	0	0	0	0	0	0	0	0	0	0	0	0	0	0	0	0	0	0	0	1	0	0	0	0
sp|O08815|SLK_RAT	sp|O08815|SLK_RAT	10	10	2	sp|O08815|SLK_RAT STE20-like serine/threonine-protein kinase OS=Rattus norvegicus OX=10116 GN=Slk PE=1 SV=1	1	10	10	2	0	0	0	0	0	0	0	0	0	0	0	0	0	0	0	0	0	0	0	0	0	0	0	0	0	0	0	0	0	0	0	0	0	0	0	0	0	0	0	0
sp|O08837|CDC5L_RAT	sp|O08837|CDC5L_RAT	6	6	6	sp|O08837|CDC5L_RAT Cell division cycle 5-like protein OS=Rattus norvegicus OX=10116 GN=Cdc5l PE=1 SV=2	1	6	6	6	0	0	0	0	0	0	0	0	0	0	0	0	0	0	0	0	0	0	0	0	0	0	0	0	0	0	0	0	0	0	0	0	0	0	0	0	0	0	0	0
sp|O08839-6|BIN1_RAT;tr|Q5HZA7|Q5HZA7_RAT;sp|O08839-5|BIN1_RAT;sp|O08839-2|BIN1_RAT;tr|D4A4P1|D4A4P1_RAT;sp|O08839|BIN1_RAT;tr|F1LMX1|F1LMX1_RAT;sp|O08839-3|BIN1_RAT;sp|O08839-4|BIN1_RAT	sp|O08839-6|BIN1_RAT;tr|Q5HZA7|Q5HZA7_RAT;sp|O08839-5|BIN1_RAT;sp|O08839-2|BIN1_RAT;tr|D4A4P1|D4A4P1_RAT;sp|O08839|BIN1_RAT;tr|F1LMX1|F1LMX1_RAT;sp|O08839-3|BIN1_RAT	4;4;4;4;4;4;4;3;1	4;4;4;4;4;4;4;3;1	4;4;4;4;4;4;4;3;1	sp|O08839-6|BIN1_RAT Isoform AMPH2-6 of Myc box-dependent-interacting protein 1 OS=Rattus norvegicus OX=10116 GN=Bin1;tr|Q5HZA7|Q5HZA7_RAT Bin1 protein OS=Rattus norvegicus OX=10116 GN=Bin1 PE=1 SV=1;sp|O08839-5|BIN1_RAT Isoform AMPH2-5 of Myc box-dependen	9	4	4	4	0	0	0	0	1	0	0	0	0	0	0	1	0	2	1	0	1	0	1	0	1	0	0	0	0	0	0	1	0	0	0	0	1	1	0	1	0	0	1	0
sp|O08949|TF2AA_RAT	sp|O08949|TF2AA_RAT	2	2	2	sp|O08949|TF2AA_RAT Transcription initiation factor IIA subunit 1 OS=Rattus norvegicus OX=10116 GN=Gtf2a1 PE=1 SV=1	1	2	2	2	0	0	0	0	0	0	0	0	0	0	0	0	0	0	0	0	0	0	0	0	0	0	0	0	0	0	1	0	0	0	0	0	0	0	0	0	0	0	0	0
sp|O08984|LBR_RAT;tr|A0A0G2JU83|A0A0G2JU83_RAT	sp|O08984|LBR_RAT;tr|A0A0G2JU83|A0A0G2JU83_RAT	4;2	4;2	4;2	sp|O08984|LBR_RAT Delta(14)-sterol reductase OS=Rattus norvegicus OX=10116 GN=Lbr PE=1 SV=1;tr|A0A0G2JU83|A0A0G2JU83_RAT Uncharacterized protein OS=Rattus norvegicus OX=10116 PE=1 SV=1	2	4	4	4	0	0	0	0	0	0	0	0	0	0	0	0	0	0	1	0	0	0	0	0	0	0	0	0	0	0	0	0	0	0	0	0	0	0	0	0	0	0	0	0
sp|O35077|GPDA_RAT	sp|O35077|GPDA_RAT	16	16	15	sp|O35077|GPDA_RAT Glycerol-3-phosphate dehydrogenase [NAD(+)], cytoplasmic OS=Rattus norvegicus OX=10116 GN=Gpd1 PE=1 SV=4	1	16	16	15	0	0	0	0	0	0	2	0	0	0	0	0	0	0	0	0	0	0	0	0	0	0	0	0	0	0	0	0	0	0	0	0	0	0	0	0	0	0	0	0
tr|Q5XIW0|Q5XIW0_RAT;sp|O35093|TIM23_RAT	tr|Q5XIW0|Q5XIW0_RAT;sp|O35093|TIM23_RAT	1;1	1;1	1;1	tr|Q5XIW0|Q5XIW0_RAT Mitochondrial import inner membrane translocase subunit TIM23 OS=Rattus norvegicus OX=10116 GN=LOC100362432 PE=1 SV=1;sp|O35093|TIM23_RAT Mitochondrial import inner membrane translocase subunit Tim23 OS=Rattus norvegicus OX=10116 GN=Ti	2	1	1	1	0	0	0	0	0	0	0	0	0	0	0	0	0	0	1	0	0	0	0	0	0	0	0	0	0	0	0	0	0	0	0	0	0	0	0	0	0	0	0	0
tr|G3V640|G3V640_RAT;sp|O35094|TIM44_RAT	tr|G3V640|G3V640_RAT;sp|O35094|TIM44_RAT	5;5	5;5	5;5	tr|G3V640|G3V640_RAT Mitochondrial import inner membrane translocase subunit TIM44 OS=Rattus norvegicus OX=10116 GN=Timm44 PE=1 SV=1;sp|O35094|TIM44_RAT Mitochondrial import inner membrane translocase subunit TIM44 OS=Rattus norvegicus OX=10116 GN=Timm44 P	2	5	5	5	0	0	0	0	0	0	1	1	1	1	0	0	1	0	1	2	1	0	0	0	0	0	1	1	1	0	0	1	1	1	0	1	0	1	0	0	0	0	0	0
sp|O35115|FHL2_RAT	sp|O35115|FHL2_RAT	9	9	9	sp|O35115|FHL2_RAT Four and a half LIM domains protein 2 OS=Rattus norvegicus OX=10116 GN=Fhl2 PE=1 SV=1	1	9	9	9	4	0	3	2	1	2	2	1	1	1	2	1	0	4	1	0	1	2	1	1	3	0	1	1	0	0	1	0	0	0	0	1	1	1	0	0	1	1	0	0
sp|O35142|COPB2_RAT;tr|A0A0G2K0P9|A0A0G2K0P9_RAT	sp|O35142|COPB2_RAT	20;9	20;9	20;9	sp|O35142|COPB2_RAT Coatomer subunit beta OS=Rattus norvegicus OX=10116 GN=Copb2 PE=1 SV=3	2	20	20	20	2	3	5	5	2	4	3	4	4	4	4	4	3	4	3	2	1	2	5	4	1	3	3	1	1	3	1	1	1	2	2	1	3	1	2	4	3	3	2	1
sp|O35165|GOSR2_RAT	sp|O35165|GOSR2_RAT	4	4	4	sp|O35165|GOSR2_RAT Golgi SNAP receptor complex member 2 OS=Rattus norvegicus OX=10116 GN=Gosr2 PE=1 SV=2	1	4	4	4	0	0	0	0	0	0	0	0	1	1	0	0	1	1	1	1	0	0	0	0	1	0	0	0	0	0	0	0	0	1	1	0	0	0	0	0	2	0	0	0
tr|G3V7H2|G3V7H2_RAT;sp|O35217|MINP1_RAT;tr|M0R8T0|M0R8T0_RAT	tr|G3V7H2|G3V7H2_RAT;sp|O35217|MINP1_RAT;tr|M0R8T0|M0R8T0_RAT	5;5;4	5;5;4	5;5;4	tr|G3V7H2|G3V7H2_RAT Multiple inositol polyphosphate phosphatase 1 OS=Rattus norvegicus OX=10116 GN=Minpp1 PE=3 SV=1;sp|O35217|MINP1_RAT Multiple inositol polyphosphate phosphatase 1 OS=Rattus norvegicus OX=10116 GN=Minpp1 PE=1 SV=3;tr|M0R8T0|M0R8T0_RAT Si	3	5	5	5	0	0	0	0	0	0	0	0	0	0	0	0	0	0	0	0	0	0	0	0	0	0	0	0	0	0	0	0	0	0	0	0	0	0	0	0	1	0	0	0
sp|O35244|PRDX6_RAT	sp|O35244|PRDX6_RAT	18	18	18	sp|O35244|PRDX6_RAT Peroxiredoxin-6 OS=Rattus norvegicus OX=10116 GN=Prdx6 PE=1 SV=3	1	18	18	18	14	13	12	10	13	12	12	12	13	12	15	13	11	13	14	10	12	12	12	10	12	12	13	12	13	12	9	11	12	11	11	12	11	10	13	9	10	9	10	8
sp|O35263|PA1B3_RAT	sp|O35263|PA1B3_RAT	2	2	2	sp|O35263|PA1B3_RAT Platelet-activating factor acetylhydrolase IB subunit gamma OS=Rattus norvegicus OX=10116 GN=Pafah1b3 PE=2 SV=1	1	2	2	2	0	0	0	0	0	0	0	0	0	0	0	0	0	0	0	0	0	0	0	0	0	0	0	0	0	0	0	0	0	0	0	0	0	0	0	0	0	0	0	0
sp|O35264|PA1B2_RAT	sp|O35264|PA1B2_RAT	6	6	6	sp|O35264|PA1B2_RAT Platelet-activating factor acetylhydrolase IB subunit beta OS=Rattus norvegicus OX=10116 GN=Pafah1b2 PE=1 SV=1	1	6	6	6	1	0	2	2	2	3	1	2	1	2	0	1	0	2	1	1	1	2	2	1	1	1	2	2	1	1	1	2	1	1	2	2	1	1	2	2	2	2	1	2
sp|O35303-2|DNM1L_RAT;sp|O35303-6|DNM1L_RAT;sp|O35303-3|DNM1L_RAT;sp|O35303-5|DNM1L_RAT;sp|O35303-4|DNM1L_RAT;sp|O35303|DNM1L_RAT	sp|O35303-2|DNM1L_RAT;sp|O35303-6|DNM1L_RAT;sp|O35303-3|DNM1L_RAT;sp|O35303-5|DNM1L_RAT;sp|O35303-4|DNM1L_RAT;sp|O35303|DNM1L_RAT	29;29;29;29;29;29	29;29;29;29;29;29	29;29;29;29;29;29	sp|O35303-2|DNM1L_RAT Isoform 2 of Dynamin-1-like protein OS=Rattus norvegicus OX=10116 GN=Dnm1l;sp|O35303-6|DNM1L_RAT Isoform 6 of Dynamin-1-like protein OS=Rattus norvegicus OX=10116 GN=Dnm1l;sp|O35303-3|DNM1L_RAT Isoform 3 of Dynamin-1-like protein OS=R	6	29	29	29	5	6	5	6	4	5	6	6	6	2	2	4	5	4	3	5	3	4	2	4	3	2	6	4	3	4	4	5	6	3	3	2	3	3	6	3	4	4	3	5
tr|G3V647|G3V647_RAT;sp|O35331|PDXK_RAT;tr|D3Z8P5|D3Z8P5_RAT	tr|G3V647|G3V647_RAT;sp|O35331|PDXK_RAT;tr|D3Z8P5|D3Z8P5_RAT	3;3;2	3;3;2	3;3;2	tr|G3V647|G3V647_RAT Pyridoxal kinase OS=Rattus norvegicus OX=10116 GN=Pdxk PE=1 SV=1;sp|O35331|PDXK_RAT Pyridoxal kinase OS=Rattus norvegicus OX=10116 GN=Pdxk PE=1 SV=1;tr|D3Z8P5|D3Z8P5_RAT Uncharacterized protein OS=Rattus norvegicus OX=10116 GN=RGD15660	3	3	3	3	0	0	0	0	1	0	0	0	0	0	0	0	1	0	0	0	0	0	0	0	0	1	0	0	1	0	0	0	0	0	0	1	0	0	0	0	1	0	1	0
tr|F1LPM3|F1LPM3_RAT;sp|O35413|SRBS2_RAT;sp|O35413-2|SRBS2_RAT	tr|F1LPM3|F1LPM3_RAT;sp|O35413|SRBS2_RAT	6;6;1	6;6;1	6;6;1	tr|F1LPM3|F1LPM3_RAT Sorbin and SH3 domain-containing protein 2 OS=Rattus norvegicus OX=10116 GN=Sorbs2 PE=1 SV=2;sp|O35413|SRBS2_RAT Sorbin and SH3 domain-containing protein 2 OS=Rattus norvegicus OX=10116 GN=Sorbs2 PE=1 SV=2	3	6	6	6	0	0	0	0	0	0	0	0	0	0	0	0	0	0	0	0	0	0	0	0	0	1	0	0	1	0	0	0	0	0	0	0	0	1	0	0	0	0	0	0
sp|O35509|RB11B_RAT;tr|A0A0G2JZR4|A0A0G2JZR4_RAT;sp|P62494|RB11A_RAT;tr|B5DEP2|B5DEP2_RAT	sp|O35509|RB11B_RAT;tr|A0A0G2JZR4|A0A0G2JZR4_RAT;sp|P62494|RB11A_RAT	12;11;10;1	12;11;10;1	12;11;10;1	sp|O35509|RB11B_RAT Ras-related protein Rab-11B OS=Rattus norvegicus OX=10116 GN=Rab11b PE=1 SV=4;tr|A0A0G2JZR4|A0A0G2JZR4_RAT Ras-related protein Rab-11B OS=Rattus norvegicus OX=10116 GN=Rab11b PE=1 SV=1;sp|P62494|RB11A_RAT Ras-related protein Rab-11A OS=	4	12	12	12	4	7	5	5	6	8	1	5	4	5	2	6	7	6	6	5	4	3	6	8	2	3	2	4	3	5	4	3	4	4	5	3	3	6	3	2	3	3	4	3
sp|O35532|MSMO1_RAT	sp|O35532|MSMO1_RAT	3	3	3	sp|O35532|MSMO1_RAT Methylsterol monooxygenase 1 OS=Rattus norvegicus OX=10116 GN=Msmo1 PE=2 SV=1	1	3	3	3	0	0	0	0	0	0	0	0	0	0	0	0	0	0	0	0	0	0	0	0	0	0	0	0	0	0	0	0	1	0	0	0	0	0	0	0	0	0	0	0
sp|O35547|ACSL4_RAT	sp|O35547|ACSL4_RAT	3	3	3	sp|O35547|ACSL4_RAT Long-chain-fatty-acid--CoA ligase 4 OS=Rattus norvegicus OX=10116 GN=Acsl4 PE=1 SV=1	1	3	3	3	0	0	0	0	0	0	0	0	0	0	0	0	0	0	0	0	0	0	0	0	0	0	0	0	0	0	0	0	0	0	0	0	0	0	0	0	0	0	0	0
sp|O35567|PUR9_RAT	sp|O35567|PUR9_RAT	28	28	28	sp|O35567|PUR9_RAT Bifunctional purine biosynthesis protein PURH OS=Rattus norvegicus OX=10116 GN=Atic PE=1 SV=2	1	28	28	28	15	11	12	14	12	15	10	7	11	11	13	8	11	9	10	9	10	12	16	12	13	9	9	14	11	10	12	11	12	9	10	11	10	11	9	13	11	9	10	9
sp|O35760|IDI1_RAT;tr|A0A0H2UHN2|A0A0H2UHN2_RAT	sp|O35760|IDI1_RAT;tr|A0A0H2UHN2|A0A0H2UHN2_RAT	4;3	4;3	4;3	sp|O35760|IDI1_RAT Isopentenyl-diphosphate Delta-isomerase 1 OS=Rattus norvegicus OX=10116 GN=Idi1 PE=2 SV=2;tr|A0A0H2UHN2|A0A0H2UHN2_RAT Isopentenyl-diphosphate Delta-isomerase 1 OS=Rattus norvegicus OX=10116 GN=Idi1 PE=1 SV=1	2	4	4	4	1	0	0	1	0	1	0	0	0	0	0	0	0	1	0	0	0	0	0	0	0	1	0	1	0	0	0	0	0	0	0	0	0	1	0	1	0	0	0	0
sp|O35796|C1QBP_RAT	sp|O35796|C1QBP_RAT	8	8	8	sp|O35796|C1QBP_RAT Complement component 1 Q subcomponent-binding protein, mitochondrial OS=Rattus norvegicus OX=10116 GN=C1qbp PE=1 SV=2	1	8	8	8	5	5	5	3	5	2	3	4	4	3	5	3	3	3	5	5	4	4	4	3	2	3	4	3	3	2	1	2	4	3	3	3	2	3	6	3	3	3	3	3
sp|O35814|STIP1_RAT	sp|O35814|STIP1_RAT	24	24	24	sp|O35814|STIP1_RAT Stress-induced-phosphoprotein 1 OS=Rattus norvegicus OX=10116 GN=Stip1 PE=1 SV=1	1	24	24	24	1	5	6	5	4	3	5	3	2	5	3	6	1	7	5	3	6	3	5	4	5	2	6	2	5	6	3	4	3	5	5	4	5	3	4	3	5	5	6	4
sp|O35821|MBB1A_RAT	sp|O35821|MBB1A_RAT	15	15	15	sp|O35821|MBB1A_RAT Myb-binding protein 1A OS=Rattus norvegicus OX=10116 GN=Mybbp1a PE=1 SV=2	1	15	15	15	1	1	1	1	2	3	0	1	0	1	2	1	1	1	3	2	1	1	2	2	2	0	1	1	2	2	1	1	0	0	2	1	0	1	1	1	1	1	2	1
sp|O35826|GLCNE_RAT;tr|A0A0G2K7T2|A0A0G2K7T2_RAT	sp|O35826|GLCNE_RAT;tr|A0A0G2K7T2|A0A0G2K7T2_RAT	4;4	4;4	4;4	sp|O35826|GLCNE_RAT Bifunctional UDP-N-acetylglucosamine 2-epimerase/N-acetylmannosamine kinase OS=Rattus norvegicus OX=10116 GN=Gne PE=1 SV=1;tr|A0A0G2K7T2|A0A0G2K7T2_RAT Bifunctional UDP-N-acetylglucosamine 2-epimerase/N-acetylmannosamine kinase OS=Rattu	2	4	4	4	0	0	0	0	0	0	0	0	0	0	0	0	0	0	0	0	0	0	0	0	0	0	0	0	0	0	0	0	0	0	0	0	0	0	0	0	0	0	0	0
tr|G3V8U8|G3V8U8_RAT;sp|O35854|BCAT2_RAT	tr|G3V8U8|G3V8U8_RAT;sp|O35854|BCAT2_RAT	6;6	6;6	6;6	tr|G3V8U8|G3V8U8_RAT Branched-chain-amino-acid aminotransferase OS=Rattus norvegicus OX=10116 GN=Bcat2 PE=1 SV=1;sp|O35854|BCAT2_RAT Branched-chain-amino-acid aminotransferase, mitochondrial OS=Rattus norvegicus OX=10116 GN=Bcat2 PE=1 SV=1	2	6	6	6	1	0	0	0	0	0	0	0	0	0	0	0	0	1	0	0	0	0	0	0	0	0	0	0	0	0	0	0	1	0	1	0	0	0	1	0	0	0	0	0
sp|O35889-2|AFAD_RAT;tr|F1LT10|F1LT10_RAT;sp|O35889|AFAD_RAT	sp|O35889-2|AFAD_RAT;tr|F1LT10|F1LT10_RAT;sp|O35889|AFAD_RAT	3;3;3	3;3;3	3;3;3	sp|O35889-2|AFAD_RAT Isoform 2 of Afadin OS=Rattus norvegicus OX=10116 GN=Afdn;tr|F1LT10|F1LT10_RAT Afadin OS=Rattus norvegicus OX=10116 GN=Afdn PE=1 SV=3;sp|O35889|AFAD_RAT Afadin OS=Rattus norvegicus OX=10116 GN=Afdn PE=1 SV=1	3	3	3	3	0	0	0	0	0	0	0	0	0	0	0	0	1	0	0	0	0	0	0	0	0	0	0	0	0	0	0	0	0	0	0	0	0	0	0	0	0	0	0	0
sp|O35964|SH3G1_RAT	sp|O35964|SH3G1_RAT	5	5	5	sp|O35964|SH3G1_RAT Endophilin-A2 OS=Rattus norvegicus OX=10116 GN=Sh3gl1 PE=1 SV=1	1	5	5	5	0	0	0	0	0	0	0	0	0	0	0	0	1	0	0	1	0	0	0	0	1	2	0	0	0	0	0	0	1	2	0	0	1	0	0	0	0	0	0	0
sp|O35987|NSF1C_RAT;tr|A0A0G2K911|A0A0G2K911_RAT	sp|O35987|NSF1C_RAT;tr|A0A0G2K911|A0A0G2K911_RAT	10;9	10;9	10;9	sp|O35987|NSF1C_RAT NSFL1 cofactor p47 OS=Rattus norvegicus OX=10116 GN=Nsfl1c PE=1 SV=1;tr|A0A0G2K911|A0A0G2K911_RAT NSFL1 cofactor p47 OS=Rattus norvegicus OX=10116 GN=Nsfl1c PE=1 SV=1	2	10	10	10	1	1	0	3	3	0	0	0	2	0	0	1	1	1	0	1	1	0	1	0	0	0	2	0	0	0	1	0	1	0	2	0	1	1	0	0	0	0	2	1
sp|O54698|S29A1_RAT	sp|O54698|S29A1_RAT	5	5	5	sp|O54698|S29A1_RAT Equilibrative nucleoside transporter 1 OS=Rattus norvegicus OX=10116 GN=Slc29a1 PE=1 SV=3	1	5	5	5	0	0	0	0	0	0	0	0	0	0	0	0	0	0	0	0	0	0	0	0	0	0	0	0	0	0	0	0	0	0	0	0	0	0	0	0	0	0	0	0
tr|A0A0G2K0P2|A0A0G2K0P2_RAT;sp|P84025|SMAD3_RAT;tr|G3V603|G3V603_RAT;sp|O54835|SMAD9_RAT;sp|O70436|SMAD2_RAT;sp|Q9R1V3|SMAD5_RAT;tr|A0A0G2JSQ6|A0A0G2JSQ6_RAT;sp|P97588|SMAD1_RAT	tr|A0A0G2K0P2|A0A0G2K0P2_RAT;sp|P84025|SMAD3_RAT;tr|G3V603|G3V603_RAT;sp|O54835|SMAD9_RAT;sp|O70436|SMAD2_RAT;sp|Q9R1V3|SMAD5_RAT;tr|A0A0G2JSQ6|A0A0G2JSQ6_RAT;sp|P97588|SMAD1_RAT	2;2;2;2;2;1;1;1	2;2;2;2;2;1;1;1	2;2;2;2;2;1;1;1	tr|A0A0G2K0P2|A0A0G2K0P2_RAT Mothers against decapentaplegic homolog OS=Rattus norvegicus OX=10116 GN=Smad2 PE=1 SV=1;sp|P84025|SMAD3_RAT Mothers against decapentaplegic homolog 3 OS=Rattus norvegicus OX=10116 GN=Smad3 PE=1 SV=1;tr|G3V603|G3V603_RAT Mother	8	2	2	2	0	0	0	0	0	0	0	0	0	1	0	0	0	1	0	0	0	0	0	1	0	1	0	0	0	0	0	0	1	0	0	0	0	1	1	1	0	0	0	0
sp|O54975|XPP1_RAT;tr|A0A0G2JV31|A0A0G2JV31_RAT	sp|O54975|XPP1_RAT;tr|A0A0G2JV31|A0A0G2JV31_RAT	16;16	16;16	16;16	sp|O54975|XPP1_RAT Xaa-Pro aminopeptidase 1 OS=Rattus norvegicus OX=10116 GN=Xpnpep1 PE=1 SV=1;tr|A0A0G2JV31|A0A0G2JV31_RAT X-prolyl aminopeptidase (Aminopeptidase P) 1, soluble, isoform CRA_a OS=Rattus norvegicus OX=10116 GN=Xpnpep1 PE=1 SV=1	2	16	16	16	2	2	1	4	3	3	1	0	3	2	2	3	3	1	3	2	3	1	4	1	3	4	3	2	3	3	3	4	3	3	2	3	1	2	3	3	2	3	2	2
tr|Q66WT9|Q66WT9_RAT;sp|O55012-2|PICAL_RAT;tr|A0A0G2JUQ5|A0A0G2JUQ5_RAT;sp|O55012|PICAL_RAT;tr|Q498N4|Q498N4_RAT;tr|A0A0G2JTT2|A0A0G2JTT2_RAT;tr|Q66SY1|Q66SY1_RAT;sp|Q05140-2|AP180_RAT;tr|A0A0G2K0B6|A0A0G2K0B6_RAT;sp|Q05140|AP180_RAT;tr|F1LRK0|F1LRK0_RAT	tr|Q66WT9|Q66WT9_RAT;sp|O55012-2|PICAL_RAT;tr|A0A0G2JUQ5|A0A0G2JUQ5_RAT;sp|O55012|PICAL_RAT;tr|Q498N4|Q498N4_RAT;tr|A0A0G2JTT2|A0A0G2JTT2_RAT;tr|Q66SY1|Q66SY1_RAT	8;8;8;8;8;8;7;1;1;1;1	8;8;8;8;8;8;7;1;1;1;1	8;8;8;8;8;8;7;1;1;1;1	tr|Q66WT9|Q66WT9_RAT Clathrin-assembly lymphoid myeloid leukemia protein OS=Rattus norvegicus OX=10116 GN=Picalm PE=1 SV=1;sp|O55012-2|PICAL_RAT Isoform 2 of Phosphatidylinositol-binding clathrin assembly protein OS=Rattus norvegicus OX=10116 GN=Picalm;tr|	11	8	8	8	1	4	2	2	2	2	2	1	0	1	3	3	3	4	1	3	0	1	1	1	3	0	3	2	3	3	3	2	2	2	4	1	2	1	2	1	3	2	3	1
tr|G3V6Y9|G3V6Y9_RAT;sp|O55035|PPIG_RAT	tr|G3V6Y9|G3V6Y9_RAT;sp|O55035|PPIG_RAT	2;2	2;2	2;2	tr|G3V6Y9|G3V6Y9_RAT Peptidyl-prolyl cis-trans isomerase G OS=Rattus norvegicus OX=10116 GN=Ppig PE=1 SV=1;sp|O55035|PPIG_RAT Peptidyl-prolyl cis-trans isomerase G OS=Rattus norvegicus OX=10116 GN=Ppig PE=1 SV=2	2	2	2	2	1	0	0	0	1	0	0	0	0	0	0	0	0	0	0	1	0	0	0	0	0	0	0	1	0	0	0	0	0	0	0	0	0	0	0	0	0	0	0	1
sp|O55096|DPP3_RAT	sp|O55096|DPP3_RAT	15	15	15	sp|O55096|DPP3_RAT Dipeptidyl peptidase 3 OS=Rattus norvegicus OX=10116 GN=Dpp3 PE=1 SV=2	1	15	15	15	4	4	2	3	2	2	4	2	1	3	3	2	3	3	0	4	4	3	0	4	4	1	2	1	2	2	5	6	4	2	2	3	4	4	4	4	1	5	2	5
tr|A0A0G2JZF2|A0A0G2JZF2_RAT;sp|O55156|CLIP2_RAT;tr|G3V949|G3V949_RAT	tr|A0A0G2JZF2|A0A0G2JZF2_RAT;sp|O55156|CLIP2_RAT;tr|G3V949|G3V949_RAT	5;5;5	5;5;5	5;5;5	tr|A0A0G2JZF2|A0A0G2JZF2_RAT CAP-Gly domain-containing linker protein 2 OS=Rattus norvegicus OX=10116 GN=Clip2 PE=1 SV=1;sp|O55156|CLIP2_RAT CAP-Gly domain-containing linker protein 2 OS=Rattus norvegicus OX=10116 GN=Clip2 PE=1 SV=1;tr|G3V949|G3V949_RAT CA	3	5	5	5	0	0	0	0	0	0	0	0	0	0	0	0	0	0	0	0	0	0	0	0	0	0	0	0	0	0	0	0	0	0	0	0	0	0	0	0	0	0	0	0
sp|O55170|SOX10_RAT	sp|O55170|SOX10_RAT	2	2	2	sp|O55170|SOX10_RAT Transcription factor SOX-10 OS=Rattus norvegicus OX=10116 GN=Sox10 PE=1 SV=1	1	2	2	2	0	0	0	0	0	0	0	0	0	0	0	0	0	0	0	0	0	0	0	0	0	0	0	0	0	0	0	0	0	0	0	0	0	0	0	0	0	0	0	0
tr|Q6IMX8|Q6IMX8_RAT;sp|O55171|ACOT2_RAT;sp|O88267|ACOT1_RAT;tr|A0A0G2K7Z3|A0A0G2K7Z3_RAT;tr|D3ZIQ1|D3ZIQ1_RAT;tr|A1A5R4|A1A5R4_RAT;tr|A0A0G2K4M8|A0A0G2K4M8_RAT	tr|Q6IMX8|Q6IMX8_RAT;sp|O55171|ACOT2_RAT;sp|O88267|ACOT1_RAT	10;10;5;4;2;1;1	10;10;5;4;2;1;1	10;10;5;4;2;1;1	tr|Q6IMX8|Q6IMX8_RAT Acyl-CoA thioesterase 2 OS=Rattus norvegicus OX=10116 GN=Acot2 PE=1 SV=1;sp|O55171|ACOT2_RAT Acyl-coenzyme A thioesterase 2, mitochondrial OS=Rattus norvegicus OX=10116 GN=Acot2 PE=1 SV=1;sp|O88267|ACOT1_RAT Acyl-coenzyme A thioesteras	7	10	10	10	0	1	0	0	1	0	0	0	1	1	0	2	1	1	1	0	1	0	0	0	0	0	0	1	1	1	1	0	0	1	0	2	1	0	0	0	0	0	1	2
sp|O70127|ABCBB_RAT;tr|M0R4J2|M0R4J2_RAT	sp|O70127|ABCBB_RAT;tr|M0R4J2|M0R4J2_RAT	3;2	3;2	3;2	sp|O70127|ABCBB_RAT Bile salt export pump OS=Rattus norvegicus OX=10116 GN=Abcb11 PE=1 SV=1;tr|M0R4J2|M0R4J2_RAT Bile salt export pump OS=Rattus norvegicus OX=10116 GN=Abcb11 PE=1 SV=2	2	3	3	3	0	1	1	0	0	0	0	0	0	1	0	0	0	0	0	0	0	1	1	0	0	0	0	0	0	0	1	0	0	0	0	1	0	0	0	0	0	0	1	0
sp|O70196|PPCE_RAT;tr|A0A0G2K1M8|A0A0G2K1M8_RAT	sp|O70196|PPCE_RAT;tr|A0A0G2K1M8|A0A0G2K1M8_RAT	17;15	17;15	17;15	sp|O70196|PPCE_RAT Prolyl endopeptidase OS=Rattus norvegicus OX=10116 GN=Prep PE=1 SV=1;tr|A0A0G2K1M8|A0A0G2K1M8_RAT Prolyl endopeptidase OS=Rattus norvegicus OX=10116 GN=Prep PE=1 SV=1	2	17	17	17	0	1	0	0	0	0	1	0	0	1	0	1	0	1	2	0	1	0	1	0	1	0	1	4	1	1	1	1	2	0	1	1	1	0	1	1	3	3	1	1
tr|M0R930|M0R930_RAT;tr|A0A0G2K6Y9|A0A0G2K6Y9_RAT;sp|O70257|STX7_RAT	tr|M0R930|M0R930_RAT;tr|A0A0G2K6Y9|A0A0G2K6Y9_RAT;sp|O70257|STX7_RAT	2;2;2	2;2;2	2;2;2	tr|M0R930|M0R930_RAT Syntaxin-7-like OS=Rattus norvegicus OX=10116 GN=LOC100910446 PE=3 SV=2;tr|A0A0G2K6Y9|A0A0G2K6Y9_RAT Syntaxin-7 OS=Rattus norvegicus OX=10116 GN=Stx7 PE=3 SV=1;sp|O70257|STX7_RAT Syntaxin-7 OS=Rattus norvegicus OX=10116 GN=Stx7 PE=1 SV	3	2	2	2	0	0	0	0	0	0	0	0	0	0	0	2	0	0	0	0	0	0	0	0	0	0	0	0	0	0	0	0	0	0	0	0	0	0	0	0	0	0	0	1
tr|B0BMW2|B0BMW2_RAT;sp|O70351|HCD2_RAT	tr|B0BMW2|B0BMW2_RAT;sp|O70351|HCD2_RAT	10;10	10;10	10;10	tr|B0BMW2|B0BMW2_RAT 3-hydroxyacyl-CoA dehydrogenase type-2 OS=Rattus norvegicus OX=10116 GN=Hsd17b10 PE=1 SV=1;sp|O70351|HCD2_RAT 3-hydroxyacyl-CoA dehydrogenase type-2 OS=Rattus norvegicus OX=10116 GN=Hsd17b10 PE=1 SV=3	2	10	10	10	5	5	6	6	6	5	3	6	5	4	6	4	5	4	6	5	5	5	7	3	6	6	3	5	4	3	4	5	5	2	3	5	4	5	4	5	5	4	5	3
tr|Q6IN14|Q6IN14_RAT;sp|O70352|CD82_RAT	tr|Q6IN14|Q6IN14_RAT;sp|O70352|CD82_RAT	2;2	2;2	2;2	tr|Q6IN14|Q6IN14_RAT Tetraspanin OS=Rattus norvegicus OX=10116 GN=Cd82 PE=1 SV=1;sp|O70352|CD82_RAT CD82 antigen OS=Rattus norvegicus OX=10116 GN=Cd82 PE=1 SV=1	2	2	2	2	1	0	2	0	1	0	0	0	0	0	2	1	1	2	2	0	0	1	1	0	0	0	1	1	1	0	1	0	1	0	1	1	0	1	1	1	1	1	1	1
tr|G3V6J2|G3V6J2_RAT;sp|O70536|SOAT1_RAT	tr|G3V6J2|G3V6J2_RAT;sp|O70536|SOAT1_RAT	2;2	2;2	2;2	tr|G3V6J2|G3V6J2_RAT O-acyltransferase OS=Rattus norvegicus OX=10116 GN=Soat1 PE=3 SV=1;sp|O70536|SOAT1_RAT Sterol O-acyltransferase 1 OS=Rattus norvegicus OX=10116 GN=Soat1 PE=2 SV=1	2	2	2	2	0	0	0	0	0	0	0	0	0	0	0	0	0	0	0	0	0	0	0	0	0	0	0	0	0	0	1	0	0	0	0	1	0	0	0	0	0	1	0	0
sp|O70593|SGTA_RAT	sp|O70593|SGTA_RAT	6	6	6	sp|O70593|SGTA_RAT Small glutamine-rich tetratricopeptide repeat-containing protein alpha OS=Rattus norvegicus OX=10116 GN=Sgta PE=1 SV=1	1	6	6	6	0	0	0	0	0	0	0	0	0	1	1	0	1	0	0	1	1	0	2	0	0	1	0	1	1	1	1	0	0	1	1	1	0	1	1	0	1	0	1	1
sp|O88201|CLC11_RAT	sp|O88201|CLC11_RAT	1	1	1	sp|O88201|CLC11_RAT C-type lectin domain family 11 member A OS=Rattus norvegicus OX=10116 GN=Clec11a PE=2 SV=1	1	1	1	1	0	0	0	0	0	0	0	0	0	0	0	0	0	0	0	0	0	0	0	0	0	0	0	0	0	0	0	0	0	0	0	0	0	0	0	0	0	0	0	0
sp|O88280|SLIT3_RAT	sp|O88280|SLIT3_RAT	7	7	3	sp|O88280|SLIT3_RAT Slit homolog 3 protein OS=Rattus norvegicus OX=10116 GN=Slit3 PE=2 SV=1	1	7	7	3	0	0	0	0	0	0	1	0	0	0	1	0	0	0	0	0	0	1	0	0	0	0	0	0	0	1	0	1	0	0	0	0	0	0	0	0	0	0	1	0
sp|O88350|RBBP9_RAT	sp|O88350|RBBP9_RAT	3	3	3	sp|O88350|RBBP9_RAT Putative hydrolase RBBP9 OS=Rattus norvegicus OX=10116 GN=Rbbp9 PE=1 SV=2	1	3	3	3	0	0	0	0	0	0	0	0	0	0	0	0	1	0	0	1	0	0	0	0	0	0	0	0	1	0	0	0	0	0	0	0	0	0	1	1	1	1	0	0
sp|O88370|PI42C_RAT;tr|G3V9W5|G3V9W5_RAT	sp|O88370|PI42C_RAT;tr|G3V9W5|G3V9W5_RAT	2;2	2;2	2;2	sp|O88370|PI42C_RAT Phosphatidylinositol 5-phosphate 4-kinase type-2 gamma OS=Rattus norvegicus OX=10116 GN=Pip4k2c PE=1 SV=1;tr|G3V9W5|G3V9W5_RAT Phosphatidylinositol 5-phosphate 4-kinase type-2 gamma OS=Rattus norvegicus OX=10116 GN=Pip4k2c PE=1 SV=1	2	2	2	2	0	0	0	0	0	0	0	0	0	0	0	0	0	0	0	0	0	0	0	0	0	0	0	0	0	0	0	0	0	0	0	0	0	0	0	0	0	0	0	0
tr|M0RBF0|M0RBF0_RAT;sp|O88453|SAFB1_RAT;tr|A0A0G2JZI0|A0A0G2JZI0_RAT;tr|A0A0G2JW97|A0A0G2JW97_RAT;tr|M0R6E6|M0R6E6_RAT	tr|M0RBF0|M0RBF0_RAT;sp|O88453|SAFB1_RAT;tr|A0A0G2JZI0|A0A0G2JZI0_RAT;tr|A0A0G2JW97|A0A0G2JW97_RAT;tr|M0R6E6|M0R6E6_RAT	4;4;4;3;2	4;4;4;3;2	4;4;4;3;2	tr|M0RBF0|M0RBF0_RAT Scaffold attachment factor B1 OS=Rattus norvegicus OX=10116 GN=Safb PE=1 SV=1;sp|O88453|SAFB1_RAT Scaffold attachment factor B1 OS=Rattus norvegicus OX=10116 GN=Safb PE=1 SV=2;tr|A0A0G2JZI0|A0A0G2JZI0_RAT Scaffold attachment factor B O	5	4	4	4	1	1	0	0	0	1	0	0	1	0	1	1	0	1	1	0	0	0	0	0	0	0	1	0	0	1	1	1	0	1	1	1	0	1	0	1	0	0	1	0
tr|B5DEF3|B5DEF3_RAT;sp|O88496|VKGC_RAT	tr|B5DEF3|B5DEF3_RAT;sp|O88496|VKGC_RAT	3;3	3;3	3;3	tr|B5DEF3|B5DEF3_RAT Gamma-glutamyl carboxylase OS=Rattus norvegicus OX=10116 GN=Ggcx PE=1 SV=1;sp|O88496|VKGC_RAT Vitamin K-dependent gamma-carboxylase OS=Rattus norvegicus OX=10116 GN=Ggcx PE=1 SV=1	2	3	3	3	0	0	0	0	0	0	0	0	0	0	0	1	1	1	0	0	0	0	1	0	1	0	0	0	0	0	0	0	0	0	0	0	0	0	0	0	0	0	0	0
tr|F1LRV4|F1LRV4_RAT;sp|O88600|HSP74_RAT	tr|F1LRV4|F1LRV4_RAT;sp|O88600|HSP74_RAT	27;27	27;27	25;25	tr|F1LRV4|F1LRV4_RAT Heat shock 70 kDa protein 4 OS=Rattus norvegicus OX=10116 GN=Hspa4 PE=1 SV=1;sp|O88600|HSP74_RAT Heat shock 70 kDa protein 4 OS=Rattus norvegicus OX=10116 GN=Hspa4 PE=1 SV=1	2	27	27	25	10	7	6	8	10	13	9	11	8	5	10	8	10	11	5	9	10	7	7	9	6	7	5	5	8	6	8	7	9	5	5	4	6	7	7	8	10	8	8	6
sp|O88656|ARC1B_RAT	sp|O88656|ARC1B_RAT	13	13	12	sp|O88656|ARC1B_RAT Actin-related protein 2/3 complex subunit 1B OS=Rattus norvegicus OX=10116 GN=Arpc1b PE=1 SV=3	1	13	13	12	4	3	5	3	5	3	3	3	5	2	5	3	6	6	5	5	3	4	3	3	3	1	5	2	5	1	2	1	2	4	2	3	2	2	3	3	3	3	5	2
sp|O88767|PARK7_RAT;tr|Q5BKC3|Q5BKC3_RAT	sp|O88767|PARK7_RAT;tr|Q5BKC3|Q5BKC3_RAT	11;9	11;9	11;9	sp|O88767|PARK7_RAT Protein/nucleic acid deglycase DJ-1 OS=Rattus norvegicus OX=10116 GN=Park7 PE=1 SV=1;tr|Q5BKC3|Q5BKC3_RAT Park7 protein OS=Rattus norvegicus OX=10116 GN=Park7 PE=1 SV=1	2	11	11	11	4	7	7	5	7	7	6	6	4	3	5	6	3	6	5	4	6	4	6	3	4	4	6	4	2	5	4	4	4	4	5	5	5	5	5	3	5	5	5	5
tr|A0A0G2JWP4|A0A0G2JWP4_RAT;tr|A0A0G2JU92|A0A0G2JU92_RAT;sp|O88775|EMB_RAT	tr|A0A0G2JWP4|A0A0G2JWP4_RAT;tr|A0A0G2JU92|A0A0G2JU92_RAT;sp|O88775|EMB_RAT	3;3;3	3;3;3	3;3;3	tr|A0A0G2JWP4|A0A0G2JWP4_RAT Embigin OS=Rattus norvegicus OX=10116 GN=Emb PE=1 SV=1;tr|A0A0G2JU92|A0A0G2JU92_RAT Embigin OS=Rattus norvegicus OX=10116 GN=Emb PE=1 SV=1;sp|O88775|EMB_RAT Embigin OS=Rattus norvegicus OX=10116 GN=Emb PE=1 SV=1	3	3	3	3	0	0	0	0	0	0	0	0	0	0	0	0	0	0	0	0	0	0	0	0	0	0	0	0	0	0	0	0	0	0	0	0	0	0	0	0	0	0	0	0
sp|O88813|ACSL5_RAT;tr|F1LPB3|F1LPB3_RAT;sp|P18163|ACSL1_RAT	sp|O88813|ACSL5_RAT;tr|F1LPB3|F1LPB3_RAT;sp|P18163|ACSL1_RAT	2;2;1	2;2;1	2;2;1	sp|O88813|ACSL5_RAT Long-chain-fatty-acid--CoA ligase 5 OS=Rattus norvegicus OX=10116 GN=Acsl5 PE=1 SV=1;tr|F1LPB3|F1LPB3_RAT Long-chain-fatty-acid--CoA ligase 5 OS=Rattus norvegicus OX=10116 GN=Acsl5 PE=1 SV=3;sp|P18163|ACSL1_RAT Long-chain-fatty-acid--Co	3	2	2	2	0	0	0	0	0	0	0	0	0	0	0	0	0	0	0	0	0	0	0	0	0	0	0	0	0	0	0	0	0	0	0	0	0	0	0	0	0	0	0	0
tr|G3V743|G3V743_RAT;tr|A0A0G2K8S6|A0A0G2K8S6_RAT;sp|O88941|MOGS_RAT	tr|G3V743|G3V743_RAT;tr|A0A0G2K8S6|A0A0G2K8S6_RAT;sp|O88941|MOGS_RAT	9;9;9	9;9;9	9;9;9	tr|G3V743|G3V743_RAT Mannosyl-oligosaccharide glucosidase OS=Rattus norvegicus OX=10116 GN=Mogs PE=4 SV=2;tr|A0A0G2K8S6|A0A0G2K8S6_RAT Glucosidase 1 OS=Rattus norvegicus OX=10116 GN=LOC103692171 PE=1 SV=1;sp|O88941|MOGS_RAT Mannosyl-oligosaccharide glucosi	3	9	9	9	1	1	1	0	1	0	0	0	0	1	1	0	0	0	2	1	0	0	0	0	1	1	1	1	0	0	1	1	0	1	0	1	1	1	0	1	1	0	0	2
sp|O88989|MDHC_RAT	sp|O88989|MDHC_RAT	12	12	12	sp|O88989|MDHC_RAT Malate dehydrogenase, cytoplasmic OS=Rattus norvegicus OX=10116 GN=Mdh1 PE=1 SV=3	1	12	12	12	10	6	10	8	10	8	11	10	10	7	8	6	9	10	8	9	9	11	8	9	9	8	8	10	7	8	7	8	10	7	7	6	7	7	10	9	9	8	9	9
tr|M0R6N2|M0R6N2_RAT;tr|D3Z900|D3Z900_RAT;sp|O88994|MARC2_RAT	tr|M0R6N2|M0R6N2_RAT;tr|D3Z900|D3Z900_RAT;sp|O88994|MARC2_RAT	3;3;3	3;3;3	3;3;3	tr|M0R6N2|M0R6N2_RAT MOSC domain-containing protein 2, mitochondrial-like OS=Rattus norvegicus OX=10116 GN=LOC100910481 PE=1 SV=1;tr|D3Z900|D3Z900_RAT Mitochondrial amidoxime reducing component 2 OS=Rattus norvegicus OX=10116 GN=Marc2 PE=1 SV=2;sp|O88994|M	3	3	3	3	0	0	0	0	0	0	0	0	0	0	0	0	0	0	0	0	0	0	0	0	0	0	0	0	0	0	0	0	1	0	0	0	0	0	0	0	0	0	0	0
tr|R9PXU4|R9PXU4_RAT;sp|O89049|TRXR1_RAT;tr|A0A0G2JUN7|A0A0G2JUN7_RAT	tr|R9PXU4|R9PXU4_RAT;sp|O89049|TRXR1_RAT;tr|A0A0G2JUN7|A0A0G2JUN7_RAT	15;15;14	15;15;14	14;14;13	tr|R9PXU4|R9PXU4_RAT Thioredoxin reductase 1, cytoplasmic OS=Rattus norvegicus OX=10116 GN=Txnrd1 PE=3 SV=2;sp|O89049|TRXR1_RAT Thioredoxin reductase 1, cytoplasmic OS=Rattus norvegicus OX=10116 GN=Txnrd1 PE=1 SV=5;tr|A0A0G2JUN7|A0A0G2JUN7_RAT Thioredoxin	3	15	15	14	1	1	1	1	1	1	0	0	1	0	1	1	0	1	1	1	3	0	0	0	2	1	2	1	2	1	0	1	0	1	2	1	0	2	2	1	2	1	2	1
sp|P00159|CYB_RAT	sp|P00159|CYB_RAT	2	2	2	sp|P00159|CYB_RAT Cytochrome b OS=Rattus norvegicus OX=10116 GN=Mt-Cyb PE=3 SV=3	1	2	2	2	0	0	0	0	0	0	0	0	0	0	0	0	0	0	0	0	0	0	0	0	0	0	0	0	0	0	0	0	0	0	0	0	0	0	0	0	0	0	0	0
sp|P00173|CYB5_RAT;sp|P00173-2|CYB5_RAT;contamination_sp|CYB5_HUMAN|	sp|P00173|CYB5_RAT;sp|P00173-2|CYB5_RAT;contamination_sp|CYB5_HUMAN|	6;5;3	6;5;3	6;5;3	sp|P00173|CYB5_RAT Cytochrome b5 OS=Rattus norvegicus OX=10116 GN=Cyb5a PE=1 SV=2;sp|P00173-2|CYB5_RAT Isoform Short of Cytochrome b5 OS=Rattus norvegicus OX=10116 GN=Cyb5a;contamination_sp|CYB5_HUMAN|	3	6	6	6	4	2	4	3	2	2	4	2	3	3	5	3	2	2	4	3	2	3	3	4	3	2	2	3	3	3	2	2	1	2	3	3	1	1	2	2	1	2	2	3
sp|P00388|NCPR_RAT	sp|P00388|NCPR_RAT	12	12	12	sp|P00388|NCPR_RAT NADPH--cytochrome P450 reductase OS=Rattus norvegicus OX=10116 GN=Por PE=1 SV=3	1	12	12	12	1	1	0	0	0	0	1	0	1	0	1	0	0	0	0	0	1	1	0	1	0	0	0	0	0	1	0	0	1	1	0	1	0	1	2	0	1	2	0	0
sp|P00406|COX2_RAT	sp|P00406|COX2_RAT	8	8	8	sp|P00406|COX2_RAT Cytochrome c oxidase subunit 2 OS=Rattus norvegicus OX=10116 GN=Mtco2 PE=1 SV=3	1	8	8	8	3	3	5	3	4	4	4	4	3	4	4	4	4	3	4	5	4	3	4	4	3	4	4	5	4	3	4	4	3	3	3	5	4	3	5	5	5	4	4	3
sp|P00507|AATM_RAT	sp|P00507|AATM_RAT	28	28	28	sp|P00507|AATM_RAT Aspartate aminotransferase, mitochondrial OS=Rattus norvegicus OX=10116 GN=Got2 PE=1 SV=2	1	28	28	28	5	8	7	7	5	8	7	7	7	5	8	8	6	8	7	7	6	8	10	10	7	5	6	8	4	5	7	7	5	7	5	7	6	6	8	6	5	5	5	4
tr|A0A0A0MY25|A0A0A0MY25_RAT;sp|P00684|RNS1B_RAT	tr|A0A0A0MY25|A0A0A0MY25_RAT;sp|P00684|RNS1B_RAT	1;1	1;1	1;1	tr|A0A0A0MY25|A0A0A0MY25_RAT Ribonuclease pancreatic beta-type OS=Rattus norvegicus OX=10116 GN=Rnase1 PE=3 SV=1;sp|P00684|RNS1B_RAT Ribonuclease pancreatic beta-type OS=Rattus norvegicus OX=10116 GN=Rnase1 PE=1 SV=1	2	1	1	1	1	1	1	1	1	1	1	1	1	1	1	1	1	1	1	1	1	1	1	1	1	1	1	1	1	1	1	1	1	0	1	1	1	1	1	1	1	1	1	1
sp|P00762|TRY1_RAT	sp|P00762|TRY1_RAT	1	1	1	sp|P00762|TRY1_RAT Anionic trypsin-1 OS=Rattus norvegicus OX=10116 GN=Prss1 PE=1 SV=1	1	1	1	1	0	1	0	0	1	0	0	1	0	0	0	0	0	0	0	0	0	0	0	0	0	0	0	0	0	1	0	0	0	0	0	0	0	0	0	0	0	1	0	0
tr|Q6IN22|Q6IN22_RAT;sp|P00787|CATB_RAT	tr|Q6IN22|Q6IN22_RAT;sp|P00787|CATB_RAT	10;10	10;10	10;10	tr|Q6IN22|Q6IN22_RAT Cathepsin B OS=Rattus norvegicus OX=10116 GN=Ctsb PE=1 SV=1;sp|P00787|CATB_RAT Cathepsin B OS=Rattus norvegicus OX=10116 GN=Ctsb PE=1 SV=2	2	10	10	10	5	4	3	3	5	3	5	5	2	2	4	5	4	6	5	4	2	3	4	4	3	2	4	3	3	2	2	3	4	1	1	3	2	2	3	3	2	4	3	2
sp|P01041|CYTB_RAT	sp|P01041|CYTB_RAT	6	6	6	sp|P01041|CYTB_RAT Cystatin-B OS=Rattus norvegicus OX=10116 GN=Cstb PE=1 SV=1	1	6	6	6	2	2	2	2	1	2	2	2	2	2	1	1	2	1	4	3	2	3	2	2	2	1	3	3	2	3	3	2	3	3	3	2	2	3	3	3	3	3	1	1
sp|P01830|THY1_RAT	sp|P01830|THY1_RAT	4	4	4	sp|P01830|THY1_RAT Thy-1 membrane glycoprotein OS=Rattus norvegicus OX=10116 GN=Thy1 PE=1 SV=1	1	4	4	4	4	4	4	4	3	2	4	4	4	2	4	4	3	3	4	3	4	4	2	3	4	3	3	4	3	4	3	2	2	3	4	3	3	3	1	3	3	4	4	3
tr|D4A4D5|D4A4D5_RAT;sp|P02401|RLA2_RAT;tr|D3ZN03|D3ZN03_RAT	tr|D4A4D5|D4A4D5_RAT;sp|P02401|RLA2_RAT;tr|D3ZN03|D3ZN03_RAT	6;6;4	6;6;4	6;6;4	tr|D4A4D5|D4A4D5_RAT Similar to 60S acidic ribosomal protein P2 OS=Rattus norvegicus OX=10116 GN=LOC498555 PE=3 SV=1;sp|P02401|RLA2_RAT 60S acidic ribosomal protein P2 OS=Rattus norvegicus OX=10116 GN=Rplp2 PE=1 SV=2;tr|D3ZN03|D3ZN03_RAT Ribosomal protein	3	6	6	6	4	4	5	5	4	6	5	4	3	5	3	3	5	4	5	6	4	5	4	5	4	4	4	3	3	3	3	3	5	4	4	3	3	4	3	4	3	4	4	3
sp|P02454|CO1A1_RAT;contamination_Q862S4;CON__Q862S4;tr|F1LRM7|F1LRM7_RAT;sp|P05539|CO2A1_RAT	sp|P02454|CO1A1_RAT	28;1;1;1;1	28;1;1;1;1	28;1;1;1;1	sp|P02454|CO1A1_RAT Collagen alpha-1(I) chain OS=Rattus norvegicus OX=10116 GN=Col1a1 PE=1 SV=5	5	28	28	28	10	10	10	7	6	9	7	7	7	9	13	10	12	10	9	8	7	9	10	12	8	8	8	6	5	6	6	9	8	8	6	10	7	8	7	6	5	6	7	7
sp|P02696|RET1_RAT	sp|P02696|RET1_RAT	6	6	6	sp|P02696|RET1_RAT Retinol-binding protein 1 OS=Rattus norvegicus OX=10116 GN=Rbp1 PE=1 SV=2	1	6	6	6	2	2	1	0	1	0	2	1	1	2	3	1	1	2	1	1	0	0	3	1	0	1	1	1	1	0	0	2	2	1	0	0	1	0	0	0	0	0	1	1
sp|P02793|FRIL1_RAT;sp|Q7TP54|RIPR2_RAT;tr|M0R6L9|M0R6L9_RAT;tr|M0R5T8|M0R5T8_RAT;tr|F1M5T1|F1M5T1_RAT;tr|M0R597|M0R597_RAT;tr|M0RCS3|M0RCS3_RAT;tr|D4ADM5|D4ADM5_RAT	sp|P02793|FRIL1_RAT;sp|Q7TP54|RIPR2_RAT;tr|M0R6L9|M0R6L9_RAT;tr|M0R5T8|M0R5T8_RAT;tr|F1M5T1|F1M5T1_RAT;tr|M0R597|M0R597_RAT;tr|M0RCS3|M0RCS3_RAT	6;6;5;5;4;4;3;1	6;6;5;5;4;4;3;1	6;6;5;5;4;4;3;1	sp|P02793|FRIL1_RAT Ferritin light chain 1 OS=Rattus norvegicus OX=10116 GN=Ftl1 PE=1 SV=3;sp|Q7TP54|RIPR2_RAT Rho family-interacting cell polarization regulator 2 OS=Rattus norvegicus OX=10116 GN=Ripor2 PE=1 SV=1;tr|M0R6L9|M0R6L9_RAT Ferritin OS=Rattus no	8	6	6	6	0	1	0	0	1	1	0	0	0	1	1	1	2	0	1	2	1	1	1	1	0	2	1	1	1	1	1	1	1	1	1	1	1	1	2	1	1	1	1	1
sp|P03889|NU1M_RAT	sp|P03889|NU1M_RAT	4	4	4	sp|P03889|NU1M_RAT NADH-ubiquinone oxidoreductase chain 1 OS=Rattus norvegicus OX=10116 GN=Mtnd1 PE=1 SV=3	1	4	4	4	0	0	0	0	0	1	0	0	0	0	0	0	0	0	0	0	0	0	0	0	0	0	0	0	0	0	0	0	0	0	0	0	0	0	0	0	0	0	0	0
sp|P04182|OAT_RAT	sp|P04182|OAT_RAT	22	22	22	sp|P04182|OAT_RAT Ornithine aminotransferase, mitochondrial OS=Rattus norvegicus OX=10116 GN=Oat PE=1 SV=1	1	22	22	22	2	3	0	2	2	3	1	3	2	2	1	3	1	3	2	3	3	3	2	2	2	2	3	2	3	1	1	2	3	1	1	1	3	2	2	4	3	3	2	3
tr|Q6P6G9|Q6P6G9_RAT;tr|Q5I0M7|Q5I0M7_RAT;sp|P04256|ROA1_RAT;tr|F1M2S4|F1M2S4_RAT;tr|F1M6C7|F1M6C7_RAT;tr|D4ACJ7|D4ACJ7_RAT	tr|Q6P6G9|Q6P6G9_RAT;tr|Q5I0M7|Q5I0M7_RAT;sp|P04256|ROA1_RAT	15;15;15;3;2;2	14;14;14;3;1;2	12;12;12;3;0;1	tr|Q6P6G9|Q6P6G9_RAT Heterogeneous nuclear ribonucleoprotein A1 OS=Rattus norvegicus OX=10116 GN=Hnrnpa1 PE=1 SV=1;tr|Q5I0M7|Q5I0M7_RAT Heterogeneous nuclear ribonucleoprotein A1 OS=Rattus norvegicus OX=10116 GN=Hnrnpa1 PE=1 SV=1;sp|P04256|ROA1_RAT Heterog	6	15	14	12	8	10	9	7	8	9	7	7	8	8	7	8	5	9	9	9	7	9	7	8	8	5	5	5	6	7	8	6	7	8	6	6	7	8	7	7	6	8	7	5
tr|D3ZHV3|D3ZHV3_RAT;sp|P04355|MT2_RAT	tr|D3ZHV3|D3ZHV3_RAT;sp|P04355|MT2_RAT	2;2	2;2	1;1	tr|D3ZHV3|D3ZHV3_RAT Metallothionein OS=Rattus norvegicus OX=10116 GN=Mt1m PE=3 SV=1;sp|P04355|MT2_RAT Metallothionein-2 OS=Rattus norvegicus OX=10116 GN=Mt2 PE=1 SV=1	2	2	2	1	0	0	0	0	1	0	0	0	0	0	0	0	0	0	1	0	0	0	0	0	0	1	0	0	0	0	0	0	0	0	0	0	0	0	0	0	0	0	0	0
sp|P04550|PTMS_RAT	sp|P04550|PTMS_RAT	2	2	2	sp|P04550|PTMS_RAT Parathymosin OS=Rattus norvegicus OX=10116 GN=Ptms PE=1 SV=2	1	2	2	2	1	1	1	1	1	1	1	0	1	1	0	1	1	0	1	1	1	0	1	1	1	1	1	1	1	1	1	1	1	1	1	1	0	1	1	1	1	1	1	1
sp|P04631|S100B_RAT	sp|P04631|S100B_RAT	4	4	4	sp|P04631|S100B_RAT Protein S100-B OS=Rattus norvegicus OX=10116 GN=S100b PE=1 SV=2	1	4	4	4	1	0	0	0	0	1	0	1	0	1	0	0	0	1	0	1	0	1	0	1	0	0	1	0	1	0	0	1	1	1	0	0	1	0	1	0	0	0	0	0
sp|P04636|MDHM_RAT	sp|P04636|MDHM_RAT	19	19	19	sp|P04636|MDHM_RAT Malate dehydrogenase, mitochondrial OS=Rattus norvegicus OX=10116 GN=Mdh2 PE=1 SV=2	1	19	19	19	14	13	14	10	14	15	13	13	12	12	13	13	14	14	12	14	14	15	11	13	9	12	11	12	9	13	12	13	11	11	13	14	13	14	12	10	12	10	13	12
sp|P04642|LDHA_RAT	sp|P04642|LDHA_RAT	33	33	30	sp|P04642|LDHA_RAT L-lactate dehydrogenase A chain OS=Rattus norvegicus OX=10116 GN=Ldha PE=1 SV=1	1	33	33	30	18	16	20	17	15	16	16	17	19	20	17	17	15	14	15	15	15	16	13	17	18	17	17	15	14	16	14	17	12	13	15	16	15	15	15	15	15	14	15	15
tr|A0A0H2UHQ8|A0A0H2UHQ8_RAT;tr|D3ZFA8|D3ZFA8_RAT;sp|P04644|RS17_RAT;tr|D3ZKG6|D3ZKG6_RAT;tr|D3ZHU9|D3ZHU9_RAT;tr|M0R8M8|M0R8M8_RAT;tr|F1M5B1|F1M5B1_RAT;tr|D3ZM01|D3ZM01_RAT	tr|A0A0H2UHQ8|A0A0H2UHQ8_RAT;tr|D3ZFA8|D3ZFA8_RAT;sp|P04644|RS17_RAT;tr|D3ZKG6|D3ZKG6_RAT;tr|D3ZHU9|D3ZHU9_RAT	7;7;7;6;6;1;1;1	7;7;7;6;6;1;1;1	7;7;7;6;6;1;1;1	tr|A0A0H2UHQ8|A0A0H2UHQ8_RAT 40S ribosomal protein S17 OS=Rattus norvegicus OX=10116 GN=Rps17 PE=3 SV=1;tr|D3ZFA8|D3ZFA8_RAT 40S ribosomal protein S17-like OS=Rattus norvegicus OX=10116 GN=LOC100362366 PE=3 SV=1;sp|P04644|RS17_RAT 40S ribosomal protein S17	8	7	7	7	4	3	3	4	4	3	5	4	5	3	3	4	5	3	5	5	3	3	4	4	4	4	4	3	5	3	3	4	4	3	3	3	4	2	4	2	3	5	2	3
tr|D4A771|D4A771_RAT;tr|D3ZZN4|D3ZZN4_RAT;sp|P04646|RL35A_RAT;tr|A0A096P6M4|A0A096P6M4_RAT;tr|F1M0T2|F1M0T2_RAT	tr|D4A771|D4A771_RAT;tr|D3ZZN4|D3ZZN4_RAT;sp|P04646|RL35A_RAT;tr|A0A096P6M4|A0A096P6M4_RAT;tr|F1M0T2|F1M0T2_RAT	4;4;4;3;2	4;4;4;3;2	4;4;4;3;2	tr|D4A771|D4A771_RAT Uncharacterized protein OS=Rattus norvegicus OX=10116 PE=3 SV=1;tr|D3ZZN4|D3ZZN4_RAT Uncharacterized protein OS=Rattus norvegicus OX=10116 PE=3 SV=1;sp|P04646|RL35A_RAT 60S ribosomal protein L35a OS=Rattus norvegicus OX=10116 GN=Rpl35a	5	4	4	4	2	2	0	1	1	0	2	2	1	1	1	1	1	2	1	1	1	0	0	2	2	0	1	2	1	2	0	2	1	2	0	1	0	1	0	1	0	0	1	1
sp|P04762|CATA_RAT;contamination_sp|CATA_HUMAN|	sp|P04762|CATA_RAT	21;6	21;6	21;6	sp|P04762|CATA_RAT Catalase OS=Rattus norvegicus OX=10116 GN=Cat PE=1 SV=3	2	21	21	21	1	2	1	1	0	1	4	1	3	2	3	3	3	0	4	3	3	4	1	1	2	2	2	2	2	1	1	3	3	0	2	0	1	3	2	0	1	0	1	2
tr|M0R5J4|M0R5J4_RAT;sp|P04764|ENOA_RAT	tr|M0R5J4|M0R5J4_RAT;sp|P04764|ENOA_RAT	28;28	28;28	22;22	tr|M0R5J4|M0R5J4_RAT Uncharacterized protein OS=Rattus norvegicus OX=10116 PE=3 SV=1;sp|P04764|ENOA_RAT Alpha-enolase OS=Rattus norvegicus OX=10116 GN=Eno1 PE=1 SV=4	2	28	28	22	19	22	20	17	18	17	19	17	19	19	19	18	21	16	21	19	21	17	19	21	17	20	20	21	19	17	19	17	18	18	21	18	19	18	19	17	15	18	18	18
sp|P04785|PDIA1_RAT	sp|P04785|PDIA1_RAT	33	33	33	sp|P04785|PDIA1_RAT Protein disulfide-isomerase OS=Rattus norvegicus OX=10116 GN=P4hb PE=1 SV=2	1	33	33	33	23	26	24	21	23	21	23	18	23	23	21	21	25	21	21	19	23	17	22	22	21	23	25	20	22	24	22	21	22	20	23	23	19	17	20	20	20	19	20	18
sp|P04797|G3P_RAT;tr|M0R590|M0R590_RAT;tr|A0A0G2K8S2|A0A0G2K8S2_RAT;tr|F1LUV3|F1LUV3_RAT;tr|D3ZEN2|D3ZEN2_RAT;tr|D3ZME3|D3ZME3_RAT;tr|A0A0G2JYY8|A0A0G2JYY8_RAT	sp|P04797|G3P_RAT;tr|M0R590|M0R590_RAT	28;27;7;4;2;2;1	28;27;7;4;2;2;1	0;0;0;0;0;0;0	sp|P04797|G3P_RAT Glyceraldehyde-3-phosphate dehydrogenase OS=Rattus norvegicus OX=10116 GN=Gapdh PE=1 SV=3;tr|M0R590|M0R590_RAT Glyceraldehyde-3-phosphate dehydrogenase OS=Rattus norvegicus OX=10116 GN=LOC108351137 PE=3 SV=1	7	28	28	0	13	13	14	11	12	14	15	15	14	15	14	14	15	13	15	14	12	12	12	12	12	15	14	15	14	13	15	16	13	15	13	13	15	16	15	15	15	14	14	16
sp|P04897|GNAI2_RAT;tr|Q5EEY3|Q5EEY3_RAT;sp|P10824|GNAI1_RAT;tr|D3ZSS5|D3ZSS5_RAT;tr|D4AA42|D4AA42_RAT;sp|P29348|GNAT3_RAT;sp|P63095-3|GNAS2_RAT;tr|A0A0G2JWA1|A0A0G2JWA1_RAT	sp|P04897|GNAI2_RAT	17;7;7;2;2;2;1;1	17;7;7;2;2;2;1;1	11;6;1;0;0;0;0;0	sp|P04897|GNAI2_RAT Guanine nucleotide-binding protein G(i) subunit alpha-2 OS=Rattus norvegicus OX=10116 GN=Gnai2 PE=1 SV=3	8	17	17	11	8	3	7	9	10	8	9	7	4	5	9	9	5	8	10	9	6	9	10	9	6	3	5	6	5	7	6	9	7	5	4	6	6	5	6	3	4	5	4	9
sp|P04904|GSTA3_RAT;tr|A0A0G2JVT2|A0A0G2JVT2_RAT;tr|A0A0G2JTB1|A0A0G2JTB1_RAT;sp|P46418|GSTA5_RAT;tr|A0A0G2K8Q5|A0A0G2K8Q5_RAT;tr|F7F2H5|F7F2H5_RAT;tr|Q4FZZ3|Q4FZZ3_RAT;sp|P04903|GSTA2_RAT;sp|P00502|GSTA1_RAT;sp|Q6AXY0|GSTA6_RAT;contamination_sp|GSTA1_HUMAN|;tr|D3ZD94|D3ZD94_RAT	sp|P04904|GSTA3_RAT;tr|A0A0G2JVT2|A0A0G2JVT2_RAT	12;8;5;5;3;3;3;3;3;2;1;1	12;8;5;5;3;3;3;3;3;2;1;1	11;8;4;4;2;2;2;2;2;1;1;0	sp|P04904|GSTA3_RAT Glutathione S-transferase alpha-3 OS=Rattus norvegicus OX=10116 GN=Gsta3 PE=1 SV=3;tr|A0A0G2JVT2|A0A0G2JVT2_RAT Glutathione S-transferase alpha-3 OS=Rattus norvegicus OX=10116 GN=LOC108348061 PE=1 SV=1	12	12	12	11	6	5	5	5	5	5	6	4	7	6	5	5	4	7	3	6	7	4	7	6	3	4	3	4	5	4	3	5	2	2	3	4	4	8	6	5	5	5	5	5
sp|P04905|GSTM1_RAT;tr|G3V983|G3V983_RAT	sp|P04905|GSTM1_RAT;tr|G3V983|G3V983_RAT	8;6	6;4	5;3	sp|P04905|GSTM1_RAT Glutathione S-transferase Mu 1 OS=Rattus norvegicus OX=10116 GN=Gstm1 PE=1 SV=2;tr|G3V983|G3V983_RAT Glutathione S-transferase Mu 1 OS=Rattus norvegicus OX=10116 GN=Gstm1 PE=1 SV=2	2	8	6	5	1	2	3	2	2	1	1	3	3	3	2	2	2	2	3	2	2	3	1	2	1	1	1	1	0	2	2	1	1	1	1	3	1	1	1	4	1	3	0	1
sp|P04906|GSTP1_RAT;tr|D4A8S2|D4A8S2_RAT;tr|A0A0G2K4Q5|A0A0G2K4Q5_RAT;contamination_sp|GSTP1_HUMAN|	sp|P04906|GSTP1_RAT	14;1;1;1	14;1;1;1	13;1;1;1	sp|P04906|GSTP1_RAT Glutathione S-transferase P OS=Rattus norvegicus OX=10116 GN=Gstp1 PE=1 SV=2	4	14	14	13	9	7	7	9	9	9	8	8	9	8	9	7	7	8	8	4	7	7	9	7	8	8	7	8	9	8	7	8	9	8	8	8	9	8	6	6	7	7	8	8
sp|P04961|PCNA_RAT	sp|P04961|PCNA_RAT	9	9	9	sp|P04961|PCNA_RAT Proliferating cell nuclear antigen OS=Rattus norvegicus OX=10116 GN=Pcna PE=1 SV=1	1	9	9	9	2	1	1	1	3	0	2	3	2	2	4	2	2	2	1	3	1	2	1	2	0	3	0	2	2	0	1	1	0	1	2	2	0	1	1	1	2	1	3	1
sp|P05065|ALDOA_RAT;tr|Q6AY07|Q6AY07_RAT	sp|P05065|ALDOA_RAT;tr|Q6AY07|Q6AY07_RAT	30;16	30;16	11;3	sp|P05065|ALDOA_RAT Fructose-bisphosphate aldolase A OS=Rattus norvegicus OX=10116 GN=Aldoa PE=1 SV=2;tr|Q6AY07|Q6AY07_RAT Fructose-bisphosphate aldolase OS=Rattus norvegicus OX=10116 GN=Aldoart2 PE=2 SV=1	2	30	30	11	18	18	18	16	12	18	18	19	18	16	17	17	19	16	18	16	13	14	17	14	17	17	15	15	16	13	15	16	15	11	17	17	16	14	14	16	14	16	15	15
sp|P05197|EF2_RAT	sp|P05197|EF2_RAT	48	48	47	sp|P05197|EF2_RAT Elongation factor 2 OS=Rattus norvegicus OX=10116 GN=Eef2 PE=1 SV=4	1	48	48	47	29	30	31	27	29	29	25	28	31	29	28	26	25	22	27	30	25	31	26	28	28	24	31	27	24	25	26	24	24	23	26	24	27	23	26	25	25	24	23	25
tr|F1LND7|F1LND7_RAT;sp|P05369|FPPS_RAT;tr|A0A0G2JXT3|A0A0G2JXT3_RAT	tr|F1LND7|F1LND7_RAT;sp|P05369|FPPS_RAT;tr|A0A0G2JXT3|A0A0G2JXT3_RAT	12;12;12	12;12;12	3;3;3	tr|F1LND7|F1LND7_RAT Farnesyl pyrophosphate synthase OS=Rattus norvegicus OX=10116 GN=Fdps PE=1 SV=3;sp|P05369|FPPS_RAT Farnesyl pyrophosphate synthase OS=Rattus norvegicus OX=10116 GN=Fdps PE=2 SV=2;tr|A0A0G2JXT3|A0A0G2JXT3_RAT Farnesyl pyrophosphate synt	3	12	12	3	5	3	3	4	5	3	4	6	2	2	4	7	5	5	4	5	6	5	5	3	4	4	4	4	5	5	5	7	5	6	4	2	6	5	3	3	3	3	5	4
sp|P05370|G6PD_RAT	sp|P05370|G6PD_RAT	27	27	27	sp|P05370|G6PD_RAT Glucose-6-phosphate 1-dehydrogenase OS=Rattus norvegicus OX=10116 GN=G6pdx PE=1 SV=3	1	27	27	27	6	8	7	6	6	5	10	7	9	9	9	8	3	10	5	6	6	10	5	9	4	5	6	6	5	6	5	7	6	5	6	6	5	5	6	4	4	5	5	6
tr|A0A0G2KB42|A0A0G2KB42_RAT;tr|G3V836|G3V836_RAT;sp|P05371|CLUS_RAT	tr|A0A0G2KB42|A0A0G2KB42_RAT;tr|G3V836|G3V836_RAT;sp|P05371|CLUS_RAT	4;4;4	4;4;4	4;4;4	tr|A0A0G2KB42|A0A0G2KB42_RAT Clusterin OS=Rattus norvegicus OX=10116 GN=Clu PE=1 SV=1;tr|G3V836|G3V836_RAT Clusterin OS=Rattus norvegicus OX=10116 GN=Clu PE=1 SV=1;sp|P05371|CLUS_RAT Clusterin OS=Rattus norvegicus OX=10116 GN=Clu PE=1 SV=2	3	4	4	4	0	0	0	0	1	0	0	0	0	0	0	0	0	0	0	0	0	0	0	0	0	0	0	0	0	0	0	1	0	0	0	0	0	0	0	0	0	0	0	0
sp|P05503|COX1_RAT	sp|P05503|COX1_RAT	2	2	2	sp|P05503|COX1_RAT Cytochrome c oxidase subunit 1 OS=Rattus norvegicus OX=10116 GN=Mtco1 PE=2 SV=3	1	2	2	2	0	0	1	0	0	0	0	0	1	1	0	0	1	1	1	0	1	1	0	1	0	0	0	0	0	0	0	0	0	0	0	0	0	0	0	0	0	0	0	0
sp|P05504|ATP6_RAT	sp|P05504|ATP6_RAT	2	2	2	sp|P05504|ATP6_RAT ATP synthase subunit a OS=Rattus norvegicus OX=10116 GN=Mt-atp6 PE=1 SV=3	1	2	2	2	0	0	0	0	0	0	0	0	0	0	0	0	0	0	0	0	0	0	0	0	0	0	0	0	0	0	0	0	0	0	0	0	0	0	0	0	0	0	0	0
sp|P05508|NU4M_RAT	sp|P05508|NU4M_RAT	5	5	5	sp|P05508|NU4M_RAT NADH-ubiquinone oxidoreductase chain 4 OS=Rattus norvegicus OX=10116 GN=Mtnd4 PE=3 SV=3	1	5	5	5	1	0	0	1	1	1	0	0	0	0	1	2	1	1	1	1	1	0	0	1	0	1	1	0	0	0	1	0	0	1	0	0	1	0	0	2	1	0	1	0
tr|F1M2P8|F1M2P8_RAT;tr|F1LS98|F1LS98_RAT;sp|P05696|KPCA_RAT;sp|P63319|KPCG_RAT	tr|F1M2P8|F1M2P8_RAT;tr|F1LS98|F1LS98_RAT;sp|P05696|KPCA_RAT	8;8;8;2	8;8;8;2	5;5;5;1	tr|F1M2P8|F1M2P8_RAT Protein kinase C OS=Rattus norvegicus OX=10116 GN=Prkca PE=1 SV=3;tr|F1LS98|F1LS98_RAT Protein kinase C OS=Rattus norvegicus OX=10116 GN=Prkca PE=1 SV=3;sp|P05696|KPCA_RAT Protein kinase C alpha type OS=Rattus norvegicus OX=10116 GN=Pr	4	8	8	5	0	0	0	0	0	0	0	0	0	0	0	0	0	0	0	0	0	0	0	0	0	0	0	0	0	0	0	0	0	0	0	0	0	0	0	0	0	0	0	0
sp|P05708|HXK1_RAT	sp|P05708|HXK1_RAT	39	39	8	sp|P05708|HXK1_RAT Hexokinase-1 OS=Rattus norvegicus OX=10116 GN=Hk1 PE=1 SV=4	1	39	39	8	8	4	10	9	9	5	7	7	6	8	9	7	10	11	9	5	8	11	7	4	5	6	8	4	8	7	6	6	7	8	9	9	8	8	7	6	7	8	6	7
sp|P05712|RAB2A_RAT	sp|P05712|RAB2A_RAT	11	11	1	sp|P05712|RAB2A_RAT Ras-related protein Rab-2A OS=Rattus norvegicus OX=10116 GN=Rab2a PE=2 SV=1	1	11	11	1	5	4	5	4	5	5	5	6	6	4	5	4	5	5	5	4	4	5	5	6	6	5	3	6	5	4	4	6	5	2	4	3	2	6	6	6	6	5	8	7
tr|A0A0G2JXC3|A0A0G2JXC3_RAT;sp|P05765|RS21_RAT;tr|D3ZSE0|D3ZSE0_RAT;tr|D3ZRI8|D3ZRI8_RAT	tr|A0A0G2JXC3|A0A0G2JXC3_RAT;sp|P05765|RS21_RAT;tr|D3ZSE0|D3ZSE0_RAT	4;4;3;1	4;4;3;1	4;4;3;1	tr|A0A0G2JXC3|A0A0G2JXC3_RAT 40S ribosomal protein S21 OS=Rattus norvegicus OX=10116 GN=Rps21 PE=1 SV=1;sp|P05765|RS21_RAT 40S ribosomal protein S21 OS=Rattus norvegicus OX=10116 GN=Rps21 PE=1 SV=1;tr|D3ZSE0|D3ZSE0_RAT 40S ribosomal protein S21 OS=Rattus n	4	4	4	4	3	3	3	3	3	3	3	4	3	3	3	4	2	3	2	4	3	3	4	3	3	1	2	1	2	3	1	2	3	3	1	3	4	1	4	3	1	2	3	2
sp|P05942|S10A4_RAT	sp|P05942|S10A4_RAT	8	8	8	sp|P05942|S10A4_RAT Protein S100-A4 OS=Rattus norvegicus OX=10116 GN=S100a4 PE=2 SV=1	1	8	8	8	7	8	7	7	7	7	5	6	7	7	8	7	7	7	7	7	6	6	7	7	7	7	7	6	6	6	7	5	7	7	6	7	7	7	6	7	7	7	7	7
sp|P05943|S10AA_RAT	sp|P05943|S10AA_RAT	5	5	5	sp|P05943|S10AA_RAT Protein S100-A10 OS=Rattus norvegicus OX=10116 GN=S100a10 PE=1 SV=2	1	5	5	5	4	4	4	3	4	2	3	3	3	3	5	3	4	3	4	2	3	3	4	3	2	3	3	3	3	3	3	3	2	3	3	3	4	3	3	3	3	3	3	3
sp|P05964|S10A6_RAT	sp|P05964|S10A6_RAT	6	6	6	sp|P05964|S10A6_RAT Protein S100-A6 OS=Rattus norvegicus OX=10116 GN=S100a6 PE=1 SV=3	1	6	6	6	2	3	3	3	4	2	2	3	2	3	2	4	4	5	3	4	3	4	3	2	4	3	3	2	4	2	3	2	4	3	2	2	1	3	2	3	2	2	2	2
sp|P05982|NQO1_RAT;contamination_sp|NQO1_HUMAN|	sp|P05982|NQO1_RAT	11;2	11;2	11;2	sp|P05982|NQO1_RAT NAD(P)H dehydrogenase [quinone] 1 OS=Rattus norvegicus OX=10116 GN=Nqo1 PE=1 SV=4	2	11	11	11	1	2	3	1	3	1	1	3	1	2	3	1	2	2	1	2	1	4	2	2	3	0	4	1	1	1	1	2	2	1	2	2	2	3	2	1	1	2	2	2
sp|P06302|PTMA_RAT;tr|F1M034|F1M034_RAT	sp|P06302|PTMA_RAT	6;2	6;2	6;2	sp|P06302|PTMA_RAT Prothymosin alpha OS=Rattus norvegicus OX=10116 GN=Ptma PE=1 SV=2	2	6	6	6	2	3	3	3	2	3	3	3	4	5	4	4	4	4	4	3	4	4	4	3	2	2	2	2	3	3	3	2	1	1	2	2	3	3	2	2	2	1	2	3
sp|P06685|AT1A1_RAT;sp|P06687|AT1A3_RAT;tr|A0A0G2JWS9|A0A0G2JWS9_RAT;sp|P54708-2|AT12A_RAT;tr|F1LRK1|F1LRK1_RAT;sp|P09626|ATP4A_RAT;tr|G3V8S4|G3V8S4_RAT;sp|P54708|AT12A_RAT	sp|P06685|AT1A1_RAT	37;13;3;3;3;3;3;3	37;13;3;3;3;3;3;3	22;0;0;0;0;0;0;0	sp|P06685|AT1A1_RAT Sodium/potassium-transporting ATPase subunit alpha-1 OS=Rattus norvegicus OX=10116 GN=Atp1a1 PE=1 SV=1	8	37	37	22	12	13	13	14	13	14	17	13	13	15	17	12	14	13	8	15	17	13	14	14	13	10	8	9	13	10	13	5	9	11	9	8	10	9	6	8	11	6	12	10
sp|P06686|AT1A2_RAT	sp|P06686|AT1A2_RAT	18	3	3	sp|P06686|AT1A2_RAT Sodium/potassium-transporting ATPase subunit alpha-2 OS=Rattus norvegicus OX=10116 GN=Atp1a2 PE=1 SV=1	1	18	3	3	7	6	7	8	6	7	9	7	7	6	9	5	6	5	4	8	9	7	8	6	6	3	4	4	5	5	4	1	2	5	5	4	5	2	3	3	4	1	3	5
sp|P06761|BIP_RAT	sp|P06761|BIP_RAT	35	32	32	sp|P06761|BIP_RAT Endoplasmic reticulum chaperone BiP OS=Rattus norvegicus OX=10116 GN=Hspa5 PE=1 SV=1	1	35	32	32	26	22	22	23	22	23	19	24	21	21	24	22	25	21	20	21	21	21	22	23	20	20	22	23	22	19	21	21	21	22	19	19	23	20	19	21	19	18	23	21
sp|P06762|HMOX1_RAT	sp|P06762|HMOX1_RAT	2	2	2	sp|P06762|HMOX1_RAT Heme oxygenase 1 OS=Rattus norvegicus OX=10116 GN=Hmox1 PE=1 SV=1	1	2	2	2	0	0	0	0	0	0	0	0	0	0	0	0	0	0	0	0	0	0	0	0	0	0	0	0	0	0	0	0	0	0	0	0	0	0	0	0	0	0	0	0
tr|G3V7Z4|G3V7Z4_RAT;sp|P07092|GDN_RAT	tr|G3V7Z4|G3V7Z4_RAT;sp|P07092|GDN_RAT	12;12	12;12	12;12	tr|G3V7Z4|G3V7Z4_RAT Glia-derived nexin OS=Rattus norvegicus OX=10116 GN=Serpine2 PE=3 SV=1;sp|P07092|GDN_RAT Glia-derived nexin OS=Rattus norvegicus OX=10116 GN=Serpine2 PE=1 SV=1	2	12	12	12	0	0	0	0	0	0	0	0	0	0	0	0	1	0	0	0	0	0	0	0	0	0	0	0	0	0	0	0	0	0	0	0	0	0	0	0	0	0	0	0
sp|P07150|ANXA1_RAT	sp|P07150|ANXA1_RAT	29	29	29	sp|P07150|ANXA1_RAT Annexin A1 OS=Rattus norvegicus OX=10116 GN=Anxa1 PE=1 SV=2	1	29	29	29	21	21	19	20	19	23	22	22	22	19	18	18	23	18	21	20	21	21	20	20	22	19	18	20	21	21	22	19	18	22	20	21	20	20	19	18	18	21	18	19
sp|P07151|B2MG_RAT	sp|P07151|B2MG_RAT	4	4	4	sp|P07151|B2MG_RAT Beta-2-microglobulin OS=Rattus norvegicus OX=10116 GN=B2m PE=1 SV=1	1	4	4	4	0	0	0	0	0	0	0	0	0	0	0	0	0	0	0	0	0	0	0	0	0	2	1	1	1	1	1	0	0	0	1	0	0	1	1	0	1	1	0	0
tr|G3V6P1|G3V6P1_RAT;sp|P07174|TNR16_RAT	tr|G3V6P1|G3V6P1_RAT;sp|P07174|TNR16_RAT	1;1	1;1	1;1	tr|G3V6P1|G3V6P1_RAT Nerve growth factor receptor (TNFR superfamily, member 16) OS=Rattus norvegicus OX=10116 GN=Ngfr PE=1 SV=1;sp|P07174|TNR16_RAT Tumor necrosis factor receptor superfamily member 16 OS=Rattus norvegicus OX=10116 GN=Ngfr PE=1 SV=1	2	1	1	1	0	0	0	0	0	0	0	0	0	0	0	0	0	0	0	0	0	0	0	0	0	0	0	0	0	0	0	0	0	0	0	0	0	0	0	0	0	0	0	0
tr|A0A1W2Q6L5|A0A1W2Q6L5_RAT;tr|M0R8W8|M0R8W8_RAT;sp|P07314|GGT1_RAT	tr|A0A1W2Q6L5|A0A1W2Q6L5_RAT;tr|M0R8W8|M0R8W8_RAT;sp|P07314|GGT1_RAT	2;2;2	2;2;2	2;2;2	tr|A0A1W2Q6L5|A0A1W2Q6L5_RAT Glutathione hydrolase 1 proenzyme (Fragment) OS=Rattus norvegicus OX=10116 GN=Ggt1 PE=4 SV=1;tr|M0R8W8|M0R8W8_RAT Glutathione hydrolase 1 proenzyme OS=Rattus norvegicus OX=10116 GN=Ggt1 PE=4 SV=2;sp|P07314|GGT1_RAT Glutathione	3	2	2	2	0	0	0	0	0	0	0	0	0	0	0	0	0	0	0	0	0	0	0	0	0	0	0	0	0	0	0	0	0	0	0	0	0	0	0	0	0	0	0	0
sp|P07323|ENOG_RAT	sp|P07323|ENOG_RAT	21	18	16	sp|P07323|ENOG_RAT Gamma-enolase OS=Rattus norvegicus OX=10116 GN=Eno2 PE=1 SV=2	1	21	18	16	8	7	10	10	9	8	8	9	8	8	8	12	9	7	7	10	9	9	8	9	9	8	9	6	6	8	6	7	9	6	6	9	10	7	6	7	8	5	7	9
sp|P07335|KCRB_RAT	sp|P07335|KCRB_RAT	19	19	18	sp|P07335|KCRB_RAT Creatine kinase B-type OS=Rattus norvegicus OX=10116 GN=Ckb PE=1 SV=2	1	19	19	18	6	7	7	6	6	4	7	8	7	6	6	8	7	6	7	6	8	7	6	8	8	6	5	5	6	6	7	3	5	5	4	4	6	4	6	4	5	6	6	5
tr|A0A096MJI9|A0A096MJI9_RAT;sp|P07340|AT1B1_RAT	tr|A0A096MJI9|A0A096MJI9_RAT;sp|P07340|AT1B1_RAT	2;2	2;2	2;2	tr|A0A096MJI9|A0A096MJI9_RAT Sodium/potassium-transporting ATPase subunit beta (Fragment) OS=Rattus norvegicus OX=10116 GN=Atp1b1 PE=1 SV=6;sp|P07340|AT1B1_RAT Sodium/potassium-transporting ATPase subunit beta-1 OS=Rattus norvegicus OX=10116 GN=Atp1b1 PE=1	2	2	2	2	0	1	0	1	0	1	0	1	1	1	1	0	1	0	1	0	1	1	0	0	0	0	0	1	1	0	1	1	1	1	0	0	0	0	0	0	0	0	0	1
sp|P07632|SODC_RAT;contamination_sp|SODC_HUMAN|	sp|P07632|SODC_RAT	5;1	5;1	5;1	sp|P07632|SODC_RAT Superoxide dismutase [Cu-Zn] OS=Rattus norvegicus OX=10116 GN=Sod1 PE=1 SV=2	2	5	5	5	1	1	1	1	1	0	1	1	0	1	0	0	0	0	1	0	1	2	0	0	0	0	0	1	0	0	0	0	1	0	0	0	0	0	0	1	0	0	1	1
sp|P07633|PCCB_RAT	sp|P07633|PCCB_RAT	2	2	1	sp|P07633|PCCB_RAT Propionyl-CoA carboxylase beta chain, mitochondrial OS=Rattus norvegicus OX=10116 GN=Pccb PE=2 SV=1	1	2	2	1	0	0	0	0	0	0	0	0	0	0	0	0	0	0	0	0	0	0	0	0	0	0	0	0	0	0	0	0	0	0	0	0	0	0	0	0	0	0	0	0
sp|P21775|THIKA_RAT;sp|P07871|THIKB_RAT;tr|F1LPD6|F1LPD6_RAT;sp|P21775-2|THIKA_RAT	sp|P21775|THIKA_RAT;sp|P07871|THIKB_RAT;tr|F1LPD6|F1LPD6_RAT;sp|P21775-2|THIKA_RAT	7;7;6;4	7;7;6;4	7;7;6;4	sp|P21775|THIKA_RAT 3-ketoacyl-CoA thiolase A, peroxisomal OS=Rattus norvegicus OX=10116 GN=Acaa1a PE=1 SV=2;sp|P07871|THIKB_RAT 3-ketoacyl-CoA thiolase B, peroxisomal OS=Rattus norvegicus OX=10116 GN=Acaa1b PE=1 SV=2;tr|F1LPD6|F1LPD6_RAT 3-ketoacyl-CoA th	4	7	7	7	1	0	3	1	2	1	3	3	1	2	5	3	2	2	3	1	2	1	0	2	2	3	2	1	1	3	1	1	2	3	3	3	2	2	2	0	3	0	1	2
sp|P07872-2|ACOX1_RAT;tr|F1LQC1|F1LQC1_RAT;sp|P07872|ACOX1_RAT;tr|F1M609|F1M609_RAT	sp|P07872-2|ACOX1_RAT;tr|F1LQC1|F1LQC1_RAT;sp|P07872|ACOX1_RAT;tr|F1M609|F1M609_RAT	11;10;10;9	11;10;10;9	11;10;10;9	sp|P07872-2|ACOX1_RAT Isoform 2 of Peroxisomal acyl-coenzyme A oxidase 1 OS=Rattus norvegicus OX=10116 GN=Acox1;tr|F1LQC1|F1LQC1_RAT Acyl-coenzyme A oxidase OS=Rattus norvegicus OX=10116 GN=Acox1 PE=1 SV=3;sp|P07872|ACOX1_RAT Peroxisomal acyl-coenzyme A ox	4	11	11	11	0	0	0	0	0	0	0	0	0	0	0	0	0	0	0	0	1	0	0	0	0	0	0	0	0	0	0	0	0	0	0	0	0	0	0	0	0	0	0	0
sp|P07895|SODM_RAT	sp|P07895|SODM_RAT	12	12	12	sp|P07895|SODM_RAT Superoxide dismutase [Mn], mitochondrial OS=Rattus norvegicus OX=10116 GN=Sod2 PE=1 SV=2	1	12	12	12	5	4	6	5	8	7	5	6	6	5	4	6	7	8	9	7	6	5	4	6	4	5	6	5	5	5	2	4	3	4	6	5	5	4	4	8	5	4	5	5
sp|P07943|ALDR_RAT	sp|P07943|ALDR_RAT	18	17	17	sp|P07943|ALDR_RAT Aldo-keto reductase family 1 member B1 OS=Rattus norvegicus OX=10116 GN=Akr1b1 PE=1 SV=3	1	18	17	17	8	4	5	4	8	5	5	2	4	3	4	2	6	4	3	4	3	3	4	2	3	4	6	4	5	5	7	4	3	5	3	7	6	5	2	4	2	5	4	2
sp|P08010|GSTM2_RAT;tr|A0A0G2K4U2|A0A0G2K4U2_RAT;tr|G3V8H3|G3V8H3_RAT	sp|P08010|GSTM2_RAT;tr|A0A0G2K4U2|A0A0G2K4U2_RAT	14;8;1	14;8;1	8;3;0	sp|P08010|GSTM2_RAT Glutathione S-transferase Mu 2 OS=Rattus norvegicus OX=10116 GN=Gstm2 PE=1 SV=2;tr|A0A0G2K4U2|A0A0G2K4U2_RAT Glutathione S-transferase, mu 7 OS=Rattus norvegicus OX=10116 GN=Gstm7 PE=1 SV=1	3	14	14	8	3	4	6	7	3	3	4	4	3	6	3	5	4	5	4	4	4	4	4	3	4	5	4	4	5	2	4	4	3	4	4	4	3	4	4	5	4	6	2	5
sp|P08011|MGST1_RAT	sp|P08011|MGST1_RAT	2	2	2	sp|P08011|MGST1_RAT Microsomal glutathione S-transferase 1 OS=Rattus norvegicus OX=10116 GN=Mgst1 PE=1 SV=3	1	2	2	2	0	0	0	0	0	1	0	0	1	0	1	1	1	0	1	0	0	1	2	0	1	0	0	0	0	2	0	1	0	1	1	0	0	0	1	0	2	0	0	0
sp|P08081-2|CLCA_RAT;tr|A0A0G2JYW3|A0A0G2JYW3_RAT;sp|P08081|CLCA_RAT	sp|P08081-2|CLCA_RAT;tr|A0A0G2JYW3|A0A0G2JYW3_RAT;sp|P08081|CLCA_RAT	5;4;4	5;4;4	5;4;4	sp|P08081-2|CLCA_RAT Isoform Non-brain of Clathrin light chain A OS=Rattus norvegicus OX=10116 GN=Clta;tr|A0A0G2JYW3|A0A0G2JYW3_RAT Clathrin light chain OS=Rattus norvegicus OX=10116 GN=Clta PE=1 SV=1;sp|P08081|CLCA_RAT Clathrin light chain A OS=Rattus nor	3	5	5	5	2	2	1	0	0	0	1	0	1	0	2	1	2	1	1	1	0	1	2	0	2	1	0	2	1	3	1	2	2	1	2	1	4	2	1	2	2	2	1	1
sp|P08082-2|CLCB_RAT;sp|P08082|CLCB_RAT	sp|P08082-2|CLCB_RAT;sp|P08082|CLCB_RAT	4;4	4;4	4;4	sp|P08082-2|CLCB_RAT Isoform Non-brain of Clathrin light chain B OS=Rattus norvegicus OX=10116 GN=Cltb;sp|P08082|CLCB_RAT Clathrin light chain B OS=Rattus norvegicus OX=10116 GN=Cltb PE=1 SV=1	2	4	4	4	0	1	1	1	1	0	0	2	1	1	1	0	1	0	0	0	0	0	0	0	1	1	0	0	0	0	0	1	2	1	0	2	1	0	0	0	0	1	1	0
sp|P08461|ODP2_RAT	sp|P08461|ODP2_RAT	15	15	15	sp|P08461|ODP2_RAT Dihydrolipoyllysine-residue acetyltransferase component of pyruvate dehydrogenase complex, mitochondrial OS=Rattus norvegicus OX=10116 GN=Dlat PE=1 SV=3	1	15	15	15	5	3	0	2	2	3	2	3	1	1	3	1	3	5	3	1	4	3	3	1	0	1	3	1	3	3	2	3	2	2	2	1	2	3	2	3	4	2	2	2
tr|Q5RK05|Q5RK05_RAT;sp|P08494|MGP_RAT	tr|Q5RK05|Q5RK05_RAT;sp|P08494|MGP_RAT	1;1	1;1	1;1	tr|Q5RK05|Q5RK05_RAT Matrix Gla protein OS=Rattus norvegicus OX=10116 GN=Mgp PE=1 SV=1;sp|P08494|MGP_RAT Matrix Gla protein OS=Rattus norvegicus OX=10116 GN=Mgp PE=1 SV=2	2	1	1	1	0	0	0	0	0	0	0	0	0	0	0	0	0	0	0	0	0	0	0	0	0	0	0	0	0	0	0	0	0	0	0	0	0	0	0	0	0	0	0	0
tr|G3V796|G3V796_RAT;sp|P08503|ACADM_RAT	tr|G3V796|G3V796_RAT;sp|P08503|ACADM_RAT	8;8	8;8	8;8	tr|G3V796|G3V796_RAT Acetyl-Coenzyme A dehydrogenase, medium chain OS=Rattus norvegicus OX=10116 GN=Acadm PE=1 SV=1;sp|P08503|ACADM_RAT Medium-chain specific acyl-CoA dehydrogenase, mitochondrial OS=Rattus norvegicus OX=10116 GN=Acadm PE=1 SV=1	2	8	8	8	1	1	0	1	1	0	1	1	1	0	1	0	1	1	0	0	1	0	0	0	0	0	0	0	0	0	0	0	1	1	0	0	2	0	1	0	0	0	0	0
sp|P08644-2|RASK_RAT;sp|P08644|RASK_RAT	sp|P08644-2|RASK_RAT;sp|P08644|RASK_RAT	6;5	6;5	1;0	sp|P08644-2|RASK_RAT Isoform 2B of GTPase KRas OS=Rattus norvegicus OX=10116 GN=Kras;sp|P08644|RASK_RAT GTPase KRas OS=Rattus norvegicus OX=10116 GN=Kras PE=1 SV=3	2	6	6	1	0	0	0	1	0	0	2	0	0	1	0	1	1	1	1	1	0	1	1	1	0	1	1	0	0	0	0	1	0	0	0	0	0	1	0	0	0	0	1	1
tr|A0A0G2JXB1|A0A0G2JXB1_RAT;sp|P08699|LEG3_RAT;tr|A0A0G2JXN6|A0A0G2JXN6_RAT	tr|A0A0G2JXB1|A0A0G2JXB1_RAT;sp|P08699|LEG3_RAT;tr|A0A0G2JXN6|A0A0G2JXN6_RAT	5;5;5	5;5;5	5;5;5	tr|A0A0G2JXB1|A0A0G2JXB1_RAT Galectin OS=Rattus norvegicus OX=10116 GN=Lgals3 PE=1 SV=1;sp|P08699|LEG3_RAT Galectin-3 OS=Rattus norvegicus OX=10116 GN=Lgals3 PE=1 SV=4;tr|A0A0G2JXN6|A0A0G2JXN6_RAT Galectin OS=Rattus norvegicus OX=10116 GN=Lgals3 PE=1 SV=1	3	5	5	5	0	0	0	0	0	0	0	0	0	0	0	0	0	0	0	0	0	0	0	0	0	0	0	0	0	0	0	0	0	0	0	0	0	0	0	0	0	0	0	0
sp|P08721|OSTP_RAT	sp|P08721|OSTP_RAT	3	3	3	sp|P08721|OSTP_RAT Osteopontin OS=Rattus norvegicus OX=10116 GN=Spp1 PE=1 SV=2	1	3	3	3	0	0	0	0	0	0	0	0	0	0	0	0	0	0	0	0	0	0	0	0	0	0	0	0	0	0	0	0	0	0	0	0	0	0	0	0	0	0	0	0
sp|P08753|GNAI3_RAT	sp|P08753|GNAI3_RAT	8	2	2	sp|P08753|GNAI3_RAT Guanine nucleotide-binding protein G(i) subunit alpha OS=Rattus norvegicus OX=10116 GN=Gnai3 PE=1 SV=3	1	8	2	2	3	1	3	3	3	2	3	2	1	1	3	3	2	2	3	2	2	3	3	3	3	1	2	2	2	1	2	2	2	2	2	1	2	2	2	0	1	2	2	2
sp|P09034|ASSY_RAT	sp|P09034|ASSY_RAT	13	13	13	sp|P09034|ASSY_RAT Argininosuccinate synthase OS=Rattus norvegicus OX=10116 GN=Ass1 PE=1 SV=1	1	13	13	13	0	2	0	0	0	0	0	0	0	1	0	0	0	1	0	0	0	0	0	0	0	0	0	0	0	0	1	0	0	0	0	0	0	0	0	0	1	0	0	0
sp|P09117|ALDOC_RAT;tr|A0A0G2K3Q6|A0A0G2K3Q6_RAT;tr|A0A0G2QC57|A0A0G2QC57_RAT	sp|P09117|ALDOC_RAT;tr|A0A0G2K3Q6|A0A0G2K3Q6_RAT	26;25;11	21;20;11	21;20;11	sp|P09117|ALDOC_RAT Fructose-bisphosphate aldolase C OS=Rattus norvegicus OX=10116 GN=Aldoc PE=1 SV=3;tr|A0A0G2K3Q6|A0A0G2K3Q6_RAT Fructose-bisphosphate aldolase OS=Rattus norvegicus OX=10116 GN=Aldoc PE=1 SV=1	3	26	21	21	3	3	4	3	2	3	4	2	2	3	2	3	3	4	5	2	1	1	3	2	3	3	3	1	2	2	3	2	3	2	2	4	4	3	4	2	3	5	3	2
sp|P09215-2|KPCD_RAT;tr|D4A0U0|D4A0U0_RAT;tr|A0A140UHX0|A0A140UHX0_RAT;sp|P09215|KPCD_RAT	sp|P09215-2|KPCD_RAT;tr|D4A0U0|D4A0U0_RAT;tr|A0A140UHX0|A0A140UHX0_RAT;sp|P09215|KPCD_RAT	2;2;2;2	2;2;2;2	2;2;2;2	sp|P09215-2|KPCD_RAT Isoform 2 of Protein kinase C delta type OS=Rattus norvegicus OX=10116 GN=Prkcd;tr|D4A0U0|D4A0U0_RAT Protein kinase C OS=Rattus norvegicus OX=10116 GN=Prkcd PE=1 SV=3;tr|A0A140UHX0|A0A140UHX0_RAT Protein kinase C delta type OS=Rattus n	4	2	2	2	0	0	0	0	0	0	0	0	0	0	0	0	0	0	0	0	0	0	0	0	0	0	0	0	0	0	0	0	0	0	0	0	0	0	0	0	0	0	0	0
sp|P09330|PRPS2_RAT;tr|A0A0G2JVA5|A0A0G2JVA5_RAT	sp|P09330|PRPS2_RAT	12;5	12;5	5;3	sp|P09330|PRPS2_RAT Ribose-phosphate pyrophosphokinase 2 OS=Rattus norvegicus OX=10116 GN=Prps2 PE=1 SV=3	2	12	12	5	5	4	7	4	2	1	4	2	5	2	4	2	7	4	0	3	3	1	4	3	1	5	5	2	4	0	2	1	4	2	2	2	3	3	2	2	3	3	3	4
sp|P09456|KAP0_RAT	sp|P09456|KAP0_RAT	14	14	11	sp|P09456|KAP0_RAT cAMP-dependent protein kinase type I-alpha regulatory subunit OS=Rattus norvegicus OX=10116 GN=Prkar1a PE=1 SV=2	1	14	14	11	3	1	1	1	0	2	1	2	2	0	1	1	0	2	1	0	0	0	0	1	1	2	0	0	2	1	2	2	1	2	1	0	2	0	1	0	0	1	1	1
sp|P09495|TPM4_RAT;tr|A0A0G2K2G8|A0A0G2K2G8_RAT	sp|P09495|TPM4_RAT;tr|A0A0G2K2G8|A0A0G2K2G8_RAT	24;22	16;14	13;11	sp|P09495|TPM4_RAT Tropomyosin alpha-4 chain OS=Rattus norvegicus OX=10116 GN=Tpm4 PE=1 SV=3;tr|A0A0G2K2G8|A0A0G2K2G8_RAT Tropomyosin alpha-4 chain OS=Rattus norvegicus OX=10116 GN=Tpm4 PE=1 SV=1	2	24	16	13	17	17	17	14	17	17	17	17	18	16	13	17	17	18	15	16	14	15	16	16	16	16	15	18	14	16	17	15	16	15	14	15	16	14	15	16	17	16	15	15
sp|P09527|RAB7A_RAT;tr|A0A0G2K930|A0A0G2K930_RAT	sp|P09527|RAB7A_RAT;tr|A0A0G2K930|A0A0G2K930_RAT	16;13	16;13	16;13	sp|P09527|RAB7A_RAT Ras-related protein Rab-7a OS=Rattus norvegicus OX=10116 GN=Rab7a PE=1 SV=2;tr|A0A0G2K930|A0A0G2K930_RAT Ras-related protein Rab-7a OS=Rattus norvegicus OX=10116 GN=Rab7a PE=1 SV=1	2	16	16	16	5	6	7	4	7	6	7	6	7	8	7	8	7	7	6	8	9	7	7	8	9	7	8	6	8	5	10	9	8	10	9	7	5	8	8	7	6	5	6	8
tr|A0A0G2JVQ1|A0A0G2JVQ1_RAT;tr|Q5BJT9|Q5BJT9_RAT;sp|P25809|KCRU_RAT;sp|P09605|KCRS_RAT	tr|A0A0G2JVQ1|A0A0G2JVQ1_RAT;tr|Q5BJT9|Q5BJT9_RAT;sp|P25809|KCRU_RAT;sp|P09605|KCRS_RAT	1;1;1;1	1;1;1;1	1;1;1;1	tr|A0A0G2JVQ1|A0A0G2JVQ1_RAT Creatine kinase S-type, mitochondrial OS=Rattus norvegicus OX=10116 GN=Ckmt2 PE=1 SV=1;tr|Q5BJT9|Q5BJT9_RAT Creatine kinase U-type, mitochondrial OS=Rattus norvegicus OX=10116 GN=Ckmt1 PE=1 SV=1;sp|P25809|KCRU_RAT Creatine kina	4	1	1	1	0	0	0	0	0	0	0	0	0	0	0	0	0	0	0	0	0	0	0	0	0	0	0	0	0	0	0	0	0	0	0	0	0	0	0	0	0	0	0	0
sp|P09811|PYGL_RAT	sp|P09811|PYGL_RAT	6	2	2	sp|P09811|PYGL_RAT Glycogen phosphorylase, liver form OS=Rattus norvegicus OX=10116 GN=Pygl PE=1 SV=5	1	6	2	2	2	3	1	2	2	0	2	1	0	2	1	1	1	1	3	3	2	1	1	1	0	1	2	0	2	1	2	1	2	2	2	1	1	3	3	2	1	1	2	2
sp|P09895|RL5_RAT;tr|D3ZHP8|D3ZHP8_RAT	sp|P09895|RL5_RAT;tr|D3ZHP8|D3ZHP8_RAT	10;7	10;7	10;7	sp|P09895|RL5_RAT 60S ribosomal protein L5 OS=Rattus norvegicus OX=10116 GN=Rpl5 PE=1 SV=3;tr|D3ZHP8|D3ZHP8_RAT Uncharacterized protein OS=Rattus norvegicus OX=10116 PE=1 SV=1	2	10	10	10	4	4	5	6	4	5	2	5	2	4	3	3	3	5	4	3	8	3	4	4	5	4	4	5	5	3	4	7	5	4	3	2	5	4	5	2	4	3	4	3
tr|A0A0A0MXW3|A0A0A0MXW3_RAT;tr|D4AEC0|D4AEC0_RAT;sp|P0C0S7|H2AZ_RAT	tr|A0A0A0MXW3|A0A0A0MXW3_RAT;tr|D4AEC0|D4AEC0_RAT;sp|P0C0S7|H2AZ_RAT	5;5;5	3;3;3	3;3;3	tr|A0A0A0MXW3|A0A0A0MXW3_RAT Histone H2A OS=Rattus norvegicus OX=10116 GN=H2afz PE=3 SV=1;tr|D4AEC0|D4AEC0_RAT Histone H2A OS=Rattus norvegicus OX=10116 GN=H2afv PE=3 SV=1;sp|P0C0S7|H2AZ_RAT Histone H2A.Z OS=Rattus norvegicus OX=10116 GN=H2afz PE=1 SV=2	3	5	3	3	2	4	4	3	5	4	4	5	4	4	5	5	4	5	5	5	5	5	3	4	3	4	4	4	4	4	5	5	5	5	4	4	5	3	4	5	5	5	4	5
tr|F1LN03|F1LN03_RAT;sp|P0C1Q3|PCAT2_RAT	tr|F1LN03|F1LN03_RAT;sp|P0C1Q3|PCAT2_RAT	4;4	4;4	4;4	tr|F1LN03|F1LN03_RAT Lysophosphatidylcholine acyltransferase 2 OS=Rattus norvegicus OX=10116 GN=Lpcat2 PE=1 SV=1;sp|P0C1Q3|PCAT2_RAT Lysophosphatidylcholine acyltransferase 2 OS=Rattus norvegicus OX=10116 GN=Lpcat2 PE=3 SV=1	2	4	4	4	0	0	0	0	0	0	0	0	0	0	0	0	0	0	0	0	0	0	0	0	0	0	0	0	0	0	0	0	0	0	0	0	0	0	0	0	0	0	0	0
tr|D3ZX69|D3ZX69_RAT;sp|P0C2C4|RM10_RAT	tr|D3ZX69|D3ZX69_RAT;sp|P0C2C4|RM10_RAT	2;2	2;2	2;2	tr|D3ZX69|D3ZX69_RAT 39S ribosomal protein L10, mitochondrial OS=Rattus norvegicus OX=10116 GN=Mrpl10 PE=1 SV=1;sp|P0C2C4|RM10_RAT 39S ribosomal protein L10, mitochondrial OS=Rattus norvegicus OX=10116 GN=Mrpl10 PE=1 SV=1	2	2	2	2	0	0	0	0	0	0	0	0	0	0	0	0	0	0	0	0	0	0	0	0	0	0	0	0	0	0	0	0	0	0	0	0	0	0	0	0	0	0	0	0
sp|P0C5H9|MANF_RAT	sp|P0C5H9|MANF_RAT	7	7	7	sp|P0C5H9|MANF_RAT Mesencephalic astrocyte-derived neurotrophic factor OS=Rattus norvegicus OX=10116 GN=Manf PE=1 SV=1	1	7	7	7	2	2	1	2	0	1	0	0	1	0	1	1	1	2	2	2	0	1	0	2	0	0	3	2	0	0	1	0	1	0	0	1	0	0	1	1	0	0	1	2
tr|A0A0H2UHQ3|A0A0H2UHQ3_RAT;sp|P0C5W1|MAP1S_RAT	tr|A0A0H2UHQ3|A0A0H2UHQ3_RAT;sp|P0C5W1|MAP1S_RAT	5;5	5;5	5;5	tr|A0A0H2UHQ3|A0A0H2UHQ3_RAT Microtubule-associated protein 1S OS=Rattus norvegicus OX=10116 GN=Map1s PE=1 SV=1;sp|P0C5W1|MAP1S_RAT Microtubule-associated protein 1S OS=Rattus norvegicus OX=10116 GN=Map1s PE=1 SV=1	2	5	5	5	0	0	1	0	1	0	0	0	0	0	0	1	1	0	0	1	0	0	1	0	1	0	0	0	0	0	0	0	0	0	0	0	0	0	0	0	0	0	0	0
tr|F1LSM2|F1LSM2_RAT;sp|P0C6B1|S35E1_RAT	tr|F1LSM2|F1LSM2_RAT;sp|P0C6B1|S35E1_RAT	3;3	3;3	3;3	tr|F1LSM2|F1LSM2_RAT Solute carrier family 35 member E1 OS=Rattus norvegicus OX=10116 GN=Slc35e1 PE=1 SV=3;sp|P0C6B1|S35E1_RAT Solute carrier family 35 member E1 OS=Rattus norvegicus OX=10116 GN=Slc35e1 PE=3 SV=1	2	3	3	3	0	0	0	0	0	0	0	0	0	0	0	0	0	0	0	0	0	0	0	0	0	0	0	0	0	0	0	0	0	0	0	0	0	0	0	0	0	0	0	0
tr|D4ACV3|D4ACV3_RAT;sp|P0CC09|H2A2A_RAT	tr|D4ACV3|D4ACV3_RAT;sp|P0CC09|H2A2A_RAT	8;8	2;2	0;0	tr|D4ACV3|D4ACV3_RAT Histone H2A OS=Rattus norvegicus OX=10116 GN=Hist2h2ac PE=3 SV=2;sp|P0CC09|H2A2A_RAT Histone H2A type 2-A OS=Rattus norvegicus OX=10116 GN=Hist2h2aa3 PE=1 SV=1	2	8	2	0	4	4	2	3	5	3	3	3	4	3	4	4	4	4	4	4	4	4	4	4	3	3	3	2	2	3	3	2	3	2	3	3	4	3	3	4	4	4	3	4
sp|P0DMW1|HS71B_RAT;sp|P0DMW0|HS71A_RAT	sp|P0DMW1|HS71B_RAT;sp|P0DMW0|HS71A_RAT	20;20	15;15	11;11	sp|P0DMW1|HS71B_RAT Heat shock 70 kDa protein 1B OS=Rattus norvegicus OX=10116 GN=Hspa1b PE=2 SV=1;sp|P0DMW0|HS71A_RAT Heat shock 70 kDa protein 1A OS=Rattus norvegicus OX=10116 GN=Hspa1a PE=2 SV=1	2	20	15	11	7	7	8	9	7	6	5	8	5	9	8	7	6	5	7	8	6	8	5	6	6	6	4	6	8	6	7	6	7	4	5	5	5	6	5	7	9	6	9	5
sp|P0DP31|CALM3_RAT;sp|P0DP30|CALM2_RAT;sp|P0DP29|CALM1_RAT;tr|D4ABV5|D4ABV5_RAT;tr|M0RCJ6|M0RCJ6_RAT;tr|Q304F3|Q304F3_RAT	sp|P0DP31|CALM3_RAT;sp|P0DP30|CALM2_RAT;sp|P0DP29|CALM1_RAT;tr|D4ABV5|D4ABV5_RAT	9;9;9;8;1;1	9;9;9;8;1;1	8;8;8;7;1;1	sp|P0DP31|CALM3_RAT Calmodulin-3 OS=Rattus norvegicus OX=10116 GN=Calm3 PE=1 SV=1;sp|P0DP30|CALM2_RAT Calmodulin-2 OS=Rattus norvegicus OX=10116 GN=Calm2 PE=1 SV=1;sp|P0DP29|CALM1_RAT Calmodulin-1 OS=Rattus norvegicus OX=10116 GN=Calm1 PE=1 SV=1;tr|D4ABV5|	6	9	9	8	6	4	4	2	6	3	2	3	5	3	3	4	6	4	6	3	3	2	2	3	5	2	3	2	2	3	3	4	3	5	3	3	3	5	3	3	3	2	6	2
sp|P10111|PPIA_RAT;tr|A0A0G2K1P0|A0A0G2K1P0_RAT;tr|A0A0G2K2E4|A0A0G2K2E4_RAT	sp|P10111|PPIA_RAT;tr|A0A0G2K1P0|A0A0G2K1P0_RAT;tr|A0A0G2K2E4|A0A0G2K2E4_RAT	14;12;11	14;12;11	6;4;4	sp|P10111|PPIA_RAT Peptidyl-prolyl cis-trans isomerase A OS=Rattus norvegicus OX=10116 GN=Ppia PE=1 SV=2;tr|A0A0G2K1P0|A0A0G2K1P0_RAT Peptidyl-prolyl cis-trans isomerase OS=Rattus norvegicus OX=10116 GN=Ppia PE=1 SV=1;tr|A0A0G2K2E4|A0A0G2K2E4_RAT Peptidyl-	3	14	14	6	9	12	9	11	12	11	11	11	11	12	12	10	13	12	11	10	10	11	11	12	11	10	9	10	10	8	11	11	11	11	11	11	13	12	11	11	10	12	11	11
sp|P10158|FOSL1_RAT	sp|P10158|FOSL1_RAT	1	1	1	sp|P10158|FOSL1_RAT Fos-related antigen 1 OS=Rattus norvegicus OX=10116 GN=Fosl1 PE=2 SV=1	1	1	1	1	0	0	0	0	0	0	0	0	0	0	0	0	0	0	0	0	0	0	0	0	0	0	0	0	0	0	0	0	0	0	0	0	0	0	0	0	0	0	0	0
sp|P10687|PLCB1_RAT;tr|R9PXY3|R9PXY3_RAT;tr|F1M084|F1M084_RAT	sp|P10687|PLCB1_RAT;tr|R9PXY3|R9PXY3_RAT;tr|F1M084|F1M084_RAT	8;7;7	8;7;7	8;7;7	sp|P10687|PLCB1_RAT 1-phosphatidylinositol 4,5-bisphosphate phosphodiesterase beta-1 OS=Rattus norvegicus OX=10116 GN=Plcb1 PE=1 SV=1;tr|R9PXY3|R9PXY3_RAT 1-phosphatidylinositol 4,5-bisphosphate phosphodiesterase OS=Rattus norvegicus OX=10116 GN=Plcb1 PE=1	3	8	8	8	0	0	0	0	0	0	0	0	0	0	0	0	0	0	0	0	0	0	0	0	0	0	0	0	0	0	0	0	0	0	0	0	0	0	0	0	0	0	0	0
sp|P10688|PLCD1_RAT	sp|P10688|PLCD1_RAT	13	1	1	sp|P10688|PLCD1_RAT 1-phosphatidylinositol 4,5-bisphosphate phosphodiesterase delta-1 OS=Rattus norvegicus OX=10116 GN=Plcd1 PE=1 SV=1	1	13	1	1	1	1	1	1	1	3	1	2	1	0	1	1	0	3	0	1	1	1	1	1	0	1	2	3	2	3	1	0	1	4	1	1	2	2	2	1	1	0	1	0
tr|G3V6D3|G3V6D3_RAT;sp|P10719|ATPB_RAT	tr|G3V6D3|G3V6D3_RAT;sp|P10719|ATPB_RAT	28;28	28;28	28;28	tr|G3V6D3|G3V6D3_RAT ATP synthase subunit beta OS=Rattus norvegicus OX=10116 GN=Atp5f1b PE=1 SV=1;sp|P10719|ATPB_RAT ATP synthase subunit beta, mitochondrial OS=Rattus norvegicus OX=10116 GN=Atp5f1b PE=1 SV=2	2	28	28	28	22	21	22	19	21	21	23	20	23	22	22	22	20	22	21	21	19	21	22	19	18	21	20	22	22	19	19	19	22	21	19	21	20	19	17	21	21	19	17	17
sp|P10760|SAHH_RAT	sp|P10760|SAHH_RAT	16	16	16	sp|P10760|SAHH_RAT Adenosylhomocysteinase OS=Rattus norvegicus OX=10116 GN=Ahcy PE=1 SV=3	1	16	16	16	4	4	2	2	2	3	2	5	4	1	3	2	3	2	0	2	2	1	4	2	3	1	2	2	3	3	2	0	4	2	4	3	0	2	0	2	1	1	3	1
sp|P10818|CX6A1_RAT	sp|P10818|CX6A1_RAT	6	6	6	sp|P10818|CX6A1_RAT Cytochrome c oxidase subunit 6A1, mitochondrial OS=Rattus norvegicus OX=10116 GN=Cox6a1 PE=1 SV=2	1	6	6	6	0	0	2	0	2	0	0	0	0	0	0	1	0	1	1	0	0	0	0	0	1	1	1	1	0	1	1	0	1	1	1	1	2	1	0	1	2	0	1	1
sp|P10860|DHE3_RAT;contamination_sp|DHE3_BOVIN|	sp|P10860|DHE3_RAT;contamination_sp|DHE3_BOVIN|	29;21	29;21	29;21	sp|P10860|DHE3_RAT Glutamate dehydrogenase 1, mitochondrial OS=Rattus norvegicus OX=10116 GN=Glud1 PE=1 SV=2;contamination_sp|DHE3_BOVIN|	2	29	29	29	12	14	14	11	12	14	8	13	12	10	16	17	14	17	14	15	15	10	12	12	8	11	14	13	13	11	13	9	13	12	14	13	12	12	15	12	11	14	14	13
sp|P10888|COX41_RAT	sp|P10888|COX41_RAT	8	8	8	sp|P10888|COX41_RAT Cytochrome c oxidase subunit 4 isoform 1, mitochondrial OS=Rattus norvegicus OX=10116 GN=Cox4i1 PE=1 SV=1	1	8	8	8	2	2	5	5	5	3	4	4	5	3	4	3	3	4	4	3	4	3	3	4	3	1	4	3	2	1	1	1	2	2	3	2	1	3	2	1	3	2	2	2
sp|P10960|SAP_RAT;tr|F7EPE0|F7EPE0_RAT	sp|P10960|SAP_RAT;tr|F7EPE0|F7EPE0_RAT	13;12	13;12	13;12	sp|P10960|SAP_RAT Prosaposin OS=Rattus norvegicus OX=10116 GN=Psap PE=1 SV=1;tr|F7EPE0|F7EPE0_RAT Prosaposin OS=Rattus norvegicus OX=10116 GN=Psap PE=1 SV=2	2	13	13	13	6	9	8	6	5	8	6	7	8	7	6	7	8	6	8	5	8	8	8	5	8	7	7	5	8	5	5	7	6	4	5	5	6	6	7	4	7	7	6	7
sp|P11030|ACBP_RAT	sp|P11030|ACBP_RAT	5	5	3	sp|P11030|ACBP_RAT Acyl-CoA-binding protein OS=Rattus norvegicus OX=10116 GN=Dbi PE=1 SV=3	1	5	5	3	3	2	3	2	3	3	2	3	3	3	2	2	2	2	3	2	2	2	2	2	2	3	2	3	2	2	2	2	2	2	2	3	3	2	3	3	2	3	2	2
tr|A0A0G2K2S2|A0A0G2K2S2_RAT;sp|P11167|GTR1_RAT	tr|A0A0G2K2S2|A0A0G2K2S2_RAT;sp|P11167|GTR1_RAT	5;5	5;5	5;5	tr|A0A0G2K2S2|A0A0G2K2S2_RAT Solute carrier family 2, facilitated glucose transporter member 1 OS=Rattus norvegicus OX=10116 GN=Slc2a1 PE=1 SV=1;sp|P11167|GTR1_RAT Solute carrier family 2, facilitated glucose transporter member 1 OS=Rattus norvegicus OX=10	2	5	5	5	0	0	0	0	0	0	0	0	0	0	0	0	0	0	0	0	0	0	0	0	0	0	0	0	0	0	0	0	0	0	0	0	0	0	0	0	0	0	0	0
sp|P11232|THIO_RAT;tr|R4GNK3|R4GNK3_RAT	sp|P11232|THIO_RAT;tr|R4GNK3|R4GNK3_RAT	9;8	9;8	7;6	sp|P11232|THIO_RAT Thioredoxin OS=Rattus norvegicus OX=10116 GN=Txn PE=1 SV=2;tr|R4GNK3|R4GNK3_RAT Thioredoxin OS=Rattus norvegicus OX=10116 GN=Txn1 PE=1 SV=1	2	9	9	7	5	7	7	5	5	6	5	5	6	4	4	6	6	5	5	5	5	6	6	6	6	6	7	7	7	7	7	7	6	7	7	6	6	6	6	6	7	6	7	6
sp|P11240|COX5A_RAT	sp|P11240|COX5A_RAT	8	8	8	sp|P11240|COX5A_RAT Cytochrome c oxidase subunit 5A, mitochondrial OS=Rattus norvegicus OX=10116 GN=Cox5a PE=1 SV=1	1	8	8	8	3	4	4	3	3	3	4	3	4	3	4	4	4	4	4	4	4	3	3	4	3	3	3	3	3	4	4	5	4	2	3	2	4	4	3	4	3	0	4	3
sp|P11348|DHPR_RAT	sp|P11348|DHPR_RAT	8	8	8	sp|P11348|DHPR_RAT Dihydropteridine reductase OS=Rattus norvegicus OX=10116 GN=Qdpr PE=1 SV=1	1	8	8	8	0	0	0	0	0	0	0	0	0	0	0	0	0	0	0	0	0	0	1	1	0	0	0	1	0	0	0	1	0	0	0	0	0	0	0	0	0	0	0	0
tr|F1M779|F1M779_RAT;sp|P11442|CLH1_RAT	tr|F1M779|F1M779_RAT;sp|P11442|CLH1_RAT	84;84	84;84	84;84	tr|F1M779|F1M779_RAT Clathrin heavy chain OS=Rattus norvegicus OX=10116 GN=Cltc PE=1 SV=1;sp|P11442|CLH1_RAT Clathrin heavy chain 1 OS=Rattus norvegicus OX=10116 GN=Cltc PE=1 SV=3	2	84	84	84	43	39	41	36	43	41	41	35	32	36	34	42	39	38	37	33	38	32	32	33	31	27	27	27	28	34	36	30	36	34	28	34	32	26	31	35	29	35	29	32
tr|Q6GMN6|Q6GMN6_RAT;sp|P11466|OCTC_RAT;tr|A0A0G2JZK8|A0A0G2JZK8_RAT	tr|Q6GMN6|Q6GMN6_RAT;sp|P11466|OCTC_RAT;tr|A0A0G2JZK8|A0A0G2JZK8_RAT	3;3;2	3;3;2	3;3;2	tr|Q6GMN6|Q6GMN6_RAT Carnitine O-octanoyltransferase OS=Rattus norvegicus OX=10116 GN=Crot PE=1 SV=1;sp|P11466|OCTC_RAT Peroxisomal carnitine O-octanoyltransferase OS=Rattus norvegicus OX=10116 GN=Crot PE=1 SV=3;tr|A0A0G2JZK8|A0A0G2JZK8_RAT Peroxisomal car	3	3	3	3	0	0	0	0	0	0	0	0	0	0	0	0	0	0	0	0	0	0	0	0	0	0	0	0	0	0	0	0	0	0	1	0	0	0	0	0	0	0	0	0
sp|P11505-6|AT2B1_RAT;sp|P11505|AT2B1_RAT;sp|P11505-4|AT2B1_RAT;sp|P11505-1|AT2B1_RAT;sp|P11505-5|AT2B1_RAT;sp|P11505-2|AT2B1_RAT;sp|Q64568-12|AT2B3_RAT;sp|Q64568-11|AT2B3_RAT;sp|Q64568-10|AT2B3_RAT;sp|Q64568-3|AT2B3_RAT;sp|Q64568-9|AT2B3_RAT;sp|Q64568-2|AT2B3_RAT;sp|Q64568-5|AT2B3_RAT;sp|Q64568-4|AT2B3_RAT;sp|Q64568-7|AT2B3_RAT;sp|Q64568-8|AT2B3_RAT;sp|Q64568-6|AT2B3_RAT;tr|A0A0G2K9Q6|A0A0G2K9Q6…	sp|P11505-6|AT2B1_RAT;sp|P11505|AT2B1_RAT;sp|P11505-4|AT2B1_RAT;sp|P11505-1|AT2B1_RAT;sp|P11505-5|AT2B1_RAT;sp|P11505-2|AT2B1_RAT	21;21;21;21;19;19;4;4;4;4;4;4;4;4;4;4;4;4;4;3;3;3;3;3;3;3;3;3;3;3;3;3;3;3	21;21;21;21;19;19;4;4;4;4;4;4;4;4;4;4;4;4;4;3;3;3;3;3;3;3;3;3;3;3;3;3;3;3	16;16;16;16;14;14;1;1;1;1;1;1;1;1;1;1;1;1;1;1;1;1;1;1;1;1;1;1;1;1;1;1;1;1	sp|P11505-6|AT2B1_RAT Isoform K of Plasma membrane calcium-transporting ATPase 1 OS=Rattus norvegicus OX=10116 GN=Atp2b1;sp|P11505|AT2B1_RAT Plasma membrane calcium-transporting ATPase 1 OS=Rattus norvegicus OX=10116 GN=Atp2b1 PE=1 SV=3;sp|P11505-4|AT2B1_R	34	21	21	16	0	1	0	1	0	0	0	1	0	1	0	0	2	0	0	1	0	1	0	0	0	0	0	1	1	2	1	1	1	0	3	0	2	2	2	0	1	1	2	1
sp|P11507-2|AT2A2_RAT;sp|P11507|AT2A2_RAT;sp|Q64578|AT2A1_RAT;tr|G3V9U7|G3V9U7_RAT;sp|P18596-2|AT2A3_RAT;tr|D3ZHJ6|D3ZHJ6_RAT;sp|P18596|AT2A3_RAT	sp|P11507-2|AT2A2_RAT;sp|P11507|AT2A2_RAT	29;29;10;4;4;4;4	29;29;10;4;4;4;4	25;25;8;0;0;0;0	sp|P11507-2|AT2A2_RAT Isoform 2 of Sarcoplasmic/endoplasmic reticulum calcium ATPase 2 OS=Rattus norvegicus OX=10116 GN=Atp2a2;sp|P11507|AT2A2_RAT Sarcoplasmic/endoplasmic reticulum calcium ATPase 2 OS=Rattus norvegicus OX=10116 GN=Atp2a2 PE=1 SV=1	7	29	29	25	7	3	6	6	5	6	5	3	7	5	7	5	5	9	5	6	6	8	8	4	5	5	6	5	4	3	5	3	4	1	6	3	5	5	4	5	3	6	4	5
sp|P11598|PDIA3_RAT;tr|A0A0H2UHM5|A0A0H2UHM5_RAT	sp|P11598|PDIA3_RAT;tr|A0A0H2UHM5|A0A0H2UHM5_RAT	37;37	37;37	37;37	sp|P11598|PDIA3_RAT Protein disulfide-isomerase A3 OS=Rattus norvegicus OX=10116 GN=Pdia3 PE=1 SV=2;tr|A0A0H2UHM5|A0A0H2UHM5_RAT Protein disulfide-isomerase OS=Rattus norvegicus OX=10116 GN=Pdia3 PE=1 SV=1	2	37	37	37	20	24	23	21	20	21	20	18	21	20	24	17	17	21	23	21	21	20	19	16	23	19	23	18	21	19	21	20	16	20	23	22	20	20	21	18	20	20	23	19
sp|P11661|NU5M_RAT	sp|P11661|NU5M_RAT	2	2	2	sp|P11661|NU5M_RAT NADH-ubiquinone oxidoreductase chain 5 OS=Rattus norvegicus OX=10116 GN=Mtnd5 PE=3 SV=3	1	2	2	2	0	0	0	0	0	0	0	0	0	0	0	0	0	0	0	0	0	0	0	0	0	0	0	0	0	0	0	0	0	0	0	0	1	0	0	0	0	0	0	0
sp|P11762|LEG1_RAT	sp|P11762|LEG1_RAT	12	12	12	sp|P11762|LEG1_RAT Galectin-1 OS=Rattus norvegicus OX=10116 GN=Lgals1 PE=1 SV=2	1	12	12	12	8	8	6	6	8	9	8	7	7	9	7	7	9	9	5	5	6	8	8	8	7	9	8	6	8	6	6	6	7	7	7	6	9	6	7	10	9	8	8	9
sp|P11884|ALDH2_RAT	sp|P11884|ALDH2_RAT	24	24	1	sp|P11884|ALDH2_RAT Aldehyde dehydrogenase, mitochondrial OS=Rattus norvegicus OX=10116 GN=Aldh2 PE=1 SV=1	1	24	24	1	14	17	16	11	16	16	19	17	17	16	17	11	13	13	16	16	13	18	14	15	12	18	12	15	15	15	13	12	14	15	14	14	14	14	16	10	16	16	13	12
tr|F1LQ55|F1LQ55_RAT;sp|P11915|NLTP_RAT;sp|P11915-2|NLTP_RAT;tr|A0A0G2KAC1|A0A0G2KAC1_RAT;tr|Q6QI48|Q6QI48_RAT	tr|F1LQ55|F1LQ55_RAT;sp|P11915|NLTP_RAT;sp|P11915-2|NLTP_RAT;tr|A0A0G2KAC1|A0A0G2KAC1_RAT	7;7;6;4;3	7;7;6;4;3	7;7;6;4;3	tr|F1LQ55|F1LQ55_RAT Non-specific lipid-transfer protein OS=Rattus norvegicus OX=10116 GN=Scp2 PE=1 SV=3;sp|P11915|NLTP_RAT Non-specific lipid-transfer protein OS=Rattus norvegicus OX=10116 GN=Scp2 PE=1 SV=3;sp|P11915-2|NLTP_RAT Isoform SCP2 of Non-specifi	5	7	7	7	1	0	0	0	1	0	1	1	1	1	1	0	1	0	1	0	0	0	0	0	2	1	1	0	0	2	1	0	0	1	1	1	2	1	0	1	0	0	1	1
sp|P11951|CX6C2_RAT;sp|P11950|CX6C1_RAT	sp|P11951|CX6C2_RAT	6;2	6;2	6;2	sp|P11951|CX6C2_RAT Cytochrome c oxidase subunit 6C-2 OS=Rattus norvegicus OX=10116 GN=Cox6c2 PE=1 SV=3	2	6	6	6	2	1	2	2	3	1	1	3	2	2	3	3	1	1	3	2	1	1	1	1	2	0	1	0	1	0	0	1	0	0	0	1	1	1	1	1	0	0	0	0
sp|P11980|KPYM_RAT	sp|P11980|KPYM_RAT	43	2	2	sp|P11980|KPYM_RAT Pyruvate kinase PKM OS=Rattus norvegicus OX=10116 GN=Pkm PE=1 SV=3	1	43	2	2	31	30	28	27	26	27	28	30	30	31	30	25	32	27	29	28	29	26	29	28	30	29	28	27	30	27	24	25	25	27	29	25	25	28	27	29	27	27	27	27
sp|P11980-2|KPYM_RAT;tr|A0A0G2JVG3|A0A0G2JVG3_RAT	sp|P11980-2|KPYM_RAT;tr|A0A0G2JVG3|A0A0G2JVG3_RAT	45;41	45;41	0;0	sp|P11980-2|KPYM_RAT Isoform M2 of Pyruvate kinase PKM OS=Rattus norvegicus OX=10116 GN=Pkm;tr|A0A0G2JVG3|A0A0G2JVG3_RAT Pyruvate kinase OS=Rattus norvegicus OX=10116 GN=Pkm PE=1 SV=1	2	45	45	0	35	34	32	31	30	31	32	34	33	35	34	29	36	31	33	32	33	30	33	32	34	33	31	31	34	30	27	29	28	31	32	28	29	32	31	33	31	31	30	30
sp|P12001|RL18_RAT;tr|A0A0H2UHS7|A0A0H2UHS7_RAT	sp|P12001|RL18_RAT;tr|A0A0H2UHS7|A0A0H2UHS7_RAT	7;7	7;7	7;7	sp|P12001|RL18_RAT 60S ribosomal protein L18 OS=Rattus norvegicus OX=10116 GN=Rpl18 PE=1 SV=2;tr|A0A0H2UHS7|A0A0H2UHS7_RAT 60S ribosomal protein L18 OS=Rattus norvegicus OX=10116 GN=Rpl18 PE=1 SV=1	2	7	7	7	3	2	2	4	2	3	2	3	2	2	4	3	2	1	2	3	1	2	2	2	1	1	2	3	2	3	4	4	2	4	2	3	3	2	2	2	3	2	3	3
sp|P12007|IVD_RAT	sp|P12007|IVD_RAT	8	8	8	sp|P12007|IVD_RAT Isovaleryl-CoA dehydrogenase, mitochondrial OS=Rattus norvegicus OX=10116 GN=Ivd PE=1 SV=2	1	8	8	8	0	1	1	0	1	0	0	1	1	1	1	1	1	1	0	0	0	1	1	0	2	2	0	1	0	1	0	0	0	0	2	1	0	0	0	0	0	1	1	1
sp|P12075|COX5B_RAT	sp|P12075|COX5B_RAT	5	5	5	sp|P12075|COX5B_RAT Cytochrome c oxidase subunit 5B, mitochondrial OS=Rattus norvegicus OX=10116 GN=Cox5b PE=1 SV=2	1	5	5	5	1	1	0	0	0	0	1	0	0	0	0	0	0	1	0	0	0	0	0	0	0	1	0	1	0	0	0	1	0	0	0	0	0	0	0	0	0	0	0	0
sp|P12368|KAP2_RAT;tr|A0A0G2K405|A0A0G2K405_RAT	sp|P12368|KAP2_RAT;tr|A0A0G2K405|A0A0G2K405_RAT	9;8	7;6	7;6	sp|P12368|KAP2_RAT cAMP-dependent protein kinase type II-alpha regulatory subunit OS=Rattus norvegicus OX=10116 GN=Prkar2a PE=1 SV=4;tr|A0A0G2K405|A0A0G2K405_RAT cAMP-dependent protein kinase type II-alpha regulatory subunit OS=Rattus norvegicus OX=10116 G	2	9	7	7	4	1	2	0	3	2	3	2	3	3	3	2	4	3	2	2	4	3	3	3	1	2	3	3	4	2	3	2	1	2	1	3	1	2	3	2	3	2	4	3
sp|P12369|KAP3_RAT;tr|Q4KLG5|Q4KLG5_RAT;tr|A0A0G2K5G0|A0A0G2K5G0_RAT	sp|P12369|KAP3_RAT;tr|Q4KLG5|Q4KLG5_RAT;tr|A0A0G2K5G0|A0A0G2K5G0_RAT	11;9;9	11;9;9	9;7;7	sp|P12369|KAP3_RAT cAMP-dependent protein kinase type II-beta regulatory subunit OS=Rattus norvegicus OX=10116 GN=Prkar2b PE=1 SV=3;tr|Q4KLG5|Q4KLG5_RAT Protein kinase, cAMP dependent regulatory, type II beta OS=Rattus norvegicus OX=10116 GN=Prkar2b PE=2 S	3	11	11	9	0	0	0	0	0	0	1	0	0	0	0	0	1	0	0	0	0	0	0	1	0	0	0	0	1	0	2	0	0	0	0	0	0	0	0	1	0	0	0	0
sp|P12785|FAS_RAT	sp|P12785|FAS_RAT	46	46	46	sp|P12785|FAS_RAT Fatty acid synthase OS=Rattus norvegicus OX=10116 GN=Fasn PE=1 SV=3	1	46	46	46	5	3	3	3	6	3	4	5	4	4	4	4	7	5	4	3	3	5	2	2	2	4	5	4	4	8	4	6	4	7	5	4	5	5	5	7	6	7	2	5
sp|P12928-2|KPYR_RAT;tr|A0A0H2UI07|A0A0H2UI07_RAT;sp|P12928|KPYR_RAT	sp|P12928-2|KPYR_RAT;tr|A0A0H2UI07|A0A0H2UI07_RAT;sp|P12928|KPYR_RAT	3;3;3	2;2;2	2;2;2	sp|P12928-2|KPYR_RAT Isoform L-type of Pyruvate kinase PKLR OS=Rattus norvegicus OX=10116 GN=Pklr;tr|A0A0H2UI07|A0A0H2UI07_RAT Pyruvate kinase OS=Rattus norvegicus OX=10116 GN=Pklr PE=1 SV=1;sp|P12928|KPYR_RAT Pyruvate kinase PKLR OS=Rattus norvegicus OX=1	3	3	2	2	1	1	1	1	1	2	1	1	1	1	1	1	1	1	1	1	1	1	1	1	1	1	0	0	1	1	1	1	1	1	1	1	1	1	1	1	1	1	1	1
sp|P13084|NPM_RAT;sp|P13084-2|NPM_RAT;tr|D3ZP59|D3ZP59_RAT;tr|F7FKF2|F7FKF2_RAT	sp|P13084|NPM_RAT;sp|P13084-2|NPM_RAT	11;10;4;3	11;10;4;3	6;5;0;2	sp|P13084|NPM_RAT Nucleophosmin OS=Rattus norvegicus OX=10116 GN=Npm1 PE=1 SV=1;sp|P13084-2|NPM_RAT Isoform B23.2 of Nucleophosmin OS=Rattus norvegicus OX=10116 GN=Npm1	4	11	11	6	4	5	5	4	3	7	5	5	6	5	5	5	4	5	6	4	3	4	4	4	3	4	4	4	4	3	4	4	3	5	4	4	4	5	4	4	4	5	5	4
sp|P13086|SUCA_RAT;tr|A0A0H2UHE1|A0A0H2UHE1_RAT	sp|P13086|SUCA_RAT;tr|A0A0H2UHE1|A0A0H2UHE1_RAT	7;7	7;7	7;7	sp|P13086|SUCA_RAT Succinate--CoA ligase [ADP/GDP-forming] subunit alpha, mitochondrial OS=Rattus norvegicus OX=10116 GN=Suclg1 PE=2 SV=2;tr|A0A0H2UHE1|A0A0H2UHE1_RAT Succinate--CoA ligase [ADP/GDP-forming] subunit alpha, mitochondrial OS=Rattus norvegicus	2	7	7	7	0	0	0	0	1	2	3	0	0	0	3	0	1	3	2	1	0	1	1	1	1	1	1	1	2	2	1	2	2	2	1	2	1	2	1	1	2	1	2	2
sp|P13109|FGF2_RAT	sp|P13109|FGF2_RAT	2	2	2	sp|P13109|FGF2_RAT Fibroblast growth factor 2 OS=Rattus norvegicus OX=10116 GN=Fgf2 PE=1 SV=1	1	2	2	2	0	0	0	0	0	0	0	0	0	0	0	0	0	0	0	0	0	0	0	0	0	0	0	0	0	0	0	0	0	0	0	0	0	0	0	0	0	0	0	0
sp|P13221|AATC_RAT	sp|P13221|AATC_RAT	15	15	15	sp|P13221|AATC_RAT Aspartate aminotransferase, cytoplasmic OS=Rattus norvegicus OX=10116 GN=Got1 PE=1 SV=3	1	15	15	15	3	4	3	2	2	2	3	2	0	3	2	2	3	1	4	2	1	1	1	2	3	4	3	4	1	4	4	3	3	2	3	2	4	4	2	4	2	3	3	3
sp|P13233|CN37_RAT	sp|P13233|CN37_RAT	19	19	19	sp|P13233|CN37_RAT 2,3-cyclic-nucleotide 3-phosphodiesterase OS=Rattus norvegicus OX=10116 GN=Cnp PE=1 SV=2	1	19	19	19	1	2	0	1	1	0	1	2	1	1	1	1	1	1	1	1	1	1	2	2	1	0	1	0	2	1	1	2	1	2	1	1	0	1	1	0	2	1	0	1
tr|A0A0G2KAN7|A0A0G2KAN7_RAT;sp|P13264-2|GLSK_RAT	tr|A0A0G2KAN7|A0A0G2KAN7_RAT;sp|P13264-2|GLSK_RAT	10;10	10;10	1;1	tr|A0A0G2KAN7|A0A0G2KAN7_RAT Glutaminase kidney isoform, mitochondrial OS=Rattus norvegicus OX=10116 GN=Gls PE=1 SV=1;sp|P13264-2|GLSK_RAT Isoform 2 of Glutaminase kidney isoform, mitochondrial OS=Rattus norvegicus OX=10116 GN=Gls	2	10	10	1	0	0	0	0	0	0	0	1	0	1	1	2	0	1	0	0	0	0	0	1	1	0	0	1	0	1	1	1	0	1	1	1	0	1	0	1	1	2	2	0
sp|P13383|NUCL_RAT;tr|Q5U328|Q5U328_RAT	sp|P13383|NUCL_RAT;tr|Q5U328|Q5U328_RAT	23;23	23;23	23;23	sp|P13383|NUCL_RAT Nucleolin OS=Rattus norvegicus OX=10116 GN=Ncl PE=1 SV=3;tr|Q5U328|Q5U328_RAT Nucleolin OS=Rattus norvegicus OX=10116 GN=Ncl PE=1 SV=1	2	23	23	23	10	9	10	9	8	12	9	9	9	12	9	7	13	6	9	8	10	9	6	9	8	8	8	6	5	3	8	6	7	7	8	7	10	8	7	6	4	3	6	5
tr|G3V9U2|G3V9U2_RAT;sp|P13437|THIM_RAT;tr|A0A0G2K642|A0A0G2K642_RAT	tr|G3V9U2|G3V9U2_RAT;sp|P13437|THIM_RAT;tr|A0A0G2K642|A0A0G2K642_RAT	10;10;9	10;10;9	10;10;9	tr|G3V9U2|G3V9U2_RAT 3-ketoacyl-CoA thiolase, mitochondrial OS=Rattus norvegicus OX=10116 GN=Acaa2 PE=1 SV=3;sp|P13437|THIM_RAT 3-ketoacyl-CoA thiolase, mitochondrial OS=Rattus norvegicus OX=10116 GN=Acaa2 PE=1 SV=1;tr|A0A0G2K642|A0A0G2K642_RAT 3-ketoacyl-	3	10	10	10	0	0	3	0	0	2	1	1	0	1	2	0	1	0	0	0	2	1	1	0	0	1	1	1	2	0	1	2	1	0	2	1	0	2	0	0	0	2	0	1
tr|Q6PDV6|Q6PDV6_RAT;sp|P13471|RS14_RAT;tr|F1MA00|F1MA00_RAT;tr|D4A290|D4A290_RAT	tr|Q6PDV6|Q6PDV6_RAT;sp|P13471|RS14_RAT	6;6;1;1	6;6;1;1	6;6;1;1	tr|Q6PDV6|Q6PDV6_RAT 40S ribosomal protein S14 OS=Rattus norvegicus OX=10116 GN=LOC100911847 PE=1 SV=1;sp|P13471|RS14_RAT 40S ribosomal protein S14 OS=Rattus norvegicus OX=10116 GN=Rps14 PE=2 SV=3	4	6	6	6	3	5	4	2	4	4	1	1	4	3	5	3	3	3	4	5	2	3	3	2	1	4	4	4	4	2	3	1	3	4	3	4	4	4	3	4	3	4	3	2
tr|A0A096MK73|A0A096MK73_RAT;sp|P13668|STMN1_RAT;sp|P63043-2|STMN4_RAT;sp|P63043|STMN4_RAT;tr|Q568Y8|Q568Y8_RAT;sp|P63043-3|STMN4_RAT	tr|A0A096MK73|A0A096MK73_RAT;sp|P13668|STMN1_RAT	6;6;1;1;1;1	6;6;1;1;1;1	5;5;1;1;1;1	tr|A0A096MK73|A0A096MK73_RAT Stathmin (Fragment) OS=Rattus norvegicus OX=10116 GN=Stmn1 PE=1 SV=1;sp|P13668|STMN1_RAT Stathmin OS=Rattus norvegicus OX=10116 GN=Stmn1 PE=1 SV=2	6	6	6	5	2	2	1	2	2	1	2	1	0	1	2	2	2	2	2	1	0	1	2	2	2	1	1	1	1	0	0	1	1	1	2	0	1	1	1	1	1	0	1	2
tr|G3V9E4|G3V9E4_RAT;sp|P13676|ACPH_RAT	tr|G3V9E4|G3V9E4_RAT;sp|P13676|ACPH_RAT	9;9	9;9	9;9	tr|G3V9E4|G3V9E4_RAT Acylamino-acid-releasing enzyme OS=Rattus norvegicus OX=10116 GN=Apeh PE=1 SV=1;sp|P13676|ACPH_RAT Acylamino-acid-releasing enzyme OS=Rattus norvegicus OX=10116 GN=Apeh PE=1 SV=1	2	9	9	9	1	0	2	1	1	0	1	1	0	1	1	0	1	1	2	1	1	1	0	2	3	2	2	1	2	1	2	2	3	0	1	0	1	1	0	1	3	1	0	3
sp|P13803|ETFA_RAT	sp|P13803|ETFA_RAT	17	17	17	sp|P13803|ETFA_RAT Electron transfer flavoprotein subunit alpha, mitochondrial OS=Rattus norvegicus OX=10116 GN=Etfa PE=1 SV=4	1	17	17	17	7	8	7	9	8	8	4	7	7	10	7	9	9	8	6	7	7	8	9	8	6	6	6	7	7	6	5	6	8	5	6	5	7	8	7	6	5	10	5	6
sp|P13832|MRLCA_RAT	sp|P13832|MRLCA_RAT	9	9	3	sp|P13832|MRLCA_RAT Myosin regulatory light chain RLC-A OS=Rattus norvegicus OX=10116 GN=Rlc-a PE=2 SV=2	1	9	9	3	7	6	8	7	5	6	6	4	6	6	6	7	6	6	6	7	7	6	8	7	6	7	8	5	6	8	6	6	5	7	6	5	5	5	8	7	6	8	7	7
sp|P13852|PRIO_RAT	sp|P13852|PRIO_RAT	2	2	2	sp|P13852|PRIO_RAT Major prion protein OS=Rattus norvegicus OX=10116 GN=Prnp PE=1 SV=2	1	2	2	2	0	0	0	0	0	0	0	0	0	0	0	0	0	0	0	0	0	0	0	0	0	0	0	0	0	0	0	0	0	0	0	0	0	0	0	0	0	0	0	0
sp|P14408-2|FUMH_RAT;sp|P14408|FUMH_RAT	sp|P14408-2|FUMH_RAT;sp|P14408|FUMH_RAT	13;13	13;13	13;13	sp|P14408-2|FUMH_RAT Isoform Cytoplasmic of Fumarate hydratase, mitochondrial OS=Rattus norvegicus OX=10116 GN=Fh;sp|P14408|FUMH_RAT Fumarate hydratase, mitochondrial OS=Rattus norvegicus OX=10116 GN=Fh PE=1 SV=2	2	13	13	13	1	0	2	1	2	1	2	2	0	1	3	1	3	3	2	2	1	2	0	3	0	2	1	1	2	0	1	1	2	0	1	1	1	0	0	0	0	1	2	0
sp|P14562|LAMP1_RAT;tr|A0A0U1RRS9|A0A0U1RRS9_RAT	sp|P14562|LAMP1_RAT	8;3	8;3	8;3	sp|P14562|LAMP1_RAT Lysosome-associated membrane glycoprotein 1 OS=Rattus norvegicus OX=10116 GN=Lamp1 PE=1 SV=1	2	8	8	8	4	4	4	5	4	4	5	7	7	5	5	4	5	4	7	5	6	2	4	4	5	6	5	4	5	7	6	6	6	6	4	7	7	4	2	5	5	6	5	5
sp|P14604|ECHM_RAT	sp|P14604|ECHM_RAT	12	12	12	sp|P14604|ECHM_RAT Enoyl-CoA hydratase, mitochondrial OS=Rattus norvegicus OX=10116 GN=Echs1 PE=1 SV=1	1	12	12	12	6	4	3	4	4	4	1	4	3	4	2	3	3	4	4	4	4	4	3	2	3	2	4	2	2	2	4	4	3	3	3	3	3	2	2	4	3	3	2	2
sp|P14668|ANXA5_RAT;tr|Q66HH8|Q66HH8_RAT	sp|P14668|ANXA5_RAT;tr|Q66HH8|Q66HH8_RAT	21;20	21;20	12;11	sp|P14668|ANXA5_RAT Annexin A5 OS=Rattus norvegicus OX=10116 GN=Anxa5 PE=1 SV=3;tr|Q66HH8|Q66HH8_RAT Annexin OS=Rattus norvegicus OX=10116 GN=Anxa5 PE=1 SV=1	2	21	21	12	15	13	13	13	14	14	15	13	14	15	16	15	14	14	13	12	14	14	15	16	10	14	14	14	10	13	15	14	14	12	15	15	12	13	13	11	13	15	15	13
sp|P14669|ANXA3_RAT;tr|Q6TXF2|Q6TXF2_RAT	sp|P14669|ANXA3_RAT	6;1	6;1	6;1	sp|P14669|ANXA3_RAT Annexin A3 OS=Rattus norvegicus OX=10116 GN=Anxa3 PE=1 SV=4	2	6	6	6	0	1	0	0	0	0	0	0	0	0	0	1	0	0	0	1	0	0	0	0	1	0	0	0	0	0	0	1	0	0	0	0	0	0	0	1	0	0	0	0
sp|P14882|PCCA_RAT;tr|A0A0G2K401|A0A0G2K401_RAT;tr|A0A0G2K5P9|A0A0G2K5P9_RAT	sp|P14882|PCCA_RAT;tr|A0A0G2K401|A0A0G2K401_RAT;tr|A0A0G2K5P9|A0A0G2K5P9_RAT	5;4;4	5;4;4	5;4;4	sp|P14882|PCCA_RAT Propionyl-CoA carboxylase alpha chain, mitochondrial OS=Rattus norvegicus OX=10116 GN=Pcca PE=1 SV=3;tr|A0A0G2K401|A0A0G2K401_RAT Propionyl-CoA carboxylase alpha chain, mitochondrial OS=Rattus norvegicus OX=10116 GN=Pcca PE=1 SV=1;tr|A0A	3	5	5	5	0	0	0	0	0	0	0	0	1	0	0	0	0	0	0	0	0	0	0	0	0	0	0	0	0	0	0	0	0	0	0	0	0	0	0	0	0	0	0	0
sp|P15178|SYDC_RAT	sp|P15178|SYDC_RAT	22	22	22	sp|P15178|SYDC_RAT Aspartate--tRNA ligase, cytoplasmic OS=Rattus norvegicus OX=10116 GN=Dars PE=1 SV=1	1	22	22	22	0	2	3	1	4	3	2	2	1	3	2	3	2	1	2	1	0	2	1	0	3	3	1	3	0	4	2	3	3	2	0	2	4	4	3	3	2	2	2	2
sp|P15205|MAP1B_RAT	sp|P15205|MAP1B_RAT	14	14	13	sp|P15205|MAP1B_RAT Microtubule-associated protein 1B OS=Rattus norvegicus OX=10116 GN=Map1b PE=1 SV=3	1	14	14	13	1	0	0	0	0	0	0	1	1	0	0	0	0	1	1	1	0	0	0	0	0	0	0	0	0	0	0	0	0	0	1	0	0	0	0	0	0	0	0	0
sp|P15429|ENOB_RAT	sp|P15429|ENOB_RAT	14	7	7	sp|P15429|ENOB_RAT Beta-enolase OS=Rattus norvegicus OX=10116 GN=Eno3 PE=1 SV=3	1	14	7	7	6	5	6	7	5	7	6	6	7	7	7	8	8	8	6	7	7	5	7	7	6	5	5	4	5	5	4	5	5	4	6	6	6	6	6	5	4	4	5	4
sp|P15650|ACADL_RAT	sp|P15650|ACADL_RAT	15	15	15	sp|P15650|ACADL_RAT Long-chain specific acyl-CoA dehydrogenase, mitochondrial OS=Rattus norvegicus OX=10116 GN=Acadl PE=1 SV=1	1	15	15	15	3	3	5	4	1	6	1	2	2	5	2	2	3	3	2	5	3	4	2	3	2	1	3	4	3	2	1	2	4	4	3	3	3	2	1	4	5	2	4	4
sp|P15651|ACADS_RAT;tr|Q6IMX3|Q6IMX3_RAT	sp|P15651|ACADS_RAT;tr|Q6IMX3|Q6IMX3_RAT	5;5	5;5	5;5	sp|P15651|ACADS_RAT Short-chain specific acyl-CoA dehydrogenase, mitochondrial OS=Rattus norvegicus OX=10116 GN=Acads PE=1 SV=2;tr|Q6IMX3|Q6IMX3_RAT Acetyl-Coenzyme A dehydrogenase, short chain, isoform CRA_a OS=Rattus norvegicus OX=10116 GN=Acads PE=1 SV=	2	5	5	5	0	0	0	0	0	0	0	0	0	0	0	0	0	0	0	0	0	0	0	0	0	0	0	0	0	0	0	0	0	0	0	0	0	0	0	0	0	0	0	1
sp|P15791-2|KCC2D_RAT;sp|P15791-3|KCC2D_RAT;sp|P15791-4|KCC2D_RAT;sp|P15791|KCC2D_RAT;sp|P15791-5|KCC2D_RAT;sp|P15791-7|KCC2D_RAT;sp|P15791-6|KCC2D_RAT	sp|P15791-2|KCC2D_RAT;sp|P15791-3|KCC2D_RAT;sp|P15791-4|KCC2D_RAT;sp|P15791|KCC2D_RAT;sp|P15791-5|KCC2D_RAT;sp|P15791-7|KCC2D_RAT;sp|P15791-6|KCC2D_RAT	11;11;11;11;10;10;10	11;11;11;11;10;10;10	7;7;7;7;6;6;6	sp|P15791-2|KCC2D_RAT Isoform Delta 2 of Calcium/calmodulin-dependent protein kinase type II subunit delta OS=Rattus norvegicus OX=10116 GN=Camk2d;sp|P15791-3|KCC2D_RAT Isoform Delta 3 of Calcium/calmodulin-dependent protein kinase type II subunit delta OS	7	11	11	7	2	4	4	3	5	4	3	3	2	2	1	3	1	4	5	3	2	3	3	3	5	1	2	3	4	3	4	1	3	3	3	2	3	3	1	4	2	6	2	4
sp|P15865|H14_RAT;sp|P06349|H1T_RAT;sp|D4A3K5|H11_RAT	sp|P15865|H14_RAT;sp|P06349|H1T_RAT	8;4;1	1;0;0	1;0;0	sp|P15865|H14_RAT Histone H1.4 OS=Rattus norvegicus OX=10116 GN=Hist1h1e PE=1 SV=3;sp|P06349|H1T_RAT Histone H1t OS=Rattus norvegicus OX=10116 GN=Hist1h1t PE=1 SV=2	3	8	1	1	2	4	2	3	3	2	2	2	2	2	3	3	1	2	3	1	3	2	2	2	2	1	0	2	3	1	0	1	0	0	0	1	1	1	2	1	1	1	1	2
sp|P15999|ATPA_RAT;tr|F1LP05|F1LP05_RAT	sp|P15999|ATPA_RAT;tr|F1LP05|F1LP05_RAT	29;27	29;27	10;8	sp|P15999|ATPA_RAT ATP synthase subunit alpha, mitochondrial OS=Rattus norvegicus OX=10116 GN=Atp5f1a PE=1 SV=2;tr|F1LP05|F1LP05_RAT ATP synthase subunit alpha OS=Rattus norvegicus OX=10116 GN=Atp5f1a PE=1 SV=1	2	29	29	10	16	15	16	15	15	14	19	18	15	14	16	14	18	15	16	14	15	16	18	17	17	17	17	15	14	16	13	15	13	16	16	15	13	15	13	13	17	14	15	14
sp|P16086|SPTN1_RAT;tr|A0A0G2JZ69|A0A0G2JZ69_RAT;tr|A0A0G2K1Y8|A0A0G2K1Y8_RAT;tr|A0A0G2K1E7|A0A0G2K1E7_RAT	sp|P16086|SPTN1_RAT;tr|A0A0G2JZ69|A0A0G2JZ69_RAT;tr|A0A0G2K1Y8|A0A0G2K1Y8_RAT;tr|A0A0G2K1E7|A0A0G2K1E7_RAT	110;110;110;109	1;1;1;1	1;1;1;1	sp|P16086|SPTN1_RAT Spectrin alpha chain, non-erythrocytic 1 OS=Rattus norvegicus OX=10116 GN=Sptan1 PE=1 SV=2;tr|A0A0G2JZ69|A0A0G2JZ69_RAT Spectrin alpha chain, non-erythrocytic 1 OS=Rattus norvegicus OX=10116 GN=Sptan1 PE=1 SV=1;tr|A0A0G2K1Y8|A0A0G2K1Y8_	4	110	1	1	47	44	39	39	49	40	40	41	36	47	44	41	48	38	39	41	46	47	47	40	36	35	33	32	33	34	33	31	30	30	30	33	27	36	30	30	37	30	37	31
sp|P16232-2|DHI1_RAT;sp|P16232|DHI1_RAT	sp|P16232-2|DHI1_RAT;sp|P16232|DHI1_RAT	10;10	10;10	3;3	sp|P16232-2|DHI1_RAT Isoform 11-HSD1B of Corticosteroid 11-beta-dehydrogenase isozyme 1 OS=Rattus norvegicus OX=10116 GN=Hsd11b1;sp|P16232|DHI1_RAT Corticosteroid 11-beta-dehydrogenase isozyme 1 OS=Rattus norvegicus OX=10116 GN=Hsd11b1 PE=1 SV=2	2	10	10	3	2	4	5	4	4	5	3	4	3	3	5	4	5	6	3	4	2	5	3	3	4	3	4	2	2	4	1	3	2	1	2	3	1	4	3	4	3	3	4	3
sp|P16257|TSPO_RAT	sp|P16257|TSPO_RAT	3	3	3	sp|P16257|TSPO_RAT Translocator protein OS=Rattus norvegicus OX=10116 GN=Tspo PE=1 SV=1	1	3	3	3	1	0	1	0	1	0	1	0	0	0	1	0	1	1	0	1	0	0	0	0	0	0	0	0	0	1	0	1	0	0	0	0	0	0	0	0	0	0	0	0
sp|P16409|MYL3_RAT;sp|P02600-2|MYL1_RAT;sp|P02600|MYL1_RAT	sp|P16409|MYL3_RAT;sp|P02600-2|MYL1_RAT;sp|P02600|MYL1_RAT	3;2;2	2;2;2	2;2;2	sp|P16409|MYL3_RAT Myosin light chain 3 OS=Rattus norvegicus OX=10116 GN=Myl3 PE=1 SV=2;sp|P02600-2|MYL1_RAT Isoform MLC3 of Myosin light chain 1/3, skeletal muscle isoform OS=Rattus norvegicus OX=10116 GN=Myl1;sp|P02600|MYL1_RAT Myosin light chain 1/3, sk	3	3	2	2	1	2	2	1	2	3	3	3	3	2	2	1	2	2	1	2	2	2	3	1	1	1	3	3	2	1	2	2	3	2	2	2	2	2	3	2	1	2	1	2
sp|P16446|PIPNA_RAT;tr|R9PXS4|R9PXS4_RAT	sp|P16446|PIPNA_RAT;tr|R9PXS4|R9PXS4_RAT	13;12	13;12	12;11	sp|P16446|PIPNA_RAT Phosphatidylinositol transfer protein alpha isoform OS=Rattus norvegicus OX=10116 GN=Pitpna PE=1 SV=2;tr|R9PXS4|R9PXS4_RAT Phosphatidylinositol transfer protein alpha isoform OS=Rattus norvegicus OX=10116 GN=Pitpna PE=1 SV=1	2	13	13	12	3	4	2	2	2	4	0	3	2	3	2	2	2	2	1	1	4	2	3	5	1	2	1	2	2	3	3	2	2	2	2	2	1	2	2	2	4	2	4	2
sp|P16617|PGK1_RAT;tr|Q5XIV1|Q5XIV1_RAT;tr|A0A096MJL6|A0A096MJL6_RAT	sp|P16617|PGK1_RAT	35;8;3	35;8;3	20;3;1	sp|P16617|PGK1_RAT Phosphoglycerate kinase 1 OS=Rattus norvegicus OX=10116 GN=Pgk1 PE=1 SV=2	3	35	35	20	18	19	18	15	18	17	18	20	17	19	17	18	20	18	16	18	18	15	20	17	17	16	17	13	16	14	14	14	16	17	13	17	14	19	17	16	19	17	15	18
tr|G3V9G4|G3V9G4_RAT;sp|P16638-2|ACLY_RAT;tr|A0A0G2K5E7|A0A0G2K5E7_RAT;sp|P16638|ACLY_RAT;tr|G3V888|G3V888_RAT	tr|G3V9G4|G3V9G4_RAT;sp|P16638-2|ACLY_RAT;tr|A0A0G2K5E7|A0A0G2K5E7_RAT;sp|P16638|ACLY_RAT;tr|G3V888|G3V888_RAT	32;32;32;32;32	32;32;32;32;32	32;32;32;32;32	tr|G3V9G4|G3V9G4_RAT ATP-citrate synthase OS=Rattus norvegicus OX=10116 GN=Acly PE=1 SV=1;sp|P16638-2|ACLY_RAT Isoform 2 of ATP-citrate synthase OS=Rattus norvegicus OX=10116 GN=Acly;tr|A0A0G2K5E7|A0A0G2K5E7_RAT ATP-citrate synthase OS=Rattus norvegicus OX	5	32	32	32	5	6	3	4	3	3	2	5	2	5	5	5	6	7	5	4	6	5	6	7	5	8	4	5	6	7	4	6	8	8	7	3	3	5	6	6	5	8	5	4
sp|P16970|ABCD3_RAT	sp|P16970|ABCD3_RAT	8	8	8	sp|P16970|ABCD3_RAT ATP-binding cassette sub-family D member 3 OS=Rattus norvegicus OX=10116 GN=Abcd3 PE=1 SV=3	1	8	8	8	0	0	0	0	0	0	0	1	0	0	0	0	1	0	1	0	0	0	0	0	0	0	0	0	0	0	0	0	0	0	0	0	0	0	0	0	0	0	0	0
sp|P16975|SPRC_RAT	sp|P16975|SPRC_RAT	12	12	12	sp|P16975|SPRC_RAT SPARC OS=Rattus norvegicus OX=10116 GN=Sparc PE=1 SV=4	1	12	12	12	3	6	3	5	7	3	4	4	3	5	4	5	5	6	6	4	5	3	5	6	6	3	4	3	3	3	4	4	3	4	2	2	3	3	2	5	3	3	3	3
sp|P17046|LAMP2_RAT	sp|P17046|LAMP2_RAT	5	5	5	sp|P17046|LAMP2_RAT Lysosome-associated membrane glycoprotein 2 OS=Rattus norvegicus OX=10116 GN=Lamp2 PE=1 SV=3	1	5	5	5	4	3	4	2	3	3	5	3	4	4	3	3	1	2	3	3	4	3	3	3	2	4	4	2	3	3	4	3	3	4	3	2	5	4	3	3	3	2	2	3
tr|D4A6G6|D4A6G6_RAT;sp|P17074|RS19_RAT;tr|A0A0H2UI38|A0A0H2UI38_RAT;tr|F1M8C7|F1M8C7_RAT;tr|F1M764|F1M764_RAT;tr|D3ZGN8|D3ZGN8_RAT;tr|F1LYF3|F1LYF3_RAT;tr|D3ZSH6|D3ZSH6_RAT;tr|D3ZUD7|D3ZUD7_RAT	tr|D4A6G6|D4A6G6_RAT;sp|P17074|RS19_RAT;tr|A0A0H2UI38|A0A0H2UI38_RAT;tr|F1M8C7|F1M8C7_RAT;tr|F1M764|F1M764_RAT;tr|D3ZGN8|D3ZGN8_RAT;tr|F1LYF3|F1LYF3_RAT	10;10;10;8;7;7;6;4;4	10;10;10;8;7;7;6;4;4	10;10;10;8;7;7;6;4;4	tr|D4A6G6|D4A6G6_RAT Ribosomal protein S19-like OS=Rattus norvegicus OX=10116 GN=LOC100362339 PE=4 SV=1;sp|P17074|RS19_RAT 40S ribosomal protein S19 OS=Rattus norvegicus OX=10116 GN=Rps19 PE=2 SV=3;tr|A0A0H2UI38|A0A0H2UI38_RAT Ribosomal protein S19-like2 O	9	10	10	10	5	4	5	3	5	5	3	3	5	5	5	3	5	4	4	4	3	5	4	5	4	5	4	5	4	5	4	5	3	4	4	2	5	6	5	4	4	3	4	3
tr|A0A0G2JXD0|A0A0G2JXD0_RAT;sp|P17077|RL9_RAT;tr|M0RBD4|M0RBD4_RAT;tr|F1M7A9|F1M7A9_RAT;tr|A0A0G2JX41|A0A0G2JX41_RAT;tr|D3ZA49|D3ZA49_RAT	tr|A0A0G2JXD0|A0A0G2JXD0_RAT;sp|P17077|RL9_RAT;tr|M0RBD4|M0RBD4_RAT;tr|F1M7A9|F1M7A9_RAT	8;8;6;4;2;1	8;8;6;4;2;1	1;1;0;1;0;0	tr|A0A0G2JXD0|A0A0G2JXD0_RAT 60S ribosomal protein L9 pseudogene OS=Rattus norvegicus OX=10116 GN=LOC103692829 PE=4 SV=1;sp|P17077|RL9_RAT 60S ribosomal protein L9 OS=Rattus norvegicus OX=10116 GN=Rpl9 PE=1 SV=1;tr|M0RBD4|M0RBD4_RAT Uncharacterized protein	6	8	8	1	4	4	4	1	3	1	4	2	3	1	2	3	4	2	3	2	4	2	1	7	3	2	2	3	1	1	3	2	5	2	4	3	1	3	5	1	3	4	1	4
sp|P17078|RL35_RAT;tr|F1M6G3|F1M6G3_RAT;tr|D3ZN79|D3ZN79_RAT;tr|A0A0G2JY60|A0A0G2JY60_RAT;tr|D3ZB50|D3ZB50_RAT;tr|D3ZTG8|D3ZTG8_RAT;tr|D3Z942|D3Z942_RAT	sp|P17078|RL35_RAT;tr|F1M6G3|F1M6G3_RAT;tr|D3ZN79|D3ZN79_RAT	4;3;2;1;1;1;1	4;3;2;1;1;1;1	4;3;2;1;1;1;1	sp|P17078|RL35_RAT 60S ribosomal protein L35 OS=Rattus norvegicus OX=10116 GN=Rpl35 PE=1 SV=3;tr|F1M6G3|F1M6G3_RAT Uncharacterized protein OS=Rattus norvegicus OX=10116 PE=3 SV=1;tr|D3ZN79|D3ZN79_RAT Uncharacterized protein OS=Rattus norvegicus OX=10116 PE	7	4	4	4	1	2	2	2	2	1	2	1	1	2	1	0	1	1	1	2	1	0	1	0	1	1	1	1	1	1	2	2	1	1	1	0	0	1	0	1	0	0	0	1
sp|P17136|RSMB_RAT;sp|P63164|RSMN_RAT;tr|Q5XII7|Q5XII7_RAT	sp|P17136|RSMB_RAT;sp|P63164|RSMN_RAT;tr|Q5XII7|Q5XII7_RAT	6;6;5	6;6;5	6;6;5	sp|P17136|RSMB_RAT Small nuclear ribonucleoprotein-associated protein B OS=Rattus norvegicus OX=10116 GN=Snrpb PE=2 SV=2;sp|P63164|RSMN_RAT Small nuclear ribonucleoprotein-associated protein N OS=Rattus norvegicus OX=10116 GN=Snrpn PE=2 SV=1;tr|Q5XII7|Q5XI	3	6	6	6	0	0	0	0	0	0	0	0	0	0	0	0	0	0	0	0	0	0	1	0	0	1	0	0	1	0	0	0	0	0	0	0	0	0	0	0	0	0	0	0
tr|A0A0G2JSJ8|A0A0G2JSJ8_RAT;sp|P17164|FUCO_RAT	tr|A0A0G2JSJ8|A0A0G2JSJ8_RAT;sp|P17164|FUCO_RAT	5;5	5;5	5;5	tr|A0A0G2JSJ8|A0A0G2JSJ8_RAT Alpha-L-fucosidase OS=Rattus norvegicus OX=10116 GN=Fuca1 PE=1 SV=1;sp|P17164|FUCO_RAT Tissue alpha-L-fucosidase OS=Rattus norvegicus OX=10116 GN=Fuca1 PE=1 SV=1	2	5	5	5	0	0	0	1	0	2	1	0	0	0	1	0	1	0	1	0	1	0	1	0	1	1	0	2	0	0	0	0	0	0	0	0	1	0	0	2	0	0	0	0
sp|P17220|PSA2_RAT	sp|P17220|PSA2_RAT	9	9	9	sp|P17220|PSA2_RAT Proteasome subunit alpha type-2 OS=Rattus norvegicus OX=10116 GN=Psma2 PE=1 SV=3	1	9	9	9	6	5	5	5	3	3	3	4	3	3	2	4	5	4	2	3	2	4	4	4	3	3	5	2	2	2	4	3	4	4	3	2	1	1	3	4	2	2	2	1
sp|P17425|HMCS1_RAT	sp|P17425|HMCS1_RAT	10	10	10	sp|P17425|HMCS1_RAT Hydroxymethylglutaryl-CoA synthase, cytoplasmic OS=Rattus norvegicus OX=10116 GN=Hmgcs1 PE=1 SV=1	1	10	10	10	1	0	0	0	2	0	2	0	0	0	1	2	1	1	0	0	2	1	1	0	0	2	0	1	1	0	0	0	0	1	0	1	0	2	0	0	1	1	0	0
sp|P17431|TISB_RAT;tr|M0RBK3|M0RBK3_RAT;tr|D3ZHK9|D3ZHK9_RAT	sp|P17431|TISB_RAT;tr|M0RBK3|M0RBK3_RAT;tr|D3ZHK9|D3ZHK9_RAT	2;1;1	2;1;1	2;1;1	sp|P17431|TISB_RAT mRNA decay activator protein ZFP36L1 OS=Rattus norvegicus OX=10116 GN=Zfp36l1 PE=1 SV=1;tr|M0RBK3|M0RBK3_RAT Zinc finger protein 36, C3H1 type-like 2-like OS=Rattus norvegicus OX=10116 GN=LOC100911319 PE=1 SV=1;tr|D3ZHK9|D3ZHK9_RAT Zinc	3	2	2	2	0	0	0	0	0	0	0	0	0	0	0	0	0	0	0	0	0	0	0	0	0	0	0	0	0	0	0	0	0	0	0	0	0	0	0	0	0	0	0	0
sp|P17764|THIL_RAT	sp|P17764|THIL_RAT	10	10	10	sp|P17764|THIL_RAT Acetyl-CoA acetyltransferase, mitochondrial OS=Rattus norvegicus OX=10116 GN=Acat1 PE=1 SV=1	1	10	10	10	4	3	3	3	3	3	3	3	2	2	3	3	3	3	3	3	4	3	4	3	2	2	2	3	2	3	3	2	2	2	2	3	3	1	3	2	3	1	3	2
sp|P17955|NUP62_RAT	sp|P17955|NUP62_RAT	5	5	5	sp|P17955|NUP62_RAT Nuclear pore glycoprotein p62 OS=Rattus norvegicus OX=10116 GN=Nup62 PE=1 SV=1	1	5	5	5	1	0	1	1	1	1	1	0	0	1	0	1	0	1	0	0	0	1	0	0	1	0	1	0	0	0	0	0	0	1	1	0	0	0	0	0	0	0	1	1
sp|P18297|SPRE_RAT;tr|D3ZT59|D3ZT59_RAT	sp|P18297|SPRE_RAT	5;2	5;2	5;2	sp|P18297|SPRE_RAT Sepiapterin reductase OS=Rattus norvegicus OX=10116 GN=Spr PE=1 SV=1	2	5	5	5	0	0	0	0	0	0	0	0	0	0	0	0	0	0	0	0	0	0	0	0	0	0	0	0	0	1	0	0	0	0	0	0	0	0	0	0	0	0	0	0
sp|P18418|CALR_RAT;tr|F1M5A1|F1M5A1_RAT;tr|D3ZYM6|D3ZYM6_RAT	sp|P18418|CALR_RAT	23;1;1	23;1;1	23;1;1	sp|P18418|CALR_RAT Calreticulin OS=Rattus norvegicus OX=10116 GN=Calr PE=1 SV=1	3	23	23	23	18	14	18	14	18	15	15	17	18	17	18	15	17	17	17	15	18	16	13	16	15	16	15	16	16	14	16	17	14	17	14	11	14	15	16	15	13	13	13	14
sp|P18420|PSA1_RAT	sp|P18420|PSA1_RAT	11	11	11	sp|P18420|PSA1_RAT Proteasome subunit alpha type-1 OS=Rattus norvegicus OX=10116 GN=Psma1 PE=1 SV=2	1	11	11	11	2	2	0	2	2	2	2	5	3	2	3	5	3	3	4	3	2	2	2	2	1	1	3	2	1	4	3	2	1	2	2	2	4	2	3	3	1	1	4	4
sp|P18422|PSA3_RAT	sp|P18422|PSA3_RAT	8	8	8	sp|P18422|PSA3_RAT Proteasome subunit alpha type-3 OS=Rattus norvegicus OX=10116 GN=Psma3 PE=1 SV=3	1	8	8	8	4	3	4	5	3	2	1	2	5	4	2	3	5	3	3	2	5	3	3	3	4	4	1	1	0	4	2	3	2	3	2	3	1	3	2	2	4	2	3	1
tr|A0A0G2K7W6|A0A0G2K7W6_RAT;sp|P18445|RL27A_RAT;tr|D3ZI60|D3ZI60_RAT;tr|D4AAY6|D4AAY6_RAT;tr|D3ZG03|D3ZG03_RAT;tr|D3ZF07|D3ZF07_RAT	tr|A0A0G2K7W6|A0A0G2K7W6_RAT;sp|P18445|RL27A_RAT;tr|D3ZI60|D3ZI60_RAT;tr|D4AAY6|D4AAY6_RAT;tr|D3ZG03|D3ZG03_RAT	4;4;3;2;2;1	4;4;3;2;2;1	4;4;3;2;2;1	tr|A0A0G2K7W6|A0A0G2K7W6_RAT Similar to 60S ribosomal protein L27a OS=Rattus norvegicus OX=10116 GN=RGD1562402 PE=3 SV=1;sp|P18445|RL27A_RAT 60S ribosomal protein L27a OS=Rattus norvegicus OX=10116 GN=Rpl27a PE=1 SV=3;tr|D3ZI60|D3ZI60_RAT 60S ribosomal pro	6	4	4	4	4	2	3	2	4	2	4	2	1	3	4	2	4	1	2	2	3	3	3	2	1	3	1	2	3	2	3	3	1	2	3	2	2	3	2	2	4	3	3	4
sp|P18484|AP2A2_RAT;tr|Q66HM2|Q66HM2_RAT;tr|A0A0G2K943|A0A0G2K943_RAT	sp|P18484|AP2A2_RAT;tr|Q66HM2|Q66HM2_RAT;tr|A0A0G2K943|A0A0G2K943_RAT	34;34;33	34;34;33	26;26;26	sp|P18484|AP2A2_RAT AP-2 complex subunit alpha-2 OS=Rattus norvegicus OX=10116 GN=Ap2a2 PE=1 SV=3;tr|Q66HM2|Q66HM2_RAT AP-2 complex subunit alpha OS=Rattus norvegicus OX=10116 GN=Ap2a2 PE=1 SV=1;tr|A0A0G2K943|A0A0G2K943_RAT AP-2 complex subunit alpha OS=Ra	3	34	34	26	11	12	11	11	10	15	7	10	15	14	15	13	12	15	14	9	13	14	11	9	11	8	13	10	12	15	11	10	12	12	10	10	13	10	10	10	13	11	14	10
sp|P18614|ITA1_RAT	sp|P18614|ITA1_RAT	20	20	20	sp|P18614|ITA1_RAT Integrin alpha-1 OS=Rattus norvegicus OX=10116 GN=Itga1 PE=1 SV=1	1	20	20	20	9	5	4	7	9	5	5	5	5	7	5	6	6	3	6	5	4	4	6	5	4	7	6	4	5	5	6	7	5	5	7	4	4	6	6	3	7	4	4	6
tr|A0A0G2JW36|A0A0G2JW36_RAT;sp|P18645|GALE_RAT;tr|Q4QRB0|Q4QRB0_RAT	tr|A0A0G2JW36|A0A0G2JW36_RAT;sp|P18645|GALE_RAT;tr|Q4QRB0|Q4QRB0_RAT	7;7;7	7;7;7	7;7;7	tr|A0A0G2JW36|A0A0G2JW36_RAT UDP-glucose 4-epimerase OS=Rattus norvegicus OX=10116 GN=Gale PE=1 SV=1;sp|P18645|GALE_RAT UDP-glucose 4-epimerase OS=Rattus norvegicus OX=10116 GN=Gale PE=2 SV=1;tr|Q4QRB0|Q4QRB0_RAT Galactose-4-epimerase, UDP, isoform CRA_a O	3	7	7	7	0	0	0	0	0	1	0	0	2	0	0	0	0	0	0	0	0	0	0	0	0	0	0	0	0	0	0	0	0	0	0	0	0	0	0	0	0	0	0	0
tr|A0A0G2JSW0|A0A0G2JSW0_RAT;sp|P18666|ML12B_RAT	tr|A0A0G2JSW0|A0A0G2JSW0_RAT;sp|P18666|ML12B_RAT	8;8	1;1	1;1	tr|A0A0G2JSW0|A0A0G2JSW0_RAT Myosin regulatory light chain 12B OS=Rattus norvegicus OX=10116 GN=Myl12b PE=4 SV=1;sp|P18666|ML12B_RAT Myosin regulatory light chain 12B OS=Rattus norvegicus OX=10116 GN=Myl12b PE=1 SV=3	2	8	1	1	5	8	7	8	5	6	6	4	7	5	7	7	5	5	6	6	7	6	7	7	6	7	7	4	5	7	6	6	5	6	6	5	5	5	7	8	5	7	5	6
sp|P18886|CPT2_RAT	sp|P18886|CPT2_RAT	7	7	1	sp|P18886|CPT2_RAT Carnitine O-palmitoyltransferase 2, mitochondrial OS=Rattus norvegicus OX=10116 GN=Cpt2 PE=1 SV=1	1	7	7	1	1	0	0	0	0	0	0	0	0	0	0	0	0	0	0	0	0	0	0	0	0	0	0	0	0	0	0	0	0	0	0	0	0	0	0	0	0	0	0	0
sp|P19139|CSK21_RAT	sp|P19139|CSK21_RAT	9	9	9	sp|P19139|CSK21_RAT Casein kinase II subunit alpha OS=Rattus norvegicus OX=10116 GN=Csnk2a1 PE=1 SV=2	1	9	9	9	0	0	0	1	0	0	0	0	0	0	0	1	1	0	1	0	0	0	0	0	0	0	0	2	0	0	0	0	0	0	0	0	0	0	1	0	0	0	0	0
sp|P19234|NDUV2_RAT	sp|P19234|NDUV2_RAT	6	6	6	sp|P19234|NDUV2_RAT NADH dehydrogenase [ubiquinone] flavoprotein 2, mitochondrial OS=Rattus norvegicus OX=10116 GN=Ndufv2 PE=1 SV=2	1	6	6	6	2	0	1	1	1	2	0	1	0	0	1	0	0	0	2	2	2	1	1	0	1	1	2	2	2	2	2	2	3	2	1	1	2	2	2	3	3	2	2	1
tr|A0A0G2K1N3|A0A0G2K1N3_RAT;sp|P19356-2|HEM3_RAT;tr|Q5M893|Q5M893_RAT;sp|P19356|HEM3_RAT	tr|A0A0G2K1N3|A0A0G2K1N3_RAT;sp|P19356-2|HEM3_RAT;tr|Q5M893|Q5M893_RAT;sp|P19356|HEM3_RAT	2;2;2;2	2;2;2;2	2;2;2;2	tr|A0A0G2K1N3|A0A0G2K1N3_RAT Porphobilinogen deaminase OS=Rattus norvegicus OX=10116 GN=Hmbs PE=1 SV=1;sp|P19356-2|HEM3_RAT Isoform 2 of Porphobilinogen deaminase OS=Rattus norvegicus OX=10116 GN=Hmbs;tr|Q5M893|Q5M893_RAT Hydroxymethylbilane synthase OS=Ra	4	2	2	2	0	0	0	0	0	0	0	0	0	0	0	0	0	0	0	0	1	0	0	0	1	0	0	0	0	0	0	0	0	0	0	1	0	0	0	0	0	0	1	0
sp|P19468|GSH1_RAT	sp|P19468|GSH1_RAT	9	9	9	sp|P19468|GSH1_RAT Glutamate--cysteine ligase catalytic subunit OS=Rattus norvegicus OX=10116 GN=Gclc PE=1 SV=2	1	9	9	9	0	0	0	0	0	0	0	0	0	0	0	0	0	0	0	0	0	0	0	0	0	0	0	0	0	0	0	0	0	0	0	0	0	0	0	0	0	0	0	0
sp|P19511|AT5F1_RAT	sp|P19511|AT5F1_RAT	9	9	9	sp|P19511|AT5F1_RAT ATP synthase F(0) complex subunit B1, mitochondrial OS=Rattus norvegicus OX=10116 GN=Atp5pb PE=1 SV=1	1	9	9	9	5	3	5	3	4	4	4	2	3	4	4	4	3	3	3	3	3	2	1	3	2	3	3	3	3	1	4	2	3	4	1	3	4	3	3	3	3	2	3	2
tr|Q5U330|Q5U330_RAT;sp|P19686|GCYA1_RAT	tr|Q5U330|Q5U330_RAT;sp|P19686|GCYA1_RAT	1;1	1;1	1;1	tr|Q5U330|Q5U330_RAT Guanylate cyclase 1, soluble, alpha 3 OS=Rattus norvegicus OX=10116 GN=Gucy1a1 PE=1 SV=1;sp|P19686|GCYA1_RAT Guanylate cyclase soluble subunit alpha-1 OS=Rattus norvegicus OX=10116 GN=Gucy1a1 PE=1 SV=1	2	1	1	1	0	0	0	0	0	0	0	0	0	0	0	0	0	0	0	0	0	0	0	0	0	0	0	0	0	0	0	0	0	0	0	0	0	0	0	0	0	0	0	0
sp|P19804|NDKB_RAT	sp|P19804|NDKB_RAT	13	13	7	sp|P19804|NDKB_RAT Nucleoside diphosphate kinase B OS=Rattus norvegicus OX=10116 GN=Nme2 PE=1 SV=1	1	13	13	7	7	8	10	8	9	10	8	8	8	9	10	10	9	8	10	9	9	9	8	8	10	9	9	8	10	8	9	7	8	8	8	8	10	9	10	9	8	8	8	9
sp|P19836|PCY1A_RAT;tr|A0A096MK76|A0A096MK76_RAT;tr|G3V7M5|G3V7M5_RAT;sp|Q9QZC4|PCY1B_RAT	sp|P19836|PCY1A_RAT	7;2;2;2	7;2;2;2	7;2;2;2	sp|P19836|PCY1A_RAT Choline-phosphate cytidylyltransferase A OS=Rattus norvegicus OX=10116 GN=Pcyt1a PE=1 SV=2	4	7	7	7	0	1	0	0	0	0	2	0	2	0	0	1	2	1	0	1	1	1	0	1	1	1	2	1	0	0	1	2	2	1	0	2	1	0	1	2	0	0	0	1
sp|P19944|RLA1_RAT;tr|A0A0H2UHJ3|A0A0H2UHJ3_RAT	sp|P19944|RLA1_RAT;tr|A0A0H2UHJ3|A0A0H2UHJ3_RAT	4;2	4;2	4;2	sp|P19944|RLA1_RAT 60S acidic ribosomal protein P1 OS=Rattus norvegicus OX=10116 GN=Rplp1 PE=3 SV=1;tr|A0A0H2UHJ3|A0A0H2UHJ3_RAT Uncharacterized protein OS=Rattus norvegicus OX=10116 PE=3 SV=1	2	4	4	4	3	3	4	4	3	3	4	4	2	4	3	4	3	3	2	3	4	4	3	3	3	3	2	2	3	3	2	4	2	3	3	3	4	2	3	1	4	4	3	3
sp|P19945|RLA0_RAT;tr|D3ZJT4|D3ZJT4_RAT	sp|P19945|RLA0_RAT	12;3	12;3	12;3	sp|P19945|RLA0_RAT 60S acidic ribosomal protein P0 OS=Rattus norvegicus OX=10116 GN=Rplp0 PE=1 SV=2	2	12	12	12	8	9	8	8	8	7	8	8	8	10	9	7	9	7	8	8	8	10	10	7	6	6	6	7	5	7	7	5	6	6	6	7	6	5	7	4	7	5	7	4
tr|F1M964|F1M964_RAT;tr|Q68FX8|Q68FX8_RAT;sp|P20069|MPPA_RAT	tr|F1M964|F1M964_RAT;tr|Q68FX8|Q68FX8_RAT;sp|P20069|MPPA_RAT	6;6;6	6;6;6	6;6;6	tr|F1M964|F1M964_RAT Mitochondrial-processing peptidase subunit alpha OS=Rattus norvegicus OX=10116 GN=Pmpca PE=1 SV=2;tr|Q68FX8|Q68FX8_RAT Mitochondrial-processing peptidase subunit alpha OS=Rattus norvegicus OX=10116 GN=Pmpca PE=1 SV=1;sp|P20069|MPPA_RAT	3	6	6	6	1	1	1	1	1	1	1	1	1	1	1	1	1	1	1	1	1	1	1	1	1	0	1	1	1	1	1	1	1	0	1	1	1	1	1	1	1	1	1	1
sp|P20070|NB5R3_RAT;sp|P20070-2|NB5R3_RAT;sp|P20070-3|NB5R3_RAT	sp|P20070|NB5R3_RAT;sp|P20070-2|NB5R3_RAT;sp|P20070-3|NB5R3_RAT	21;21;19	21;21;19	21;21;19	sp|P20070|NB5R3_RAT NADH-cytochrome b5 reductase 3 OS=Rattus norvegicus OX=10116 GN=Cyb5r3 PE=1 SV=2;sp|P20070-2|NB5R3_RAT Isoform 2 of NADH-cytochrome b5 reductase 3 OS=Rattus norvegicus OX=10116 GN=Cyb5r3;sp|P20070-3|NB5R3_RAT Isoform 3 of NADH-cytochrom	3	21	21	21	9	5	8	9	7	8	4	7	6	6	5	11	5	11	5	7	7	6	7	6	7	6	5	6	7	6	7	6	5	5	9	9	5	4	5	9	5	4	6	5
tr|Q6PDW2|Q6PDW2_RAT;tr|D3ZPN7|D3ZPN7_RAT;sp|P20280|RL21_RAT;tr|D3ZZH9|D3ZZH9_RAT;tr|D3Z9G3|D3Z9G3_RAT;tr|M0R5R7|M0R5R7_RAT;tr|D4A870|D4A870_RAT;tr|D3ZPH0|D3ZPH0_RAT;tr|D3ZMI8|D3ZMI8_RAT;tr|F1LY43|F1LY43_RAT;tr|D3ZQ96|D3ZQ96_RAT;tr|F1LWH4|F1LWH4_RAT;tr|D3ZRA9|D3ZRA9_RAT;tr|D3ZLH3|D3ZLH3_RAT;tr|D3ZE97|D3ZE97_RAT;tr|D4A7B4|D4A7B4_RAT;tr|D4A4G9|D4A4G9_RAT;tr|D3ZPV5|D3ZPV5_RAT;tr|D3ZPU6|D3ZPU6_RAT;tr…	tr|Q6PDW2|Q6PDW2_RAT;tr|D3ZPN7|D3ZPN7_RAT;sp|P20280|RL21_RAT;tr|D3ZZH9|D3ZZH9_RAT;tr|D3Z9G3|D3Z9G3_RAT;tr|M0R5R7|M0R5R7_RAT;tr|D4A870|D4A870_RAT;tr|D3ZPH0|D3ZPH0_RAT;tr|D3ZMI8|D3ZMI8_RAT	5;5;5;4;4;3;3;3;3;2;2;2;2;2;2;2;2;2;2;2;1;1;1;1;1;1	5;5;5;4;4;3;3;3;3;2;2;2;2;2;2;2;2;2;2;2;1;1;1;1;1;1	4;4;4;3;4;2;2;2;2;1;1;1;1;1;1;2;1;1;1;1;1;1;0;0;0;0	tr|Q6PDW2|Q6PDW2_RAT 60S ribosomal protein L21 OS=Rattus norvegicus OX=10116 GN=Rpl21 PE=2 SV=1;tr|D3ZPN7|D3ZPN7_RAT Uncharacterized protein OS=Rattus norvegicus OX=10116 PE=4 SV=1;sp|P20280|RL21_RAT 60S ribosomal protein L21 OS=Rattus norvegicus OX=10116	26	5	5	4	2	2	3	2	1	2	0	0	1	0	3	1	0	2	3	2	2	3	1	1	2	1	2	2	3	2	1	2	1	1	4	0	2	2	2	2	1	2	4	3
tr|Q642D2|Q642D2_RAT;sp|P20611|PPAL_RAT	tr|Q642D2|Q642D2_RAT;sp|P20611|PPAL_RAT	6;6	6;6	6;6	tr|Q642D2|Q642D2_RAT Acid phosphatase 2, lysosomal OS=Rattus norvegicus OX=10116 GN=Acp2 PE=1 SV=1;sp|P20611|PPAL_RAT Lysosomal acid phosphatase OS=Rattus norvegicus OX=10116 GN=Acp2 PE=1 SV=1	2	6	6	6	0	0	0	0	0	0	0	0	0	0	1	1	0	0	1	1	0	0	0	0	1	0	0	0	1	0	0	1	0	0	0	0	1	0	0	0	0	1	0	0
sp|P20650|PPM1A_RAT;tr|A0A0H2UHE5|A0A0H2UHE5_RAT	sp|P20650|PPM1A_RAT;tr|A0A0H2UHE5|A0A0H2UHE5_RAT	3;3	3;3	2;2	sp|P20650|PPM1A_RAT Protein phosphatase 1A OS=Rattus norvegicus OX=10116 GN=Ppm1a PE=1 SV=1;tr|A0A0H2UHE5|A0A0H2UHE5_RAT Protein phosphatase 1A OS=Rattus norvegicus OX=10116 GN=Ppm1a PE=1 SV=1	2	3	3	2	0	0	0	0	0	0	0	0	0	0	0	0	0	0	0	0	0	0	0	0	0	0	0	0	0	0	0	0	0	0	0	0	0	0	0	0	0	0	0	0
sp|P20788|UCRI_RAT	sp|P20788|UCRI_RAT	6	6	6	sp|P20788|UCRI_RAT Cytochrome b-c1 complex subunit Rieske, mitochondrial OS=Rattus norvegicus OX=10116 GN=Uqcrfs1 PE=1 SV=2	1	6	6	6	0	0	0	0	0	0	0	0	0	0	0	1	0	0	0	0	0	0	0	0	0	0	0	1	0	0	0	0	0	1	0	1	0	0	0	0	0	0	0	0
sp|P20909-6|COBA1_RAT;sp|P20909-4|COBA1_RAT;sp|P20909-5|COBA1_RAT;sp|P20909-3|COBA1_RAT;sp|P20909|COBA1_RAT;sp|P20909-2|COBA1_RAT	sp|P20909-6|COBA1_RAT;sp|P20909-4|COBA1_RAT;sp|P20909-5|COBA1_RAT;sp|P20909-3|COBA1_RAT;sp|P20909|COBA1_RAT;sp|P20909-2|COBA1_RAT	4;4;4;4;4;4	4;4;4;4;4;4	3;3;3;3;3;3	sp|P20909-6|COBA1_RAT Isoform 6 of Collagen alpha-1(XI) chain OS=Rattus norvegicus OX=10116 GN=Col11a1;sp|P20909-4|COBA1_RAT Isoform 4 of Collagen alpha-1(XI) chain OS=Rattus norvegicus OX=10116 GN=Col11a1;sp|P20909-5|COBA1_RAT Isoform 5 of Collagen alpha-	6	4	4	3	1	0	1	2	0	1	0	0	0	0	0	0	0	0	0	0	0	1	0	1	1	0	0	0	0	0	0	0	0	0	0	0	0	0	0	0	0	0	0	0
tr|G3V9Z3|G3V9Z3_RAT;sp|P21396|AOFA_RAT	tr|G3V9Z3|G3V9Z3_RAT;sp|P21396|AOFA_RAT	12;12	12;12	12;12	tr|G3V9Z3|G3V9Z3_RAT Amine oxidase OS=Rattus norvegicus OX=10116 GN=Maoa PE=1 SV=1;sp|P21396|AOFA_RAT Amine oxidase [flavin-containing] A OS=Rattus norvegicus OX=10116 GN=Maoa PE=1 SV=1	2	12	12	12	3	1	1	1	2	1	2	0	2	1	1	1	2	2	3	2	1	0	1	2	0	1	0	1	1	0	1	0	0	1	2	1	1	0	1	1	2	2	0	0
sp|P21531|RL3_RAT;tr|A0A0U1RRY5|A0A0U1RRY5_RAT;tr|D4A9G1|D4A9G1_RAT	sp|P21531|RL3_RAT	16;5;2	16;5;2	15;5;2	sp|P21531|RL3_RAT 60S ribosomal protein L3 OS=Rattus norvegicus OX=10116 GN=Rpl3 PE=1 SV=3	3	16	16	15	5	8	6	7	8	7	7	5	7	5	8	6	6	5	4	7	7	6	5	6	4	4	3	4	4	1	4	3	4	3	7	5	5	4	5	4	5	5	4	3
tr|F1LQS3|F1LQS3_RAT;sp|P21533|RL6_RAT;tr|A0A0G2KBA1|A0A0G2KBA1_RAT;tr|F1M2L7|F1M2L7_RAT	tr|F1LQS3|F1LQS3_RAT;sp|P21533|RL6_RAT;tr|A0A0G2KBA1|A0A0G2KBA1_RAT	12;12;9;1	12;12;9;1	12;12;9;1	tr|F1LQS3|F1LQS3_RAT 60S ribosomal protein L6 OS=Rattus norvegicus OX=10116 GN=Rpl6-ps1 PE=3 SV=1;sp|P21533|RL6_RAT 60S ribosomal protein L6 OS=Rattus norvegicus OX=10116 GN=Rpl6 PE=1 SV=5;tr|A0A0G2KBA1|A0A0G2KBA1_RAT Uncharacterized protein OS=Rattus norv	4	12	12	12	6	4	5	7	7	4	9	8	7	6	5	7	5	6	7	6	4	4	4	6	5	4	4	4	7	5	6	6	4	5	4	5	4	8	6	6	5	5	6	3
sp|P21571|ATP5J_RAT	sp|P21571|ATP5J_RAT	5	5	5	sp|P21571|ATP5J_RAT ATP synthase-coupling factor 6, mitochondrial OS=Rattus norvegicus OX=10116 GN=Atp5pf PE=1 SV=1	1	5	5	5	0	0	0	0	1	0	0	0	1	1	1	0	0	0	0	1	1	0	0	0	0	0	0	0	0	1	0	0	0	0	0	0	0	0	0	0	0	0	0	0
sp|P21575-7|DYN1_RAT;sp|P21575-6|DYN1_RAT;sp|P21575-8|DYN1_RAT;sp|P21575-5|DYN1_RAT;sp|P21575-3|DYN1_RAT;sp|P21575-2|DYN1_RAT;sp|P21575-4|DYN1_RAT;sp|P21575|DYN1_RAT	sp|P21575-7|DYN1_RAT;sp|P21575-6|DYN1_RAT;sp|P21575-8|DYN1_RAT;sp|P21575-5|DYN1_RAT;sp|P21575-3|DYN1_RAT;sp|P21575-2|DYN1_RAT;sp|P21575-4|DYN1_RAT;sp|P21575|DYN1_RAT	12;12;12;12;10;10;10;10	7;7;7;7;5;5;5;5	7;7;7;7;5;5;5;5	sp|P21575-7|DYN1_RAT Isoform 7 of Dynamin-1 OS=Rattus norvegicus OX=10116 GN=Dnm1;sp|P21575-6|DYN1_RAT Isoform 6 of Dynamin-1 OS=Rattus norvegicus OX=10116 GN=Dnm1;sp|P21575-8|DYN1_RAT Isoform 8 of Dynamin-1 OS=Rattus norvegicus OX=10116 GN=Dnm1;sp|P21575-	8	12	7	7	0	0	0	0	0	0	0	0	1	1	0	0	0	0	0	0	2	0	0	1	0	0	0	1	0	0	0	0	0	0	0	0	0	1	1	0	0	1	1	0
tr|Q66HL0|Q66HL0_RAT;sp|P21588|5NTD_RAT	tr|Q66HL0|Q66HL0_RAT;sp|P21588|5NTD_RAT	20;20	20;20	20;20	tr|Q66HL0|Q66HL0_RAT 5 nucleotidase, ecto OS=Rattus norvegicus OX=10116 GN=Nt5e PE=1 SV=2;sp|P21588|5NTD_RAT 5-nucleotidase OS=Rattus norvegicus OX=10116 GN=Nt5e PE=1 SV=1	2	20	20	20	8	9	10	12	7	10	11	10	8	11	9	12	9	9	11	8	10	8	9	9	10	10	9	7	9	11	8	10	8	8	8	9	10	11	8	9	9	9	8	9
sp|P21670|PSA4_RAT	sp|P21670|PSA4_RAT	9	9	9	sp|P21670|PSA4_RAT Proteasome subunit alpha type-4 OS=Rattus norvegicus OX=10116 GN=Psma4 PE=1 SV=1	1	9	9	9	2	2	3	2	2	1	1	1	2	2	2	3	3	3	4	1	2	1	2	2	2	1	2	2	4	2	3	3	1	2	2	2	3	2	1	2	3	3	3	4
sp|P21708|MK03_RAT;sp|P21708-2|MK03_RAT;sp|Q63454|MK04_RAT;tr|A0A0G2K6P9|A0A0G2K6P9_RAT;tr|G3V9J9|G3V9J9_RAT;sp|P27704|MK06_RAT	sp|P21708|MK03_RAT;sp|P21708-2|MK03_RAT	18;17;1;1;1;1	18;17;1;1;1;1	13;12;0;0;0;0	sp|P21708|MK03_RAT Mitogen-activated protein kinase 3 OS=Rattus norvegicus OX=10116 GN=Mapk3 PE=1 SV=5;sp|P21708-2|MK03_RAT Isoform 2 of Mitogen-activated protein kinase 3 OS=Rattus norvegicus OX=10116 GN=Mapk3	6	18	18	13	3	5	4	3	2	1	2	2	3	3	1	1	2	3	3	3	3	3	4	5	3	3	0	3	3	3	4	3	1	2	3	2	3	1	2	2	3	1	4	3
sp|P21807|PERI_RAT;tr|F1M7P4|F1M7P4_RAT	sp|P21807|PERI_RAT;tr|F1M7P4|F1M7P4_RAT	23;23	19;19	19;19	sp|P21807|PERI_RAT Peripherin OS=Rattus norvegicus OX=10116 GN=Prph PE=1 SV=1;tr|F1M7P4|F1M7P4_RAT Peripherin OS=Rattus norvegicus OX=10116 GN=Prph PE=1 SV=1	2	23	19	19	4	4	3	3	4	4	3	4	3	2	3	4	4	3	3	3	4	2	2	4	4	4	4	3	2	2	2	2	4	2	4	2	3	4	2	4	4	2	4	4
sp|P21818|STMN2_RAT	sp|P21818|STMN2_RAT	2	1	1	sp|P21818|STMN2_RAT Stathmin-2 OS=Rattus norvegicus OX=10116 GN=Stmn2 PE=1 SV=2	1	2	1	1	1	2	0	1	1	0	1	1	0	0	1	1	1	1	1	0	0	0	1	2	1	0	0	0	0	0	0	0	1	0	1	0	0	0	0	0	0	0	0	1
sp|P21913|SDHB_RAT	sp|P21913|SDHB_RAT	11	11	11	sp|P21913|SDHB_RAT Succinate dehydrogenase [ubiquinone] iron-sulfur subunit, mitochondrial OS=Rattus norvegicus OX=10116 GN=Sdhb PE=2 SV=2	1	11	11	11	1	0	2	1	3	2	2	2	2	2	2	1	5	1	3	1	3	2	4	1	2	1	0	1	1	2	3	2	3	3	2	1	2	3	3	2	3	3	2	0
sp|P22062|PIMT_RAT;tr|A0A140TAB9|A0A140TAB9_RAT	sp|P22062|PIMT_RAT;tr|A0A140TAB9|A0A140TAB9_RAT	6;4	6;4	6;4	sp|P22062|PIMT_RAT Protein-L-isoaspartate(D-aspartate) O-methyltransferase OS=Rattus norvegicus OX=10116 GN=Pcmt1 PE=1 SV=2;tr|A0A140TAB9|A0A140TAB9_RAT Protein-L-isoaspartate O-methyltransferase OS=Rattus norvegicus OX=10116 GN=Pcmt1 PE=1 SV=1	2	6	6	6	1	0	0	0	0	1	0	0	0	0	1	0	0	1	0	0	0	0	0	0	0	0	1	1	1	1	0	1	0	0	1	1	0	0	1	0	0	0	0	0
sp|P22509|FBRL_RAT	sp|P22509|FBRL_RAT	10	10	8	sp|P22509|FBRL_RAT rRNA 2-O-methyltransferase fibrillarin OS=Rattus norvegicus OX=10116 GN=Fbl PE=1 SV=2	1	10	10	8	1	1	0	2	0	0	1	0	0	0	0	0	0	0	0	0	0	0	0	0	0	1	1	0	0	1	0	0	0	0	0	0	0	1	1	0	0	0	0	1
sp|P22734-2|COMT_RAT;sp|P22734|COMT_RAT	sp|P22734-2|COMT_RAT;sp|P22734|COMT_RAT	11;11	11;11	11;11	sp|P22734-2|COMT_RAT Isoform 2 of Catechol O-methyltransferase OS=Rattus norvegicus OX=10116 GN=Comt;sp|P22734|COMT_RAT Catechol O-methyltransferase OS=Rattus norvegicus OX=10116 GN=Comt PE=1 SV=2	2	11	11	11	7	8	6	6	7	7	6	7	6	4	5	5	7	5	5	6	4	7	7	5	6	6	7	7	6	6	7	4	7	6	7	8	6	5	5	7	7	4	5	6
tr|F1LQS6|F1LQS6_RAT;sp|P22985|XDH_RAT	tr|F1LQS6|F1LQS6_RAT;sp|P22985|XDH_RAT	4;4	4;4	4;4	tr|F1LQS6|F1LQS6_RAT RCG61833 OS=Rattus norvegicus OX=10116 GN=Xdh PE=1 SV=2;sp|P22985|XDH_RAT Xanthine dehydrogenase/oxidase OS=Rattus norvegicus OX=10116 GN=Xdh PE=1 SV=3	2	4	4	4	0	0	0	0	0	0	0	0	0	0	0	0	0	0	0	0	0	0	0	0	0	1	0	0	1	0	0	0	0	0	0	0	0	0	0	0	0	0	0	0
sp|P23358|RL12_RAT;tr|A0A140TAC5|A0A140TAC5_RAT;tr|M0R4B6|M0R4B6_RAT;tr|D3ZJE2|D3ZJE2_RAT	sp|P23358|RL12_RAT;tr|A0A140TAC5|A0A140TAC5_RAT;tr|M0R4B6|M0R4B6_RAT;tr|D3ZJE2|D3ZJE2_RAT	7;6;5;5	7;6;5;5	4;3;3;3	sp|P23358|RL12_RAT 60S ribosomal protein L12 OS=Rattus norvegicus OX=10116 GN=Rpl12 PE=2 SV=1;tr|A0A140TAC5|A0A140TAC5_RAT 60S ribosomal protein L12 OS=Rattus norvegicus OX=10116 GN=Rpl12 PE=3 SV=1;tr|M0R4B6|M0R4B6_RAT RCG64424 OS=Rattus norvegicus OX=1011	4	7	7	4	4	5	4	5	6	6	5	5	5	5	5	4	4	6	5	5	4	5	4	6	4	3	5	2	3	5	2	4	2	5	4	5	5	3	3	3	3	4	3	2
sp|P23457|DIDH_RAT	sp|P23457|DIDH_RAT	4	4	4	sp|P23457|DIDH_RAT 3-alpha-hydroxysteroid dehydrogenase OS=Rattus norvegicus OX=10116 GN=Akr1c9 PE=1 SV=1	1	4	4	4	0	0	0	0	0	0	0	0	0	0	0	0	0	0	0	0	0	0	0	1	0	0	0	0	0	0	0	0	0	0	0	0	0	0	0	0	0	0	0	0
sp|P23514|COPB_RAT	sp|P23514|COPB_RAT	34	34	34	sp|P23514|COPB_RAT Coatomer subunit beta OS=Rattus norvegicus OX=10116 GN=Copb1 PE=1 SV=1	1	34	34	34	8	3	7	4	6	7	6	8	6	7	5	6	8	8	7	9	4	8	8	6	9	3	7	5	7	7	4	6	5	7	5	5	6	7	10	6	8	4	9	6
sp|P23928|CRYAB_RAT	sp|P23928|CRYAB_RAT	11	11	11	sp|P23928|CRYAB_RAT Alpha-crystallin B chain OS=Rattus norvegicus OX=10116 GN=Cryab PE=1 SV=1	1	11	11	11	8	7	5	8	4	8	6	6	4	5	8	7	7	8	6	6	6	5	5	6	5	6	5	6	4	8	3	6	5	6	7	9	5	4	4	7	7	6	5	5
tr|Q68G41|Q68G41_RAT;sp|P23965|ECI1_RAT;tr|A0A0G2K2R2|A0A0G2K2R2_RAT	tr|Q68G41|Q68G41_RAT;sp|P23965|ECI1_RAT;tr|A0A0G2K2R2|A0A0G2K2R2_RAT	10;10;6	10;10;6	10;10;6	tr|Q68G41|Q68G41_RAT Dodecenoyl-Coenzyme A delta isomerase (3,2 trans-enoyl-Coenzyme A isomerase) OS=Rattus norvegicus OX=10116 GN=Eci1 PE=1 SV=1;sp|P23965|ECI1_RAT Enoyl-CoA delta isomerase 1, mitochondrial OS=Rattus norvegicus OX=10116 GN=Eci1 PE=1 SV=1;	3	10	10	10	2	2	1	2	2	4	2	1	4	2	4	0	3	3	3	3	2	0	1	3	1	1	1	1	4	2	1	2	2	1	2	2	0	3	1	2	1	3	1	4
sp|P24049|RL17_RAT;tr|A0A0H2UHQ1|A0A0H2UHQ1_RAT;tr|F1LZX7|F1LZX7_RAT;tr|D3Z9G9|D3Z9G9_RAT;tr|A0A0G2KB77|A0A0G2KB77_RAT;tr|Q7TPJ7|Q7TPJ7_RAT	sp|P24049|RL17_RAT;tr|A0A0H2UHQ1|A0A0H2UHQ1_RAT;tr|F1LZX7|F1LZX7_RAT;tr|D3Z9G9|D3Z9G9_RAT;tr|A0A0G2KB77|A0A0G2KB77_RAT	8;8;8;5;5;1	8;8;8;5;5;1	8;8;8;5;5;1	sp|P24049|RL17_RAT 60S ribosomal protein L17 OS=Rattus norvegicus OX=10116 GN=Rpl17 PE=2 SV=3;tr|A0A0H2UHQ1|A0A0H2UHQ1_RAT 60S ribosomal protein L17 OS=Rattus norvegicus OX=10116 GN=Rpl17 PE=1 SV=1;tr|F1LZX7|F1LZX7_RAT 60S ribosomal protein L17 OS=Rattus n	6	8	8	8	4	3	4	3	5	3	2	3	6	5	5	5	5	6	4	6	4	4	3	4	3	3	3	4	2	4	3	4	4	1	3	2	3	3	3	3	3	4	3	4
sp|P24051|RS27L_RAT	sp|P24051|RS27L_RAT	3	1	1	sp|P24051|RS27L_RAT 40S ribosomal protein S27-like OS=Rattus norvegicus OX=10116 GN=Rps27l PE=1 SV=3	1	3	1	1	2	1	2	2	2	2	2	3	2	2	2	1	3	3	2	3	3	3	1	2	2	2	2	2	2	2	1	2	2	2	2	2	1	3	2	1	2	2	2	2
sp|P24155|THOP1_RAT;tr|A0A0G2KAW4|A0A0G2KAW4_RAT	sp|P24155|THOP1_RAT;tr|A0A0G2KAW4|A0A0G2KAW4_RAT	14;13	14;13	14;13	sp|P24155|THOP1_RAT Thimet oligopeptidase OS=Rattus norvegicus OX=10116 GN=Thop1 PE=1 SV=4;tr|A0A0G2KAW4|A0A0G2KAW4_RAT Thimet oligopeptidase OS=Rattus norvegicus OX=10116 GN=Thop1 PE=1 SV=1	2	14	14	14	0	2	1	1	1	0	0	0	1	1	0	1	1	2	1	1	0	1	0	2	1	1	0	1	0	2	1	0	1	1	2	0	0	0	0	0	0	0	0	0
sp|P24329|THTR_RAT	sp|P24329|THTR_RAT	8	8	8	sp|P24329|THTR_RAT Thiosulfate sulfurtransferase OS=Rattus norvegicus OX=10116 GN=Tst PE=1 SV=3	1	8	8	8	0	0	0	1	0	0	0	1	0	0	0	0	0	0	0	0	0	0	0	2	1	0	0	0	0	0	0	0	0	0	0	0	0	0	1	0	0	0	1	0
sp|P24368|PPIB_RAT	sp|P24368|PPIB_RAT	12	12	12	sp|P24368|PPIB_RAT Peptidyl-prolyl cis-trans isomerase B OS=Rattus norvegicus OX=10116 GN=Ppib PE=1 SV=3	1	12	12	12	8	8	7	7	7	8	6	7	9	7	7	6	8	6	8	8	6	8	8	7	9	7	8	8	7	4	6	8	8	7	7	8	8	7	7	8	7	8	5	5
sp|P24473|GSTK1_RAT	sp|P24473|GSTK1_RAT	4	4	4	sp|P24473|GSTK1_RAT Glutathione S-transferase kappa 1 OS=Rattus norvegicus OX=10116 GN=Gstk1 PE=1 SV=3	1	4	4	4	0	0	0	0	0	0	0	0	0	0	0	0	0	0	0	0	0	0	0	0	0	0	0	0	0	0	0	0	0	0	0	0	0	0	0	0	0	0	0	0
tr|A0A0G2K611|A0A0G2K611_RAT;tr|A0A0G2JSU1|A0A0G2JSU1_RAT;sp|P24942-2|EAA1_RAT;tr|A0A0G2KAS7|A0A0G2KAS7_RAT;tr|G3V846|G3V846_RAT;sp|P24942|EAA1_RAT	tr|A0A0G2K611|A0A0G2K611_RAT;tr|A0A0G2JSU1|A0A0G2JSU1_RAT;sp|P24942-2|EAA1_RAT;tr|A0A0G2KAS7|A0A0G2KAS7_RAT;tr|G3V846|G3V846_RAT;sp|P24942|EAA1_RAT	2;2;2;2;2;2	2;2;2;2;2;2	2;2;2;2;2;2	tr|A0A0G2K611|A0A0G2K611_RAT Amino acid transporter OS=Rattus norvegicus OX=10116 GN=Slc1a3 PE=1 SV=1;tr|A0A0G2JSU1|A0A0G2JSU1_RAT Amino acid transporter OS=Rattus norvegicus OX=10116 GN=Slc1a3 PE=1 SV=1;sp|P24942-2|EAA1_RAT Isoform GLAST-1A of Excitatory	6	2	2	2	0	0	0	0	1	0	2	1	1	0	1	1	1	1	0	1	0	1	2	0	0	1	1	1	1	1	0	0	0	0	0	1	1	0	2	0	1	0	0	0
sp|P25113|PGAM1_RAT;tr|F1M1Y1|F1M1Y1_RAT	sp|P25113|PGAM1_RAT	17;5	17;5	13;2	sp|P25113|PGAM1_RAT Phosphoglycerate mutase 1 OS=Rattus norvegicus OX=10116 GN=Pgam1 PE=1 SV=4	2	17	17	13	12	9	10	11	12	9	11	11	12	10	11	11	12	10	11	10	10	12	12	11	12	11	11	10	11	11	9	9	11	10	12	10	11	11	11	10	10	12	12	10
tr|A0A0G2K757|A0A0G2K757_RAT;sp|P25235|RPN2_RAT	tr|A0A0G2K757|A0A0G2K757_RAT;sp|P25235|RPN2_RAT	21;21	21;21	21;21	tr|A0A0G2K757|A0A0G2K757_RAT Dolichyl-diphosphooligosaccharide--protein glycosyltransferase subunit 2 OS=Rattus norvegicus OX=10116 GN=Rpn2 PE=1 SV=1;sp|P25235|RPN2_RAT Dolichyl-diphosphooligosaccharide--protein glycosyltransferase subunit 2 OS=Rattus norv	2	21	21	21	10	12	8	11	10	11	13	13	8	9	10	12	8	12	13	11	11	10	12	9	10	11	11	8	8	13	8	10	11	11	8	12	11	11	11	11	12	12	11	9
tr|Q2I6B2|Q2I6B2_RAT;sp|P25286-2|VPP1_RAT;tr|Q2I6B5|Q2I6B5_RAT;sp|P25286|VPP1_RAT	tr|Q2I6B2|Q2I6B2_RAT;sp|P25286-2|VPP1_RAT;tr|Q2I6B5|Q2I6B5_RAT;sp|P25286|VPP1_RAT	6;6;6;6	6;6;6;6	6;6;6;6	tr|Q2I6B2|Q2I6B2_RAT V-type proton ATPase subunit a OS=Rattus norvegicus OX=10116 GN=Atp6v0a1 PE=1 SV=1;sp|P25286-2|VPP1_RAT Isoform II of V-type proton ATPase 116 kDa subunit a isoform 1 OS=Rattus norvegicus OX=10116 GN=Atp6v0a1;tr|Q2I6B5|Q2I6B5_RAT V-typ	4	6	6	6	0	0	1	0	0	0	0	0	0	0	0	0	0	0	0	0	0	0	0	0	1	1	0	0	2	0	1	0	0	1	0	0	0	0	0	0	0	0	0	1
sp|P25977-2|UBF1_RAT;sp|P25977|UBF1_RAT	sp|P25977-2|UBF1_RAT;sp|P25977|UBF1_RAT	6;6	6;6	6;6	sp|P25977-2|UBF1_RAT Isoform UBF2 of Nucleolar transcription factor 1 OS=Rattus norvegicus OX=10116 GN=Ubtf;sp|P25977|UBF1_RAT Nucleolar transcription factor 1 OS=Rattus norvegicus OX=10116 GN=Ubtf PE=1 SV=1	2	6	6	6	1	0	0	0	0	0	0	0	0	0	0	1	1	0	0	0	0	0	0	1	0	1	0	0	0	0	1	1	1	0	1	1	0	1	1	1	1	1	0	1
sp|P26051-2|CD44_RAT;sp|P26051|CD44_RAT;tr|O70509|O70509_RAT;tr|D3ZGF1|D3ZGF1_RAT;tr|F1LSA1|F1LSA1_RAT	sp|P26051-2|CD44_RAT;sp|P26051|CD44_RAT;tr|O70509|O70509_RAT;tr|D3ZGF1|D3ZGF1_RAT;tr|F1LSA1|F1LSA1_RAT	9;9;8;8;8	9;9;8;8;8	9;9;8;8;8	sp|P26051-2|CD44_RAT Isoform 1 of CD44 antigen OS=Rattus norvegicus OX=10116 GN=Cd44;sp|P26051|CD44_RAT CD44 antigen OS=Rattus norvegicus OX=10116 GN=Cd44 PE=1 SV=2;tr|O70509|O70509_RAT CD44 antigen OS=Rattus norvegicus OX=10116 GN=Cd44 PE=1 SV=1;tr|D3ZGF1	5	9	9	9	0	1	0	1	2	1	0	1	1	1	1	1	1	1	0	1	0	1	0	1	0	0	0	0	0	1	1	0	2	1	0	1	1	1	0	1	0	1	0	0
sp|P26376|IFM3_RAT;tr|D4A096|D4A096_RAT;tr|Q9R175|Q9R175_RAT	sp|P26376|IFM3_RAT	4;1;1	4;1;1	4;1;1	sp|P26376|IFM3_RAT Interferon-induced transmembrane protein 3 OS=Rattus norvegicus OX=10116 GN=ifitm3 PE=2 SV=1	3	4	4	4	3	2	2	3	3	2	3	2	1	2	2	1	3	2	3	3	2	3	3	2	3	2	2	3	2	2	2	2	1	3	2	2	1	2	2	2	3	3	2	2
sp|P26453-2|BASI_RAT;sp|P26453|BASI_RAT	sp|P26453-2|BASI_RAT;sp|P26453|BASI_RAT	5;5	5;5	5;5	sp|P26453-2|BASI_RAT Isoform 2 of Basigin OS=Rattus norvegicus OX=10116 GN=Bsg;sp|P26453|BASI_RAT Basigin OS=Rattus norvegicus OX=10116 GN=Bsg PE=1 SV=2	2	5	5	5	1	1	0	0	1	1	1	0	1	0	0	0	1	1	2	1	1	0	0	0	1	1	0	1	0	0	1	1	1	1	1	2	1	1	1	0	0	1	0	2
sp|P26772|CH10_RAT;tr|A0A0G2JTG1|A0A0G2JTG1_RAT	sp|P26772|CH10_RAT;tr|A0A0G2JTG1|A0A0G2JTG1_RAT	8;6	8;6	8;6	sp|P26772|CH10_RAT 10 kDa heat shock protein, mitochondrial OS=Rattus norvegicus OX=10116 GN=Hspe1 PE=1 SV=3;tr|A0A0G2JTG1|A0A0G2JTG1_RAT 10 kDa heat shock protein, mitochondrial OS=Rattus norvegicus OX=10116 GN=Hspe1 PE=1 SV=1	2	8	8	8	5	4	4	4	4	4	4	5	3	3	4	5	4	4	6	2	4	5	5	5	5	2	3	4	4	3	4	3	5	4	1	3	2	3	2	3	3	3	1	2
sp|P27008|PARP1_RAT	sp|P27008|PARP1_RAT	4	4	4	sp|P27008|PARP1_RAT Poly [ADP-ribose] polymerase 1 OS=Rattus norvegicus OX=10116 GN=Parp1 PE=1 SV=4	1	4	4	4	0	0	0	0	0	0	0	0	0	0	0	0	0	0	0	0	0	0	0	0	0	0	0	0	0	0	0	0	0	0	0	0	0	0	0	0	0	0	0	0
sp|P27321-4|ICAL_RAT;tr|A0A0G2JSY2|A0A0G2JSY2_RAT;sp|P27321-2|ICAL_RAT;tr|F1LPH1|F1LPH1_RAT;sp|P27321|ICAL_RAT;sp|P27321-7|ICAL_RAT;sp|P27321-6|ICAL_RAT;tr|D3ZL24|D3ZL24_RAT;sp|P27321-5|ICAL_RAT;sp|P27321-3|ICAL_RAT;tr|D4A129|D4A129_RAT	sp|P27321-4|ICAL_RAT;tr|A0A0G2JSY2|A0A0G2JSY2_RAT;sp|P27321-2|ICAL_RAT;tr|F1LPH1|F1LPH1_RAT;sp|P27321|ICAL_RAT;sp|P27321-7|ICAL_RAT;sp|P27321-6|ICAL_RAT;tr|D3ZL24|D3ZL24_RAT;sp|P27321-5|ICAL_RAT;sp|P27321-3|ICAL_RAT	8;8;8;8;8;7;7;7;7;7;1	8;8;8;8;8;7;7;7;7;7;1	8;8;8;8;8;7;7;7;7;7;1	sp|P27321-4|ICAL_RAT Isoform 4 of Calpastatin OS=Rattus norvegicus OX=10116 GN=Cast;tr|A0A0G2JSY2|A0A0G2JSY2_RAT Calpastatin OS=Rattus norvegicus OX=10116 GN=Cast PE=1 SV=1;sp|P27321-2|ICAL_RAT Isoform 2 of Calpastatin OS=Rattus norvegicus OX=10116 GN=Cast	11	8	8	8	0	0	1	0	0	0	0	0	0	0	1	0	0	0	0	0	0	0	1	0	1	0	1	0	1	1	1	0	0	0	1	0	1	0	1	2	0	0	1	0
sp|P27605|HPRT_RAT	sp|P27605|HPRT_RAT	12	12	12	sp|P27605|HPRT_RAT Hypoxanthine-guanine phosphoribosyltransferase OS=Rattus norvegicus OX=10116 GN=Hprt1 PE=1 SV=1	1	12	12	12	5	4	6	6	3	6	5	7	3	4	5	4	4	7	5	7	8	7	6	5	6	3	5	5	3	6	6	4	8	5	7	7	7	6	6	6	5	5	6	6
sp|P27615|SCRB2_RAT	sp|P27615|SCRB2_RAT	11	11	11	sp|P27615|SCRB2_RAT Lysosome membrane protein 2 OS=Rattus norvegicus OX=10116 GN=Scarb2 PE=1 SV=2	1	11	11	11	2	0	1	1	1	0	1	2	0	1	1	1	2	1	1	0	2	1	6	1	0	1	3	2	1	2	1	1	0	1	1	1	1	2	2	1	1	2	2	1
sp|P27867|DHSO_RAT;tr|Q6TUH3|Q6TUH3_RAT	sp|P27867|DHSO_RAT	7;2	7;2	7;2	sp|P27867|DHSO_RAT Sorbitol dehydrogenase OS=Rattus norvegicus OX=10116 GN=Sord PE=1 SV=4	2	7	7	7	1	1	1	1	2	1	0	1	2	2	2	1	1	1	1	0	1	1	2	1	1	3	1	2	0	2	2	2	2	2	2	2	1	1	2	1	1	1	1	2
sp|P27881|HXK2_RAT	sp|P27881|HXK2_RAT	32	28	26	sp|P27881|HXK2_RAT Hexokinase-2 OS=Rattus norvegicus OX=10116 GN=Hk2 PE=1 SV=1	1	32	28	26	0	0	1	1	0	0	2	1	1	1	2	1	2	2	0	2	1	3	2	1	1	1	2	1	1	2	1	0	1	1	1	1	1	1	1	1	1	0	0	1
tr|A0A0U1RVI9|A0A0U1RVI9_RAT;sp|P27952|RS2_RAT;tr|E9PT76|E9PT76_RAT;tr|A0A0G2KB28|A0A0G2KB28_RAT;tr|D3ZIY7|D3ZIY7_RAT;tr|D3ZT78|D3ZT78_RAT;tr|D3ZQW7|D3ZQW7_RAT;tr|M0RAJ8|M0RAJ8_RAT;tr|O55213|O55213_RAT	tr|A0A0U1RVI9|A0A0U1RVI9_RAT;sp|P27952|RS2_RAT;tr|E9PT76|E9PT76_RAT;tr|A0A0G2KB28|A0A0G2KB28_RAT;tr|D3ZIY7|D3ZIY7_RAT;tr|D3ZT78|D3ZT78_RAT;tr|D3ZQW7|D3ZQW7_RAT	13;13;10;10;10;9;7;4;3	13;13;10;10;10;9;7;4;3	7;7;6;4;5;5;4;2;0	tr|A0A0U1RVI9|A0A0U1RVI9_RAT RCG34378, isoform CRA_h OS=Rattus norvegicus OX=10116 GN=rCG_34378 PE=3 SV=1;sp|P27952|RS2_RAT 40S ribosomal protein S2 OS=Rattus norvegicus OX=10116 GN=Rps2 PE=1 SV=1;tr|E9PT76|E9PT76_RAT Uncharacterized protein OS=Rattus norv	9	13	13	7	4	4	6	6	6	4	7	5	4	5	5	7	3	5	5	6	5	6	7	5	5	5	5	4	3	5	4	4	4	7	7	4	4	6	4	2	7	3	7	6
tr|A0A0G2K747|A0A0G2K747_RAT;tr|G3V7K6|G3V7K6_RAT;sp|P28042|SSBP_RAT	tr|A0A0G2K747|A0A0G2K747_RAT;tr|G3V7K6|G3V7K6_RAT;sp|P28042|SSBP_RAT	2;2;2	2;2;2	2;2;2	tr|A0A0G2K747|A0A0G2K747_RAT Single-stranded DNA binding protein 1, isoform CRA_b OS=Rattus norvegicus OX=10116 GN=Ssbp1 PE=1 SV=1;tr|G3V7K6|G3V7K6_RAT Single-stranded DNA-binding protein, mitochondrial OS=Rattus norvegicus OX=10116 GN=Ssbp1 PE=1 SV=2;sp|P	3	2	2	2	0	0	0	0	0	0	1	0	0	1	0	0	0	1	0	0	0	0	0	0	0	0	0	0	0	0	0	0	1	1	0	0	0	0	0	0	1	0	1	0
sp|P28064|PSB8_RAT;tr|A0A0G2K5L5|A0A0G2K5L5_RAT	sp|P28064|PSB8_RAT	6;1	6;1	6;1	sp|P28064|PSB8_RAT Proteasome subunit beta type-8 OS=Rattus norvegicus OX=10116 GN=Psmb8 PE=1 SV=3	2	6	6	6	0	0	0	0	0	0	0	0	0	0	0	0	0	0	0	0	0	0	0	0	0	0	0	0	0	0	0	0	0	0	0	0	0	0	0	0	0	0	0	0
tr|A0A0G2JSL0|A0A0G2JSL0_RAT;sp|P28073|PSB6_RAT	tr|A0A0G2JSL0|A0A0G2JSL0_RAT;sp|P28073|PSB6_RAT	4;4	4;4	4;4	tr|A0A0G2JSL0|A0A0G2JSL0_RAT Proteasome subunit beta OS=Rattus norvegicus OX=10116 GN=LOC100360846 PE=3 SV=1;sp|P28073|PSB6_RAT Proteasome subunit beta type-6 OS=Rattus norvegicus OX=10116 GN=Psmb6 PE=1 SV=3	2	4	4	4	2	1	0	1	1	1	0	0	1	1	1	1	0	0	0	0	0	1	1	0	1	1	0	1	0	0	1	1	0	0	1	0	0	0	0	0	0	1	0	1
tr|G3V7Q6|G3V7Q6_RAT;sp|P28075|PSB5_RAT	tr|G3V7Q6|G3V7Q6_RAT;sp|P28075|PSB5_RAT	5;5	5;5	5;5	tr|G3V7Q6|G3V7Q6_RAT Proteasome subunit beta OS=Rattus norvegicus OX=10116 GN=Psmb5 PE=1 SV=1;sp|P28075|PSB5_RAT Proteasome subunit beta type-5 OS=Rattus norvegicus OX=10116 GN=Psmb5 PE=1 SV=3	2	5	5	5	0	1	1	1	2	0	0	2	1	2	1	1	0	1	1	0	0	0	0	0	2	0	1	2	0	0	2	1	1	1	1	1	1	1	0	1	1	1	1	2
sp|P28480|TCPA_RAT;tr|A0A096MJA0|A0A096MJA0_RAT	sp|P28480|TCPA_RAT;tr|A0A096MJA0|A0A096MJA0_RAT	31;20	31;20	31;20	sp|P28480|TCPA_RAT T-complex protein 1 subunit alpha OS=Rattus norvegicus OX=10116 GN=Tcp1 PE=1 SV=1;tr|A0A096MJA0|A0A096MJA0_RAT RCG44919, isoform CRA_b OS=Rattus norvegicus OX=10116 GN=Tcp1 PE=1 SV=1	2	31	31	31	5	8	7	8	7	5	8	7	5	7	8	9	10	9	9	9	8	6	7	6	8	3	9	5	9	5	8	7	7	4	8	9	9	7	5	4	11	6	9	5
sp|P28494|MA2A1_RAT;tr|Q7TP82|Q7TP82_RAT	sp|P28494|MA2A1_RAT;tr|Q7TP82|Q7TP82_RAT	5;3	5;3	5;3	sp|P28494|MA2A1_RAT Alpha-mannosidase 2 OS=Rattus norvegicus OX=10116 GN=Man2a1 PE=1 SV=2;tr|Q7TP82|Q7TP82_RAT Alpha-mannosidase OS=Rattus norvegicus OX=10116 GN=Man2a1 PE=1 SV=1	2	5	5	5	1	0	0	0	0	0	1	0	0	0	0	1	1	0	1	0	0	0	0	0	0	0	0	1	0	0	0	0	0	0	0	0	0	0	0	0	1	0	0	0
sp|P28648|CD63_RAT;tr|A0A0G2K0T2|A0A0G2K0T2_RAT	sp|P28648|CD63_RAT;tr|A0A0G2K0T2|A0A0G2K0T2_RAT	5;5	5;5	5;5	sp|P28648|CD63_RAT CD63 antigen OS=Rattus norvegicus OX=10116 GN=Cd63 PE=1 SV=2;tr|A0A0G2K0T2|A0A0G2K0T2_RAT Tetraspanin OS=Rattus norvegicus OX=10116 GN=Cd63 PE=1 SV=1	2	5	5	5	2	2	1	2	1	1	1	0	2	1	1	1	0	1	2	0	2	1	1	2	1	1	1	1	1	2	1	1	2	1	2	2	2	2	1	2	2	2	1	2
sp|P29066|ARRB1_RAT	sp|P29066|ARRB1_RAT	2	2	2	sp|P29066|ARRB1_RAT Beta-arrestin-1 OS=Rattus norvegicus OX=10116 GN=Arrb1 PE=1 SV=1	1	2	2	2	0	0	0	0	0	0	0	0	0	0	0	0	0	0	0	0	0	0	0	0	0	0	0	0	0	0	0	0	0	0	0	0	0	0	0	0	0	0	0	0
sp|P29147|BDH_RAT;tr|A0A0G2JSH2|A0A0G2JSH2_RAT	sp|P29147|BDH_RAT;tr|A0A0G2JSH2|A0A0G2JSH2_RAT	3;3	3;3	3;3	sp|P29147|BDH_RAT D-beta-hydroxybutyrate dehydrogenase, mitochondrial OS=Rattus norvegicus OX=10116 GN=Bdh1 PE=1 SV=2;tr|A0A0G2JSH2|A0A0G2JSH2_RAT 3-hydroxybutyrate dehydrogenase, type 1, isoform CRA_a OS=Rattus norvegicus OX=10116 GN=Bdh1 PE=1 SV=1	2	3	3	3	0	0	0	0	0	0	0	0	0	0	0	0	0	0	0	0	0	0	0	0	0	0	0	0	0	0	0	0	0	0	0	0	0	0	0	0	0	0	0	0
sp|P29266|3HIDH_RAT	sp|P29266|3HIDH_RAT	11	11	11	sp|P29266|3HIDH_RAT 3-hydroxyisobutyrate dehydrogenase, mitochondrial OS=Rattus norvegicus OX=10116 GN=Hibadh PE=1 SV=3	1	11	11	11	3	2	3	2	3	1	4	4	4	4	4	2	4	3	3	2	4	4	2	4	3	4	3	4	3	5	2	1	3	3	4	3	3	4	2	4	2	2	3	3
sp|P29314|RS9_RAT;tr|A0A0G2K4C4|A0A0G2K4C4_RAT;tr|D3ZV50|D3ZV50_RAT;tr|M0RB65|M0RB65_RAT	sp|P29314|RS9_RAT;tr|A0A0G2K4C4|A0A0G2K4C4_RAT;tr|D3ZV50|D3ZV50_RAT	12;9;9;5	12;9;9;5	12;9;9;5	sp|P29314|RS9_RAT 40S ribosomal protein S9 OS=Rattus norvegicus OX=10116 GN=Rps9 PE=1 SV=4;tr|A0A0G2K4C4|A0A0G2K4C4_RAT Ribosomal protein S9-like 1 OS=Rattus norvegicus OX=10116 GN=Rps9 PE=1 SV=1;tr|D3ZV50|D3ZV50_RAT Uncharacterized protein OS=Rattus norve	4	12	12	12	6	3	5	5	5	5	5	5	4	4	5	7	5	6	4	5	6	4	3	5	3	3	5	3	6	3	7	5	6	5	3	3	4	6	3	5	5	5	4	5
tr|A0A0G2JSG6|A0A0G2JSG6_RAT;sp|P29410-2|KAD2_RAT;sp|P29410|KAD2_RAT	tr|A0A0G2JSG6|A0A0G2JSG6_RAT;sp|P29410-2|KAD2_RAT;sp|P29410|KAD2_RAT	9;9;9	9;9;9	9;9;9	tr|A0A0G2JSG6|A0A0G2JSG6_RAT Adenylate kinase 2, mitochondrial OS=Rattus norvegicus OX=10116 GN=Ak2 PE=1 SV=1;sp|P29410-2|KAD2_RAT Isoform 2 of Adenylate kinase 2, mitochondrial OS=Rattus norvegicus OX=10116 GN=Ak2;sp|P29410|KAD2_RAT Adenylate kinase 2, mi	3	9	9	9	3	2	1	1	2	2	1	1	1	2	3	2	1	1	1	0	2	1	1	1	1	2	1	1	2	1	0	1	1	0	1	1	3	2	2	1	2	0	2	3
sp|P29419|ATP5I_RAT	sp|P29419|ATP5I_RAT	3	3	3	sp|P29419|ATP5I_RAT ATP synthase subunit e, mitochondrial OS=Rattus norvegicus OX=10116 GN=Atp5me PE=1 SV=3	1	3	3	3	0	1	0	1	2	2	2	2	2	2	2	1	2	2	1	2	0	2	2	2	2	2	0	2	2	2	2	2	2	1	0	2	0	2	1	2	1	2	1	1
sp|P29457|SERPH_RAT	sp|P29457|SERPH_RAT	23	1	1	sp|P29457|SERPH_RAT Serpin H1 OS=Rattus norvegicus OX=10116 GN=Serpinh1 PE=1 SV=1	1	23	1	1	15	15	15	16	16	15	14	16	16	16	15	14	14	16	16	15	15	17	15	13	14	15	12	13	15	14	14	15	16	17	14	14	15	15	16	13	15	13	15	18
tr|A0A0G2K127|A0A0G2K127_RAT;sp|P29534|VCAM1_RAT	tr|A0A0G2K127|A0A0G2K127_RAT;sp|P29534|VCAM1_RAT	5;5	5;5	5;5	tr|A0A0G2K127|A0A0G2K127_RAT Vascular cell adhesion protein 1 OS=Rattus norvegicus OX=10116 GN=Vcam1 PE=1 SV=1;sp|P29534|VCAM1_RAT Vascular cell adhesion protein 1 OS=Rattus norvegicus OX=10116 GN=Vcam1 PE=1 SV=1	2	5	5	5	1	0	1	0	1	1	1	1	2	1	2	1	1	1	0	1	1	1	0	1	0	0	1	2	1	1	2	2	2	1	2	2	2	1	0	1	2	1	0	2
sp|P29975|AQP1_RAT;tr|A0A0G2K3E0|A0A0G2K3E0_RAT	sp|P29975|AQP1_RAT;tr|A0A0G2K3E0|A0A0G2K3E0_RAT	2;1	2;1	2;1	sp|P29975|AQP1_RAT Aquaporin-1 OS=Rattus norvegicus OX=10116 GN=Aqp1 PE=1 SV=4;tr|A0A0G2K3E0|A0A0G2K3E0_RAT Aquaporin-1 OS=Rattus norvegicus OX=10116 GN=Aqp1 PE=1 SV=1	2	2	2	2	1	0	0	0	0	0	0	0	1	0	0	0	0	0	1	0	0	0	0	0	0	0	1	0	0	0	1	0	1	0	0	1	0	0	0	0	0	0	0	0
tr|A0A0G2KAH9|A0A0G2KAH9_RAT;sp|P29994-8|ITPR1_RAT;tr|A0A0A0MY31|A0A0A0MY31_RAT;sp|P29994-7|ITPR1_RAT;sp|P29994-6|ITPR1_RAT;tr|F1LQX8|F1LQX8_RAT;sp|P29994-5|ITPR1_RAT;sp|P29994-4|ITPR1_RAT;sp|P29994-2|ITPR1_RAT;tr|C7E1V2|C7E1V2_RAT;sp|P29994-3|ITPR1_RAT;sp|P29994|ITPR1_RAT;tr|F1LNT1|F1LNT1_RAT;tr|A0A0G2K260|A0A0G2K260_RAT	tr|A0A0G2KAH9|A0A0G2KAH9_RAT;sp|P29994-8|ITPR1_RAT;tr|A0A0A0MY31|A0A0A0MY31_RAT;sp|P29994-7|ITPR1_RAT;sp|P29994-6|ITPR1_RAT;tr|F1LQX8|F1LQX8_RAT;sp|P29994-5|ITPR1_RAT;sp|P29994-4|ITPR1_RAT;sp|P29994-2|ITPR1_RAT;tr|C7E1V2|C7E1V2_RAT;sp|P29994-3|ITPR1_RAT;sp|P29994|ITPR1_RAT;tr|F1LNT1|F1LNT1_RAT	12;12;12;12;12;12;12;12;12;12;12;12;12;2	8;8;8;8;8;8;8;8;8;8;8;8;8;0	8;8;8;8;8;8;8;8;8;8;8;8;8;0	tr|A0A0G2KAH9|A0A0G2KAH9_RAT Inositol 1,4,5-trisphosphate receptor type 1 OS=Rattus norvegicus OX=10116 GN=Itpr1 PE=1 SV=1;sp|P29994-8|ITPR1_RAT Isoform 8 of Inositol 1,4,5-trisphosphate receptor type 1 OS=Rattus norvegicus OX=10116 GN=Itpr1;tr|A0A0A0MY31|	14	12	8	8	0	0	0	0	0	0	1	0	0	0	0	0	0	0	0	0	0	0	0	0	0	0	0	0	0	0	0	0	0	0	0	0	0	0	0	0	0	0	0	0
tr|F1LMW7|F1LMW7_RAT;sp|P30009|MARCS_RAT	tr|F1LMW7|F1LMW7_RAT;sp|P30009|MARCS_RAT	4;4	4;4	4;4	tr|F1LMW7|F1LMW7_RAT Myristoylated alanine-rich C-kinase substrate OS=Rattus norvegicus OX=10116 GN=Marcks PE=1 SV=3;sp|P30009|MARCS_RAT Myristoylated alanine-rich C-kinase substrate OS=Rattus norvegicus OX=10116 GN=Marcks PE=1 SV=2	2	4	4	4	0	2	0	1	2	3	1	3	2	0	3	3	3	1	0	2	1	1	1	1	1	0	0	0	0	0	0	1	0	0	1	2	0	0	0	0	1	0	0	0
sp|P30713|GSTT2_RAT;tr|A0A0G2K3C6|A0A0G2K3C6_RAT;tr|A0A0G2JZV9|A0A0G2JZV9_RAT	sp|P30713|GSTT2_RAT;tr|A0A0G2K3C6|A0A0G2K3C6_RAT	9;7;2	9;7;2	9;7;2	sp|P30713|GSTT2_RAT Glutathione S-transferase theta-2 OS=Rattus norvegicus OX=10116 GN=Gstt2 PE=1 SV=3;tr|A0A0G2K3C6|A0A0G2K3C6_RAT Glutathione S-transferase theta-2-like OS=Rattus norvegicus OX=10116 GN=LOC103694879 PE=4 SV=1	3	9	9	9	0	0	0	0	0	0	0	0	0	0	0	0	0	0	0	0	0	0	0	0	0	0	0	0	0	0	0	0	0	0	0	0	0	0	0	0	0	0	0	0
tr|P70608|P70608_RAT;sp|P30823|CTR1_RAT;tr|A0A0G2K3I1|A0A0G2K3I1_RAT	tr|P70608|P70608_RAT;sp|P30823|CTR1_RAT;tr|A0A0G2K3I1|A0A0G2K3I1_RAT	1;1;1	1;1;1	1;1;1	tr|P70608|P70608_RAT Cationic amino acid transporter-1 OS=Rattus norvegicus OX=10116 GN=Slc7a1 PE=2 SV=1;sp|P30823|CTR1_RAT High affinity cationic amino acid transporter 1 OS=Rattus norvegicus OX=10116 GN=Slc7a1 PE=2 SV=1;tr|A0A0G2K3I1|A0A0G2K3I1_RAT High	3	1	1	1	0	0	0	0	0	0	0	0	0	0	0	0	0	0	0	0	0	0	0	0	0	0	0	0	0	0	0	0	0	0	0	0	0	0	0	0	0	0	0	0
sp|P30835|PFKAL_RAT	sp|P30835|PFKAL_RAT	25	22	20	sp|P30835|PFKAL_RAT ATP-dependent 6-phosphofructokinase, liver type OS=Rattus norvegicus OX=10116 GN=Pfkl PE=1 SV=3	1	25	22	20	2	4	2	2	3	0	4	1	1	3	1	3	1	4	2	3	3	2	1	1	3	2	3	1	3	1	2	0	3	2	3	2	4	2	1	4	0	2	4	2
tr|G3V9W6|G3V9W6_RAT;sp|P30839|AL3A2_RAT;tr|A0A0G2JY43|A0A0G2JY43_RAT	tr|G3V9W6|G3V9W6_RAT;sp|P30839|AL3A2_RAT;tr|A0A0G2JY43|A0A0G2JY43_RAT	6;6;6	6;6;6	5;5;5	tr|G3V9W6|G3V9W6_RAT Aldehyde dehydrogenase OS=Rattus norvegicus OX=10116 GN=Aldh3a2 PE=1 SV=1;sp|P30839|AL3A2_RAT Aldehyde dehydrogenase family 3 member A2 OS=Rattus norvegicus OX=10116 GN=Aldh3a2 PE=1 SV=1;tr|A0A0G2JY43|A0A0G2JY43_RAT Fatty aldehyde dehy	3	6	6	5	0	0	0	0	0	0	0	1	0	0	2	0	0	0	2	0	0	0	0	2	0	0	0	0	1	0	0	1	0	1	0	0	1	0	0	0	0	1	0	0
sp|P30904|MIF_RAT;tr|F1LTZ6|F1LTZ6_RAT	sp|P30904|MIF_RAT	7;1	7;1	2;0	sp|P30904|MIF_RAT Macrophage migration inhibitory factor OS=Rattus norvegicus OX=10116 GN=Mif PE=1 SV=4	2	7	7	2	5	5	5	4	5	4	4	4	3	5	3	5	5	4	4	4	4	3	4	4	4	4	5	5	4	3	5	5	4	4	3	5	4	4	5	3	4	4	5	5
sp|P31000|VIME_RAT;tr|G3V8C3|G3V8C3_RAT;tr|G3V712|G3V712_RAT;sp|Q10758|K2C8_RAT;contamination_P05787;CON__P05787;contamination_Q9H552;CON__Q9H552;tr|A0A0G2JUU5|A0A0G2JUU5_RAT;contamination_H-INV:HIT000292931;CON__H-INV:HIT000292931;tr|A7M776|A7M776_RAT;tr|A0A1W2Q669|A0A1W2Q669_RAT;tr|A7M775|A7M775_RAT;tr|A0A0G2K126|A0A0G2K126_RAT;tr|A7M778|A7M778_RAT;tr|A0A0G2QC11|A0A0G2QC11_RAT;contamination_sp|…	sp|P31000|VIME_RAT;tr|G3V8C3|G3V8C3_RAT	59;58;3;3;3;3;2;2;1;1;1;1;1;1;1;1;1;1;1;1;1;1;1;1;1;1;1;1;1;1;1;1;1;1;1;1	59;58;3;3;3;3;2;2;1;1;1;1;1;1;1;1;1;1;1;1;1;1;1;1;1;1;1;1;1;1;1;1;1;1;1;1	49;48;0;0;0;0;0;0;0;0;0;0;0;0;0;0;0;0;0;0;0;0;0;0;0;0;0;0;0;0;0;0;0;0;0;0	sp|P31000|VIME_RAT Vimentin OS=Rattus norvegicus OX=10116 GN=Vim PE=1 SV=2;tr|G3V8C3|G3V8C3_RAT Vimentin OS=Rattus norvegicus OX=10116 GN=Vim PE=1 SV=1	36	59	59	49	38	40	35	37	36	41	42	41	41	35	33	38	36	37	38	39	37	35	35	41	38	40	37	36	33	32	38	31	41	34	38	34	38	39	36	38	37	36	38	36
sp|P31044|PEBP1_RAT;tr|M0RB80|M0RB80_RAT	sp|P31044|PEBP1_RAT	14;1	14;1	14;1	sp|P31044|PEBP1_RAT Phosphatidylethanolamine-binding protein 1 OS=Rattus norvegicus OX=10116 GN=Pebp1 PE=1 SV=3	2	14	14	14	8	6	6	7	8	7	8	6	7	7	8	8	7	8	6	6	8	7	8	7	7	9	9	7	8	8	7	7	7	8	7	6	7	7	6	6	7	7	8	8
sp|P31232|TAGL_RAT;tr|A0A0G2JWK7|A0A0G2JWK7_RAT	sp|P31232|TAGL_RAT;tr|A0A0G2JWK7|A0A0G2JWK7_RAT	18;18	18;18	17;17	sp|P31232|TAGL_RAT Transgelin OS=Rattus norvegicus OX=10116 GN=Tagln PE=1 SV=2;tr|A0A0G2JWK7|A0A0G2JWK7_RAT Transgelin OS=Rattus norvegicus OX=10116 GN=Tagln PE=1 SV=1	2	18	18	17	12	14	13	14	12	14	12	12	14	14	15	12	14	12	15	13	13	11	12	14	14	13	12	13	13	13	11	12	13	13	12	12	12	14	13	11	10	12	14	12
sp|P31399|ATP5H_RAT;tr|Q6QI69|Q6QI69_RAT	sp|P31399|ATP5H_RAT	11;1	11;1	11;1	sp|P31399|ATP5H_RAT ATP synthase subunit d, mitochondrial OS=Rattus norvegicus OX=10116 GN=Atp5pd PE=1 SV=3	2	11	11	11	6	3	6	4	2	7	6	7	4	5	5	5	4	5	6	4	4	3	3	5	4	3	6	5	4	3	5	2	3	3	3	4	7	5	0	2	5	4	2	5
tr|A0A0G2K890|A0A0G2K890_RAT;sp|P31977|EZRI_RAT	tr|A0A0G2K890|A0A0G2K890_RAT;sp|P31977|EZRI_RAT	21;21	11;11	10;10	tr|A0A0G2K890|A0A0G2K890_RAT Ezrin OS=Rattus norvegicus OX=10116 GN=Ezr PE=1 SV=1;sp|P31977|EZRI_RAT Ezrin OS=Rattus norvegicus OX=10116 GN=Ezr PE=1 SV=3	2	21	11	10	5	5	9	8	6	8	8	10	6	8	6	6	7	5	4	7	7	6	6	7	6	4	7	4	5	6	8	4	6	6	7	7	6	4	5	5	8	6	5	6
sp|P32089|TXTP_RAT	sp|P32089|TXTP_RAT	10	10	10	sp|P32089|TXTP_RAT Tricarboxylate transport protein, mitochondrial OS=Rattus norvegicus OX=10116 GN=Slc25a1 PE=1 SV=1	1	10	10	10	3	1	2	2	0	2	3	3	1	2	3	3	3	3	1	1	3	1	1	2	3	2	1	1	1	2	1	1	2	1	0	3	2	1	2	1	1	1	1	1
sp|P32198|CPT1A_RAT	sp|P32198|CPT1A_RAT	7	7	7	sp|P32198|CPT1A_RAT Carnitine O-palmitoyltransferase 1, liver isoform OS=Rattus norvegicus OX=10116 GN=Cpt1a PE=1 SV=2	1	7	7	7	0	0	0	0	0	0	0	0	0	0	0	0	0	0	0	1	0	0	0	0	0	0	0	0	0	0	0	0	0	0	0	0	0	0	0	0	0	0	0	0
sp|P32551|QCR2_RAT	sp|P32551|QCR2_RAT	12	12	12	sp|P32551|QCR2_RAT Cytochrome b-c1 complex subunit 2, mitochondrial OS=Rattus norvegicus OX=10116 GN=Uqcrc2 PE=1 SV=2	1	12	12	12	1	2	2	0	1	2	0	1	1	3	2	1	2	0	2	1	1	0	1	2	0	0	0	0	1	2	3	2	1	1	1	0	1	2	1	4	1	1	3	2
sp|P34058|HS90B_RAT;tr|A0A0G2K793|A0A0G2K793_RAT	sp|P34058|HS90B_RAT;tr|A0A0G2K793|A0A0G2K793_RAT	49;46	49;46	33;32	sp|P34058|HS90B_RAT Heat shock protein HSP 90-beta OS=Rattus norvegicus OX=10116 GN=Hsp90ab1 PE=1 SV=4;tr|A0A0G2K793|A0A0G2K793_RAT Heat shock protein HSP 90-beta OS=Rattus norvegicus OX=10116 GN=Hsp90ab1 PE=1 SV=1	2	49	49	33	24	21	21	24	25	20	24	23	23	23	20	24	23	23	21	20	25	24	23	23	23	23	20	22	22	19	21	23	20	22	19	23	20	23	16	19	20	24	19	20
sp|P34901|SDC4_RAT	sp|P34901|SDC4_RAT	2	2	2	sp|P34901|SDC4_RAT Syndecan-4 OS=Rattus norvegicus OX=10116 GN=Sdc4 PE=1 SV=1	1	2	2	2	0	0	0	0	0	0	0	0	0	0	0	0	0	0	0	0	0	0	0	0	0	0	0	0	0	0	0	0	0	0	0	0	0	0	0	0	0	0	0	0
sp|P34926|MAP1A_RAT;tr|G3V7U2|G3V7U2_RAT;tr|A0A0G2K5C6|A0A0G2K5C6_RAT	sp|P34926|MAP1A_RAT;tr|G3V7U2|G3V7U2_RAT;tr|A0A0G2K5C6|A0A0G2K5C6_RAT	12;12;12	11;11;11	11;11;11	sp|P34926|MAP1A_RAT Microtubule-associated protein 1A OS=Rattus norvegicus OX=10116 GN=Map1a PE=1 SV=1;tr|G3V7U2|G3V7U2_RAT Microtubule-associated protein 1 A, isoform CRA_c OS=Rattus norvegicus OX=10116 GN=Map1a PE=1 SV=1;tr|A0A0G2K5C6|A0A0G2K5C6_RAT Micr	3	12	11	11	2	0	0	0	1	1	0	2	2	0	2	0	0	1	1	0	0	1	0	0	0	0	1	0	0	0	1	2	0	1	1	0	0	0	0	2	0	1	0	0
tr|Q6P7Q2|Q6P7Q2_RAT;sp|P35053|GPC1_RAT	tr|Q6P7Q2|Q6P7Q2_RAT;sp|P35053|GPC1_RAT	8;8	8;8	8;8	tr|Q6P7Q2|Q6P7Q2_RAT Glypican-1 OS=Rattus norvegicus OX=10116 GN=Gpc1 PE=2 SV=1;sp|P35053|GPC1_RAT Glypican-1 OS=Rattus norvegicus OX=10116 GN=Gpc1 PE=1 SV=1	2	8	8	8	0	0	0	0	0	0	0	0	0	0	0	0	0	0	0	0	0	0	0	0	0	0	0	0	0	0	0	0	0	0	0	0	0	0	0	0	0	0	0	0
sp|P35171|CX7A2_RAT	sp|P35171|CX7A2_RAT	3	3	3	sp|P35171|CX7A2_RAT Cytochrome c oxidase subunit 7A2, mitochondrial OS=Rattus norvegicus OX=10116 GN=Cox7a2 PE=1 SV=1	1	3	3	3	2	2	2	2	0	2	2	2	2	2	1	1	2	2	2	2	2	2	2	1	1	1	1	1	1	1	0	1	1	1	1	1	1	2	0	1	1	1	0	1
sp|P35213-2|1433B_RAT;sp|P35213|1433B_RAT	sp|P35213-2|1433B_RAT;sp|P35213|1433B_RAT	14;14	8;8	8;8	sp|P35213-2|1433B_RAT Isoform Short of 14-3-3 protein beta/alpha OS=Rattus norvegicus OX=10116 GN=Ywhab;sp|P35213|1433B_RAT 14-3-3 protein beta/alpha OS=Rattus norvegicus OX=10116 GN=Ywhab PE=1 SV=3	2	14	8	8	12	11	12	10	11	10	12	9	11	12	11	11	11	10	11	10	11	11	8	7	9	7	7	7	6	7	8	6	8	9	9	7	10	10	9	6	8	7	8	6
sp|P35426|CDK4_RAT	sp|P35426|CDK4_RAT	4	3	3	sp|P35426|CDK4_RAT Cyclin-dependent kinase 4 OS=Rattus norvegicus OX=10116 GN=Cdk4 PE=1 SV=1	1	4	3	3	0	0	1	0	0	0	0	0	0	0	0	0	0	0	0	0	0	0	1	0	0	0	0	0	0	0	0	0	0	0	1	0	1	0	0	0	0	0	0	0
tr|Q5RK10|Q5RK10_RAT;sp|P35427|RL13A_RAT	tr|Q5RK10|Q5RK10_RAT;sp|P35427|RL13A_RAT	6;6	6;6	1;1	tr|Q5RK10|Q5RK10_RAT 60S ribosomal protein L13a OS=Rattus norvegicus OX=10116 GN=Rpl13a PE=1 SV=1;sp|P35427|RL13A_RAT 60S ribosomal protein L13a OS=Rattus norvegicus OX=10116 GN=Rpl13a PE=1 SV=2	2	6	6	1	3	2	1	3	1	4	2	1	3	2	1	1	2	1	3	3	0	3	2	3	2	1	1	1	1	1	1	1	0	1	2	0	1	1	0	1	2	0	1	1
sp|P35435|ATPG_RAT;tr|Q6PCU0|Q6PCU0_RAT	sp|P35435|ATPG_RAT;tr|Q6PCU0|Q6PCU0_RAT	9;9	9;9	1;1	sp|P35435|ATPG_RAT ATP synthase subunit gamma, mitochondrial OS=Rattus norvegicus OX=10116 GN=Atp5f1c PE=1 SV=2;tr|Q6PCU0|Q6PCU0_RAT ATP synthase subunit gamma OS=Rattus norvegicus OX=10116 GN=Atp5f1c PE=1 SV=1	2	9	9	1	3	0	2	3	1	1	2	2	3	3	2	1	1	2	2	1	1	1	4	2	1	1	2	0	1	3	2	1	2	2	2	2	1	1	3	1	1	3	1	3
sp|P35467|S10A1_RAT	sp|P35467|S10A1_RAT	2	2	2	sp|P35467|S10A1_RAT Protein S100-A1 OS=Rattus norvegicus OX=10116 GN=S100a1 PE=1 SV=3	1	2	2	2	2	0	1	0	1	0	0	0	0	0	0	0	1	2	0	0	1	0	0	0	1	0	0	1	0	1	1	0	1	1	1	1	0	1	0	1	1	1	0	0
tr|A0A0G2K7Q7|A0A0G2K7Q7_RAT;sp|P35559|IDE_RAT	tr|A0A0G2K7Q7|A0A0G2K7Q7_RAT;sp|P35559|IDE_RAT	8;8	8;8	8;8	tr|A0A0G2K7Q7|A0A0G2K7Q7_RAT Insulin-degrading enzyme OS=Rattus norvegicus OX=10116 GN=Ide PE=1 SV=1;sp|P35559|IDE_RAT Insulin-degrading enzyme OS=Rattus norvegicus OX=10116 GN=Ide PE=1 SV=1	2	8	8	8	0	1	0	1	1	0	0	0	1	0	1	1	2	0	0	1	2	1	0	1	0	0	0	0	1	0	1	0	0	1	0	0	0	0	0	1	3	0	1	0
sp|P35565|CALX_RAT	sp|P35565|CALX_RAT	22	22	22	sp|P35565|CALX_RAT Calnexin OS=Rattus norvegicus OX=10116 GN=Canx PE=1 SV=1	1	22	22	22	10	11	13	8	8	10	9	11	12	7	11	11	11	7	10	12	9	11	11	10	5	7	7	7	6	6	6	8	9	7	8	10	11	7	7	6	6	9	5	7
tr|A0A0G2K0Z7|A0A0G2K0Z7_RAT;sp|P35571|GPDM_RAT;tr|A0A0G2K1F9|A0A0G2K1F9_RAT;tr|F1LNI0|F1LNI0_RAT	tr|A0A0G2K0Z7|A0A0G2K0Z7_RAT;sp|P35571|GPDM_RAT;tr|A0A0G2K1F9|A0A0G2K1F9_RAT;tr|F1LNI0|F1LNI0_RAT	18;18;17;17	18;18;17;17	18;18;17;17	tr|A0A0G2K0Z7|A0A0G2K0Z7_RAT Glycerol-3-phosphate dehydrogenase, mitochondrial OS=Rattus norvegicus OX=10116 GN=Gpd2 PE=1 SV=1;sp|P35571|GPDM_RAT Glycerol-3-phosphate dehydrogenase, mitochondrial OS=Rattus norvegicus OX=10116 GN=Gpd2 PE=1 SV=1;tr|A0A0G2K1F	4	18	18	18	1	1	1	1	0	1	0	0	1	1	1	0	0	1	1	1	0	0	1	1	1	0	0	0	1	0	1	0	1	0	0	0	0	0	0	0	0	0	0	1
sp|P35738|ODBB_RAT;tr|A0A0A0MXW1|A0A0A0MXW1_RAT	sp|P35738|ODBB_RAT;tr|A0A0A0MXW1|A0A0A0MXW1_RAT	7;7	7;7	7;7	sp|P35738|ODBB_RAT 2-oxoisovalerate dehydrogenase subunit beta, mitochondrial OS=Rattus norvegicus OX=10116 GN=Bckdhb PE=1 SV=3;tr|A0A0A0MXW1|A0A0A0MXW1_RAT 2-oxoisovalerate dehydrogenase subunit beta, mitochondrial OS=Rattus norvegicus OX=10116 GN=Bckdhb	2	7	7	7	0	1	0	1	1	0	0	1	0	0	0	0	0	1	0	0	0	0	0	0	0	0	0	0	1	0	0	0	0	0	1	1	0	1	0	0	0	0	0	0
sp|P36201|CRIP2_RAT;tr|D4ACX1|D4ACX1_RAT	sp|P36201|CRIP2_RAT	7;2	7;2	7;2	sp|P36201|CRIP2_RAT Cysteine-rich protein 2 OS=Rattus norvegicus OX=10116 GN=Crip2 PE=2 SV=1	2	7	7	7	2	3	0	1	2	0	1	1	1	3	2	2	3	1	1	1	2	1	2	1	2	2	2	1	1	0	1	1	0	0	2	1	1	1	0	0	1	2	1	1
tr|P97949|P97949_RAT;sp|P36370|TAP1_RAT;tr|A0A0G2JY71|A0A0G2JY71_RAT	tr|P97949|P97949_RAT;sp|P36370|TAP1_RAT	4;4;1	4;4;1	3;3;1	tr|P97949|P97949_RAT Antigen peptide transporter 1 OS=Rattus norvegicus OX=10116 GN=Tap1 PE=1 SV=1;sp|P36370|TAP1_RAT Antigen peptide transporter 1 OS=Rattus norvegicus OX=10116 GN=Tap1 PE=1 SV=2	3	4	4	3	0	0	0	0	0	0	0	0	0	0	0	0	0	0	0	0	0	0	0	0	0	0	0	0	0	0	0	0	0	0	0	0	0	0	0	0	0	0	0	0
sp|P36407-2|TRI23_RAT;sp|P36407|TRI23_RAT;tr|F1LSC5|F1LSC5_RAT;tr|H9KVE7|H9KVE7_RAT	sp|P36407-2|TRI23_RAT;sp|P36407|TRI23_RAT;tr|F1LSC5|F1LSC5_RAT;tr|H9KVE7|H9KVE7_RAT	1;1;1;1	1;1;1;1	1;1;1;1	sp|P36407-2|TRI23_RAT Isoform 2 of E3 ubiquitin-protein ligase TRIM23 OS=Rattus norvegicus OX=10116 GN=Trim23;sp|P36407|TRI23_RAT E3 ubiquitin-protein ligase TRIM23 OS=Rattus norvegicus OX=10116 GN=Trim23 PE=2 SV=2;tr|F1LSC5|F1LSC5_RAT E3 ubiquitin-protein	4	1	1	1	1	0	1	1	0	0	0	0	0	0	0	1	0	1	1	1	0	1	0	1	1	0	0	0	1	0	0	0	0	0	0	0	1	0	0	0	0	0	0	0
sp|P36876|2ABA_RAT;tr|Z4YNW7|Z4YNW7_RAT;sp|P36877|2ABB_RAT;sp|P36877-2|2ABB_RAT;tr|A0A0G2JSQ0|A0A0G2JSQ0_RAT;sp|P56932|2ABD_RAT;tr|A0A0G2K165|A0A0G2K165_RAT	sp|P36876|2ABA_RAT	6;2;2;2;2;2;2	6;2;2;2;2;2;2	6;2;2;2;2;2;2	sp|P36876|2ABA_RAT Serine/threonine-protein phosphatase 2A 55 kDa regulatory subunit B alpha isoform OS=Rattus norvegicus OX=10116 GN=Ppp2r2a PE=2 SV=1	7	6	6	6	1	1	1	1	1	1	0	0	1	1	1	1	1	1	1	1	1	1	1	1	1	1	0	1	0	1	1	1	1	1	1	0	1	1	1	1	1	1	2	2
sp|P36972|APT_RAT	sp|P36972|APT_RAT	11	11	11	sp|P36972|APT_RAT Adenine phosphoribosyltransferase OS=Rattus norvegicus OX=10116 GN=Aprt PE=1 SV=1	1	11	11	11	8	6	6	8	6	9	7	6	8	8	4	5	7	5	7	7	8	8	9	8	7	7	9	8	9	6	8	7	6	8	8	8	8	8	7	7	6	6	6	6
sp|P37285-2|KLC1_RAT;sp|P37285-3|KLC1_RAT;tr|A0A140TAB3|A0A140TAB3_RAT;sp|P37285|KLC1_RAT;sp|Q5PQM2|KLC4_RAT;tr|B2GV74|B2GV74_RAT;sp|Q68G30|KLC3_RAT	sp|P37285-2|KLC1_RAT;sp|P37285-3|KLC1_RAT;tr|A0A140TAB3|A0A140TAB3_RAT;sp|P37285|KLC1_RAT	15;15;15;15;4;4;2	15;15;15;15;4;4;2	15;15;15;15;4;4;2	sp|P37285-2|KLC1_RAT Isoform A of Kinesin light chain 1 OS=Rattus norvegicus OX=10116 GN=Klc1;sp|P37285-3|KLC1_RAT Isoform B of Kinesin light chain 1 OS=Rattus norvegicus OX=10116 GN=Klc1;tr|A0A140TAB3|A0A140TAB3_RAT Kinesin light chain 1 OS=Rattus norvegi	7	15	15	15	2	1	1	2	2	0	2	2	1	0	2	2	1	0	1	2	1	1	2	2	2	3	1	2	0	1	1	2	2	1	0	1	1	1	2	1	1	0	2	1
sp|P37397|CNN3_RAT	sp|P37397|CNN3_RAT	17	17	16	sp|P37397|CNN3_RAT Calponin-3 OS=Rattus norvegicus OX=10116 GN=Cnn3 PE=1 SV=1	1	17	17	16	7	7	7	9	7	8	8	11	8	8	11	9	5	6	7	9	5	8	9	8	8	4	9	7	8	4	5	6	8	6	8	8	8	7	7	8	7	6	7	5
sp|P37996|ARL3_RAT;tr|F8WG91|F8WG91_RAT	sp|P37996|ARL3_RAT;tr|F8WG91|F8WG91_RAT	7;7	7;7	7;7	sp|P37996|ARL3_RAT ADP-ribosylation factor-like protein 3 OS=Rattus norvegicus OX=10116 GN=Arl3 PE=1 SV=2;tr|F8WG91|F8WG91_RAT ADP-ribosylation factor-like protein 3 OS=Rattus norvegicus OX=10116 GN=Arl3 PE=1 SV=2	2	7	7	7	3	2	3	2	2	2	3	3	4	2	3	3	4	2	2	1	3	3	2	4	4	3	2	2	1	3	1	3	2	3	3	2	4	4	2	2	2	2	3	3
tr|Q6IRK1|Q6IRK1_RAT;sp|P38062|MAP2_RAT;tr|F1LRI8|F1LRI8_RAT	tr|Q6IRK1|Q6IRK1_RAT;sp|P38062|MAP2_RAT;tr|F1LRI8|F1LRI8_RAT	5;5;4	5;5;4	5;5;4	tr|Q6IRK1|Q6IRK1_RAT Methionine aminopeptidase 2 OS=Rattus norvegicus OX=10116 GN=Metap2 PE=1 SV=1;sp|P38062|MAP2_RAT Methionine aminopeptidase 2 OS=Rattus norvegicus OX=10116 GN=Metap2 PE=1 SV=2;tr|F1LRI8|F1LRI8_RAT Methionine aminopeptidase 2 OS=Rattus n	3	5	5	5	0	0	0	0	0	0	0	0	0	0	0	0	0	0	0	0	0	0	0	0	0	1	0	0	0	0	0	0	0	0	0	0	0	0	0	0	0	0	0	0
sp|P38659|PDIA4_RAT	sp|P38659|PDIA4_RAT	26	1	1	sp|P38659|PDIA4_RAT Protein disulfide-isomerase A4 OS=Rattus norvegicus OX=10116 GN=Pdia4 PE=1 SV=2	1	26	1	1	9	7	12	8	10	5	9	8	6	4	8	6	11	5	8	9	6	6	7	7	5	7	8	9	6	9	5	6	5	6	5	4	6	6	5	5	4	7	5	4
sp|P38718-2|MPC2_RAT;sp|P38718|MPC2_RAT	sp|P38718-2|MPC2_RAT;sp|P38718|MPC2_RAT	3;3	3;3	3;3	sp|P38718-2|MPC2_RAT Isoform Short of Mitochondrial pyruvate carrier 2 OS=Rattus norvegicus OX=10116 GN=Mpc2;sp|P38718|MPC2_RAT Mitochondrial pyruvate carrier 2 OS=Rattus norvegicus OX=10116 GN=Mpc2 PE=2 SV=1	2	3	3	3	0	1	1	0	1	1	0	0	1	1	0	0	0	0	1	0	0	0	1	1	0	1	1	0	1	0	0	0	0	0	1	0	0	1	1	0	1	0	1	0
sp|P38983|RSSA_RAT	sp|P38983|RSSA_RAT	14	14	14	sp|P38983|RSSA_RAT 40S ribosomal protein SA OS=Rattus norvegicus OX=10116 GN=Rpsa PE=1 SV=3	1	14	14	14	5	7	7	8	6	4	7	5	7	7	7	7	6	10	7	8	7	5	6	7	6	6	5	6	5	6	5	4	9	7	9	7	6	4	8	6	6	7	6	9
tr|A0A0A0MY48|A0A0A0MY48_RAT;sp|P39052-3|DYN2_RAT;tr|A0A0A0MY49|A0A0A0MY49_RAT;sp|P39052|DYN2_RAT;sp|P39052-4|DYN2_RAT;sp|P39052-2|DYN2_RAT;sp|Q08877-8|DYN3_RAT	tr|A0A0A0MY48|A0A0A0MY48_RAT;sp|P39052-3|DYN2_RAT;tr|A0A0A0MY49|A0A0A0MY49_RAT;sp|P39052|DYN2_RAT;sp|P39052-4|DYN2_RAT;sp|P39052-2|DYN2_RAT	15;15;15;15;13;13;3	15;15;15;15;13;13;3	8;8;8;8;6;6;0	tr|A0A0A0MY48|A0A0A0MY48_RAT Dynamin-2 OS=Rattus norvegicus OX=10116 GN=Dnm2 PE=1 SV=2;sp|P39052-3|DYN2_RAT Isoform 3 of Dynamin-2 OS=Rattus norvegicus OX=10116 GN=Dnm2;tr|A0A0A0MY49|A0A0A0MY49_RAT Dynamin-2 OS=Rattus norvegicus OX=10116 GN=Dnm2 PE=1 SV=2;	7	15	15	8	0	0	1	0	0	0	1	0	2	1	1	0	0	0	1	0	3	0	1	1	0	0	0	1	1	0	0	0	2	1	0	0	0	2	1	0	0	2	1	0
sp|P39069|KAD1_RAT;tr|A0A0G2K7Q6|A0A0G2K7Q6_RAT;tr|M0RC66|M0RC66_RAT	sp|P39069|KAD1_RAT;tr|A0A0G2K7Q6|A0A0G2K7Q6_RAT	10;7;4	10;7;4	10;7;4	sp|P39069|KAD1_RAT Adenylate kinase isoenzyme 1 OS=Rattus norvegicus OX=10116 GN=Ak1 PE=1 SV=3;tr|A0A0G2K7Q6|A0A0G2K7Q6_RAT Uncharacterized protein OS=Rattus norvegicus OX=10116 PE=3 SV=1	3	10	10	10	2	3	5	3	2	3	7	4	5	5	4	4	3	5	7	4	7	4	2	3	4	5	4	4	7	5	2	5	6	5	4	5	2	2	4	4	4	5	4	3
sp|P40112|PSB3_RAT;tr|D3Z8J0|D3Z8J0_RAT	sp|P40112|PSB3_RAT	7;2	7;2	7;2	sp|P40112|PSB3_RAT Proteasome subunit beta type-3 OS=Rattus norvegicus OX=10116 GN=Psmb3 PE=1 SV=1	2	7	7	7	2	3	4	2	4	2	4	4	2	5	3	3	4	2	4	4	3	2	3	4	4	3	3	3	3	4	4	3	3	3	3	4	4	4	4	2	4	4	3	4
sp|P40241|CD9_RAT	sp|P40241|CD9_RAT	6	6	6	sp|P40241|CD9_RAT CD9 antigen OS=Rattus norvegicus OX=10116 GN=Cd9 PE=1 SV=2	1	6	6	6	6	6	5	5	4	5	5	5	6	6	4	5	4	3	5	4	4	5	5	4	5	3	3	4	4	4	3	3	5	4	4	4	4	4	3	4	5	4	4	4
sp|P40307|PSB2_RAT	sp|P40307|PSB2_RAT	11	11	11	sp|P40307|PSB2_RAT Proteasome subunit beta type-2 OS=Rattus norvegicus OX=10116 GN=Psmb2 PE=1 SV=1	1	11	11	11	1	4	3	3	1	1	1	2	1	2	1	3	1	1	2	2	1	1	1	3	2	0	1	1	1	1	2	0	1	1	1	2	1	2	3	1	1	2	2	1
sp|P40329|SYRC_RAT	sp|P40329|SYRC_RAT	25	25	25	sp|P40329|SYRC_RAT Arginine--tRNA ligase, cytoplasmic OS=Rattus norvegicus OX=10116 GN=Rars PE=1 SV=2	1	25	25	25	5	3	6	5	3	3	4	5	2	6	6	7	7	7	6	5	8	4	4	9	6	7	4	3	6	3	2	6	5	4	5	4	5	5	4	3	4	4	7	5
sp|P40615|DKC1_RAT;tr|A0A0G2K700|A0A0G2K700_RAT	sp|P40615|DKC1_RAT;tr|A0A0G2K700|A0A0G2K700_RAT	3;2	3;2	3;2	sp|P40615|DKC1_RAT H/ACA ribonucleoprotein complex subunit DKC1 OS=Rattus norvegicus OX=10116 GN=Dkc1 PE=1 SV=4;tr|A0A0G2K700|A0A0G2K700_RAT H/ACA ribonucleoprotein complex subunit DKC1 OS=Rattus norvegicus OX=10116 GN=Dkc1 PE=1 SV=1	2	3	3	3	0	0	0	0	0	0	0	0	0	0	0	0	0	0	0	0	0	0	0	0	0	0	0	0	0	0	0	0	0	0	0	0	0	0	0	0	0	0	0	0
sp|P41123|RL13_RAT;tr|A0A0G2JYG9|A0A0G2JYG9_RAT;tr|F1M2E9|F1M2E9_RAT;tr|D3ZRM9|D3ZRM9_RAT;tr|D3ZD02|D3ZD02_RAT	sp|P41123|RL13_RAT;tr|A0A0G2JYG9|A0A0G2JYG9_RAT;tr|F1M2E9|F1M2E9_RAT;tr|D3ZRM9|D3ZRM9_RAT;tr|D3ZD02|D3ZD02_RAT	9;8;8;8;6	9;8;8;8;6	9;8;8;8;6	sp|P41123|RL13_RAT 60S ribosomal protein L13 OS=Rattus norvegicus OX=10116 GN=Rpl13 PE=1 SV=2;tr|A0A0G2JYG9|A0A0G2JYG9_RAT 60S ribosomal protein L13 OS=Rattus norvegicus OX=10116 PE=3 SV=1;tr|F1M2E9|F1M2E9_RAT 60S ribosomal protein L13 OS=Rattus norvegicus	5	9	9	9	6	5	3	4	4	5	5	4	5	4	3	4	3	3	3	3	5	5	3	5	2	4	2	5	3	3	2	4	4	3	4	5	4	3	4	2	4	3	4	3
tr|Q2IBC6|Q2IBC6_RAT;sp|P41350|CAV1_RAT;sp|P41350-2|CAV1_RAT;sp|P51638|CAV3_RAT	tr|Q2IBC6|Q2IBC6_RAT;sp|P41350|CAV1_RAT;sp|P41350-2|CAV1_RAT	8;8;5;2	8;8;5;2	8;8;5;2	tr|Q2IBC6|Q2IBC6_RAT Caveolin OS=Rattus norvegicus OX=10116 GN=Cav1 PE=1 SV=1;sp|P41350|CAV1_RAT Caveolin-1 OS=Rattus norvegicus OX=10116 GN=Cav1 PE=1 SV=3;sp|P41350-2|CAV1_RAT Isoform 2 of Caveolin-1 OS=Rattus norvegicus OX=10116 GN=Cav1	4	8	8	8	4	3	3	4	4	3	4	5	1	2	4	4	4	2	5	4	5	3	4	5	3	4	4	4	3	3	3	4	4	3	4	4	3	4	3	3	4	4	3	3
sp|P41498|PPAC_RAT;tr|Z4YNF4|Z4YNF4_RAT	sp|P41498|PPAC_RAT;tr|Z4YNF4|Z4YNF4_RAT	5;5	5;5	1;1	sp|P41498|PPAC_RAT Low molecular weight phosphotyrosine protein phosphatase OS=Rattus norvegicus OX=10116 GN=Acp1 PE=1 SV=3;tr|Z4YNF4|Z4YNF4_RAT Low molecular weight phosphotyrosine protein phosphatase OS=Rattus norvegicus OX=10116 GN=Acp1 PE=1 SV=2	2	5	5	1	0	1	1	1	1	1	1	2	1	1	2	1	1	0	1	2	0	1	2	1	1	0	2	1	1	1	1	1	4	0	1	1	1	1	0	1	0	0	1	1
sp|P41499-2|PTN11_RAT;sp|P41499|PTN11_RAT	sp|P41499-2|PTN11_RAT;sp|P41499|PTN11_RAT	7;7	7;7	7;7	sp|P41499-2|PTN11_RAT Isoform 2 of Tyrosine-protein phosphatase non-receptor type 11 OS=Rattus norvegicus OX=10116 GN=Ptpn11;sp|P41499|PTN11_RAT Tyrosine-protein phosphatase non-receptor type 11 OS=Rattus norvegicus OX=10116 GN=Ptpn11 PE=1 SV=4	2	7	7	7	0	0	0	0	0	1	1	0	1	1	0	0	0	0	2	0	0	1	0	1	0	0	0	1	0	0	0	0	0	0	0	1	0	0	0	0	0	0	0	1
tr|A0A0G2JUF8|A0A0G2JUF8_RAT;sp|P41516|TOP2A_RAT;tr|A0A0G2JWP8|A0A0G2JWP8_RAT	tr|A0A0G2JUF8|A0A0G2JUF8_RAT;sp|P41516|TOP2A_RAT;tr|A0A0G2JWP8|A0A0G2JWP8_RAT	6;6;6	6;6;6	6;6;6	tr|A0A0G2JUF8|A0A0G2JUF8_RAT DNA topoisomerase 2 OS=Rattus norvegicus OX=10116 GN=Top2a PE=1 SV=1;sp|P41516|TOP2A_RAT DNA topoisomerase 2-alpha OS=Rattus norvegicus OX=10116 GN=Top2a PE=1 SV=1;tr|A0A0G2JWP8|A0A0G2JWP8_RAT DNA topoisomerase 2 OS=Rattus norv	3	6	6	6	0	0	0	0	0	0	0	0	0	0	0	0	0	0	1	0	0	0	0	0	0	0	0	0	0	0	0	0	0	0	0	0	0	0	0	0	0	0	0	0
sp|P41542|USO1_RAT	sp|P41542|USO1_RAT	19	19	19	sp|P41542|USO1_RAT General vesicular transport factor p115 OS=Rattus norvegicus OX=10116 GN=Uso1 PE=1 SV=1	1	19	19	19	3	3	2	2	2	2	2	2	3	4	3	3	4	2	2	3	0	3	2	2	2	3	2	4	0	4	1	2	3	1	4	2	3	1	2	1	1	2	2	2
sp|P41562|IDHC_RAT	sp|P41562|IDHC_RAT	17	16	16	sp|P41562|IDHC_RAT Isocitrate dehydrogenase [NADP] cytoplasmic OS=Rattus norvegicus OX=10116 GN=Idh1 PE=1 SV=1	1	17	16	16	3	6	8	5	2	4	5	6	6	6	6	5	6	6	7	5	7	7	4	6	4	3	5	5	6	7	4	5	8	4	5	8	5	4	7	2	7	4	5	4
tr|G3V7J9|G3V7J9_RAT;sp|P41682|ADH7_RAT	tr|G3V7J9|G3V7J9_RAT;sp|P41682|ADH7_RAT	7;7	6;6	6;6	tr|G3V7J9|G3V7J9_RAT Alcohol dehydrogenase class 4 mu/sigma chain OS=Rattus norvegicus OX=10116 GN=Adh7 PE=1 SV=1;sp|P41682|ADH7_RAT Alcohol dehydrogenase class 4 mu/sigma chain OS=Rattus norvegicus OX=10116 GN=Adh7 PE=1 SV=2	2	7	6	6	0	0	0	0	0	0	0	0	0	0	0	0	0	0	0	0	0	0	0	0	0	0	0	0	0	0	0	0	0	0	0	0	0	0	0	0	0	0	0	0
sp|P41777|NOLC1_RAT	sp|P41777|NOLC1_RAT	3	3	3	sp|P41777|NOLC1_RAT Nucleolar and coiled-body phosphoprotein 1 OS=Rattus norvegicus OX=10116 GN=Nolc1 PE=1 SV=2	1	3	3	3	0	0	0	0	1	2	1	0	1	1	1	1	1	1	0	0	0	1	0	1	0	0	0	0	1	1	2	1	1	1	0	1	0	0	1	0	1	1	0	0
sp|P42123|LDHB_RAT	sp|P42123|LDHB_RAT	17	15	15	sp|P42123|LDHB_RAT L-lactate dehydrogenase B chain OS=Rattus norvegicus OX=10116 GN=Ldhb PE=1 SV=2	1	17	15	15	4	5	5	3	5	4	3	4	4	6	5	4	4	5	5	5	2	4	3	3	4	4	4	4	1	1	1	4	2	1	2	5	5	2	2	3	4	4	3	4
tr|Q6P9X2|Q6P9X2_RAT;sp|P42667|SC11A_RAT	tr|Q6P9X2|Q6P9X2_RAT;sp|P42667|SC11A_RAT	6;6	6;6	5;5	tr|Q6P9X2|Q6P9X2_RAT Signal peptidase complex catalytic subunit SEC11 OS=Rattus norvegicus OX=10116 GN=Sec11a PE=1 SV=1;sp|P42667|SC11A_RAT Signal peptidase complex catalytic subunit SEC11A OS=Rattus norvegicus OX=10116 GN=Sec11a PE=2 SV=1	2	6	6	5	2	0	0	0	0	0	0	0	0	0	1	0	0	0	0	0	1	0	0	0	0	0	0	0	0	0	1	1	1	1	1	0	0	0	1	0	1	1	1	0
tr|A0A0G2JSY3|A0A0G2JSY3_RAT;sp|P42676|NEUL_RAT;tr|A0A0G2JVK4|A0A0G2JVK4_RAT	tr|A0A0G2JSY3|A0A0G2JSY3_RAT;sp|P42676|NEUL_RAT;tr|A0A0G2JVK4|A0A0G2JVK4_RAT	7;7;6	7;7;6	7;7;6	tr|A0A0G2JSY3|A0A0G2JSY3_RAT Neurolysin (Metallopeptidase M3 family), isoform CRA_a OS=Rattus norvegicus OX=10116 GN=Nln PE=1 SV=1;sp|P42676|NEUL_RAT Neurolysin, mitochondrial OS=Rattus norvegicus OX=10116 GN=Nln PE=1 SV=1;tr|A0A0G2JVK4|A0A0G2JVK4_RAT Neur	3	7	7	7	0	0	0	0	0	0	0	0	0	1	0	0	1	2	1	0	1	1	1	0	0	0	0	1	1	0	1	1	0	1	1	1	1	1	0	0	1	0	1	0
tr|Q6IN10|Q6IN10_RAT;sp|P42893-3|ECE1_RAT;sp|P42893|ECE1_RAT;sp|P42893-4|ECE1_RAT;sp|P42893-2|ECE1_RAT	tr|Q6IN10|Q6IN10_RAT;sp|P42893-3|ECE1_RAT;sp|P42893|ECE1_RAT;sp|P42893-4|ECE1_RAT;sp|P42893-2|ECE1_RAT	7;7;7;7;7	7;7;7;7;7	7;7;7;7;7	tr|Q6IN10|Q6IN10_RAT Endothelin converting enzyme 1, isoform CRA_a OS=Rattus norvegicus OX=10116 GN=Ece1 PE=1 SV=1;sp|P42893-3|ECE1_RAT Isoform C of Endothelin-converting enzyme 1 OS=Rattus norvegicus OX=10116 GN=Ece1;sp|P42893|ECE1_RAT Endothelin-converti	5	7	7	7	0	0	0	0	0	0	0	0	0	0	1	0	0	0	1	0	0	0	0	0	0	0	0	0	1	0	0	0	0	0	0	0	0	0	0	0	0	0	0	0
tr|G3V913|G3V913_RAT;sp|P42930|HSPB1_RAT	tr|G3V913|G3V913_RAT;sp|P42930|HSPB1_RAT	2;2	2;2	2;2	tr|G3V913|G3V913_RAT Heat shock 27kDa protein 1 OS=Rattus norvegicus OX=10116 GN=Hspb1 PE=1 SV=1;sp|P42930|HSPB1_RAT Heat shock protein beta-1 OS=Rattus norvegicus OX=10116 GN=Hspb1 PE=1 SV=1	2	2	2	2	1	0	0	0	1	1	0	0	0	0	1	1	1	0	1	0	0	0	0	0	0	0	0	0	0	0	1	0	1	0	1	0	0	0	0	0	0	0	1	1
sp|P43138|APEX1_RAT	sp|P43138|APEX1_RAT	9	9	9	sp|P43138|APEX1_RAT DNA-(apurinic or apyrimidinic site) lyase OS=Rattus norvegicus OX=10116 GN=Apex1 PE=1 SV=2	1	9	9	9	1	0	1	1	0	1	0	0	0	0	0	2	0	1	1	1	1	2	2	0	0	0	0	0	0	0	1	0	0	1	0	3	0	1	1	0	0	0	1	1
sp|P43278|H10_RAT	sp|P43278|H10_RAT	3	3	3	sp|P43278|H10_RAT Histone H1.0 OS=Rattus norvegicus OX=10116 GN=H1f0 PE=2 SV=2	1	3	3	3	1	0	0	1	0	1	1	1	1	1	0	1	2	1	0	1	0	0	1	1	1	1	1	1	1	0	1	1	1	1	1	1	0	0	0	0	1	1	1	1
sp|P45479|PPT1_RAT	sp|P45479|PPT1_RAT	5	5	5	sp|P45479|PPT1_RAT Palmitoyl-protein thioesterase 1 OS=Rattus norvegicus OX=10116 GN=Ppt1 PE=1 SV=1	1	5	5	5	1	1	0	1	1	0	0	0	0	1	1	0	0	1	0	0	2	0	0	1	1	0	0	2	0	1	1	0	0	1	0	0	0	1	1	0	1	1	0	0
sp|P45592|COF1_RAT;tr|A0A0G2KA35|A0A0G2KA35_RAT	sp|P45592|COF1_RAT	16;1	16;1	11;1	sp|P45592|COF1_RAT Cofilin-1 OS=Rattus norvegicus OX=10116 GN=Cfl1 PE=1 SV=3	2	16	16	11	11	10	12	11	12	13	9	14	9	12	12	10	12	11	11	12	12	11	11	11	10	13	10	12	11	12	12	11	13	11	10	9	10	10	12	10	8	11	10	7
sp|P46462|TERA_RAT	sp|P46462|TERA_RAT	40	40	40	sp|P46462|TERA_RAT Transitional endoplasmic reticulum ATPase OS=Rattus norvegicus OX=10116 GN=Vcp PE=1 SV=3	1	40	40	40	17	23	25	25	25	26	21	23	25	21	26	20	26	31	27	23	22	25	22	28	20	21	25	23	20	23	24	23	22	19	20	23	21	25	24	22	21	21	16	20
sp|P46844|BIEA_RAT;tr|Q6AZ33|Q6AZ33_RAT	sp|P46844|BIEA_RAT;tr|Q6AZ33|Q6AZ33_RAT	6;5	6;5	6;5	sp|P46844|BIEA_RAT Biliverdin reductase A OS=Rattus norvegicus OX=10116 GN=Blvra PE=1 SV=1;tr|Q6AZ33|Q6AZ33_RAT Biliverdin reductase A OS=Rattus norvegicus OX=10116 GN=Blvra PE=1 SV=1	2	6	6	6	2	1	1	1	1	0	1	1	2	1	1	1	1	1	0	1	1	1	1	2	2	0	1	1	0	1	1	1	0	1	0	2	1	2	0	0	0	0	1	2
tr|G3V700|G3V700_RAT;sp|P47245|NRDC_RAT;tr|D3ZQ59|D3ZQ59_RAT;sp|P47245-2|NRDC_RAT	tr|G3V700|G3V700_RAT;sp|P47245|NRDC_RAT;tr|D3ZQ59|D3ZQ59_RAT;sp|P47245-2|NRDC_RAT	8;8;8;8	8;8;8;8	8;8;8;8	tr|G3V700|G3V700_RAT Nardilysin OS=Rattus norvegicus OX=10116 GN=Nrdc PE=1 SV=1;sp|P47245|NRDC_RAT Nardilysin OS=Rattus norvegicus OX=10116 GN=Nrdc PE=1 SV=1;tr|D3ZQ59|D3ZQ59_RAT Nardilysin OS=Rattus norvegicus OX=10116 GN=Nrdc PE=1 SV=1;sp|P47245-2|NRDC_R	4	8	8	8	1	0	0	1	1	1	1	0	2	2	1	1	1	1	0	1	2	0	0	1	1	1	0	1	0	2	0	1	1	1	1	1	1	0	0	0	0	1	0	1
sp|P47727|CBR1_RAT;tr|M0R3X6|M0R3X6_RAT;tr|A0A0G2JSV2|A0A0G2JSV2_RAT;tr|A0A0G2K658|A0A0G2K658_RAT;tr|A0A096MJ24|A0A096MJ24_RAT	sp|P47727|CBR1_RAT;tr|M0R3X6|M0R3X6_RAT;tr|A0A0G2JSV2|A0A0G2JSV2_RAT;tr|A0A0G2K658|A0A0G2K658_RAT;tr|A0A096MJ24|A0A096MJ24_RAT	14;13;13;12;8	14;13;13;12;8	13;12;12;11;7	sp|P47727|CBR1_RAT Carbonyl reductase [NADPH] 1 OS=Rattus norvegicus OX=10116 GN=Cbr1 PE=1 SV=2;tr|M0R3X6|M0R3X6_RAT Carbonyl reductase [NADPH] 1-like OS=Rattus norvegicus OX=10116 GN=LOC102556347 PE=1 SV=1;tr|A0A0G2JSV2|A0A0G2JSV2_RAT Carbonyl reductase [	5	14	14	13	4	5	3	3	4	1	2	3	3	3	5	2	1	2	2	2	1	1	1	4	3	2	3	2	4	3	3	5	2	1	3	5	3	4	3	3	3	3	2	3
sp|P47819-2|GFAP_RAT;sp|P47819|GFAP_RAT;tr|A0A1W2Q6C8|A0A1W2Q6C8_RAT	sp|P47819-2|GFAP_RAT;sp|P47819|GFAP_RAT	18;18;6	16;16;5	16;16;5	sp|P47819-2|GFAP_RAT Isoform 2 of Glial fibrillary acidic protein OS=Rattus norvegicus OX=10116 GN=Gfap;sp|P47819|GFAP_RAT Glial fibrillary acidic protein OS=Rattus norvegicus OX=10116 GN=Gfap PE=1 SV=2	3	18	16	16	2	2	2	0	1	2	1	1	2	0	1	2	2	1	1	1	2	1	0	2	2	2	2	1	0	0	1	0	2	2	1	2	1	2	0	1	1	2	2	1
sp|P47820|ACE_RAT;tr|A0A0A0MXV4|A0A0A0MXV4_RAT;sp|P47820-2|ACE_RAT	sp|P47820|ACE_RAT;tr|A0A0A0MXV4|A0A0A0MXV4_RAT	9;8;3	9;8;3	9;8;3	sp|P47820|ACE_RAT Angiotensin-converting enzyme OS=Rattus norvegicus OX=10116 GN=Ace PE=1 SV=1;tr|A0A0A0MXV4|A0A0A0MXV4_RAT Angiotensin-converting enzyme (Fragment) OS=Rattus norvegicus OX=10116 GN=Ace PE=1 SV=2	3	9	9	9	0	0	0	0	0	0	0	0	0	0	0	0	0	0	0	0	0	0	0	0	0	0	0	0	0	0	0	0	0	0	0	0	0	0	1	0	0	0	0	0
sp|P47853|PGS1_RAT	sp|P47853|PGS1_RAT	11	11	10	sp|P47853|PGS1_RAT Biglycan OS=Rattus norvegicus OX=10116 GN=Bgn PE=1 SV=1	1	11	11	10	0	0	0	0	1	1	0	0	1	1	0	1	0	0	0	1	0	0	0	1	0	0	0	2	1	0	1	0	1	1	1	1	0	1	1	1	2	1	1	2
sp|P47860|PFKAP_RAT;tr|A0A0A0MXY5|A0A0A0MXY5_RAT	sp|P47860|PFKAP_RAT;tr|A0A0A0MXY5|A0A0A0MXY5_RAT	28;22	28;22	25;20	sp|P47860|PFKAP_RAT ATP-dependent 6-phosphofructokinase, platelet type OS=Rattus norvegicus OX=10116 GN=Pfkp PE=1 SV=2;tr|A0A0A0MXY5|A0A0A0MXY5_RAT ATP-dependent 6-phosphofructokinase OS=Rattus norvegicus OX=10116 GN=Pfkp PE=1 SV=2	2	28	28	25	1	4	2	4	4	3	6	4	3	4	3	3	4	4	3	3	6	4	2	4	3	3	4	3	3	1	2	3	2	7	6	3	7	3	4	4	3	3	3	4
sp|P47875|CSRP1_RAT	sp|P47875|CSRP1_RAT	10	10	10	sp|P47875|CSRP1_RAT Cysteine and glycine-rich protein 1 OS=Rattus norvegicus OX=10116 GN=Csrp1 PE=1 SV=2	1	10	10	10	9	9	8	7	7	7	9	7	7	8	8	9	8	9	7	8	7	8	9	7	9	5	8	6	6	7	7	5	8	5	5	6	5	8	6	4	8	8	6	5
sp|P47942|DPYL2_RAT	sp|P47942|DPYL2_RAT	26	22	21	sp|P47942|DPYL2_RAT Dihydropyrimidinase-related protein 2 OS=Rattus norvegicus OX=10116 GN=Dpysl2 PE=1 SV=1	1	26	22	21	19	21	21	19	19	23	22	23	22	20	23	20	18	19	20	20	20	18	22	21	22	21	22	20	22	21	19	19	21	15	21	17	17	21	20	19	21	22	18	20
tr|A0A0G2JVC8|A0A0G2JVC8_RAT;sp|P48450|ERG7_RAT;tr|A0A096MK62|A0A096MK62_RAT;tr|A0A096MK55|A0A096MK55_RAT	tr|A0A0G2JVC8|A0A0G2JVC8_RAT;sp|P48450|ERG7_RAT	11;11;5;5	11;11;5;5	11;11;5;5	tr|A0A0G2JVC8|A0A0G2JVC8_RAT Terpene cyclase/mutase family member OS=Rattus norvegicus OX=10116 GN=Lss PE=1 SV=1;sp|P48450|ERG7_RAT Lanosterol synthase OS=Rattus norvegicus OX=10116 GN=Lss PE=1 SV=2	4	11	11	11	1	3	2	1	2	2	1	1	1	2	2	2	1	1	3	4	2	2	2	2	1	1	0	0	1	2	2	0	1	1	2	3	2	3	3	2	3	2	2	2
sp|P48500|TPIS_RAT;tr|A0A0G2JWJ4|A0A0G2JWJ4_RAT;tr|A0A0G2JWU1|A0A0G2JWU1_RAT	sp|P48500|TPIS_RAT;tr|A0A0G2JWJ4|A0A0G2JWJ4_RAT;tr|A0A0G2JWU1|A0A0G2JWU1_RAT	17;15;13	17;15;13	17;15;13	sp|P48500|TPIS_RAT Triosephosphate isomerase OS=Rattus norvegicus OX=10116 GN=Tpi1 PE=1 SV=2;tr|A0A0G2JWJ4|A0A0G2JWJ4_RAT Triosephosphate isomerase OS=Rattus norvegicus OX=10116 GN=LOC100911515 PE=1 SV=1;tr|A0A0G2JWU1|A0A0G2JWU1_RAT Triosephosphate isomera	3	17	17	17	15	13	12	14	15	11	13	11	12	14	12	13	12	12	14	12	13	13	13	12	15	13	12	13	12	13	13	13	14	13	14	12	10	11	12	13	12	13	14	14
sp|P48508|GSH0_RAT	sp|P48508|GSH0_RAT	3	3	3	sp|P48508|GSH0_RAT Glutamate--cysteine ligase regulatory subunit OS=Rattus norvegicus OX=10116 GN=Gclm PE=1 SV=1	1	3	3	3	0	0	0	0	0	0	0	0	0	0	0	0	0	0	0	0	0	0	0	0	0	0	0	1	0	0	0	0	0	0	0	0	1	0	0	0	0	0	0	0
tr|F1M953|F1M953_RAT;sp|P48721|GRP75_RAT	tr|F1M953|F1M953_RAT;sp|P48721|GRP75_RAT	32;32	31;31	31;31	tr|F1M953|F1M953_RAT Stress-70 protein, mitochondrial OS=Rattus norvegicus OX=10116 GN=Hspa9 PE=1 SV=1;sp|P48721|GRP75_RAT Stress-70 protein, mitochondrial OS=Rattus norvegicus OX=10116 GN=Hspa9 PE=1 SV=3	2	32	31	31	10	12	9	8	11	9	9	12	9	15	13	8	13	9	9	8	12	8	12	12	11	10	13	9	10	8	10	11	10	9	12	10	7	11	9	7	10	7	8	7
sp|P49088|ASNS_RAT	sp|P49088|ASNS_RAT	15	15	15	sp|P49088|ASNS_RAT Asparagine synthetase [glutamine-hydrolyzing] OS=Rattus norvegicus OX=10116 GN=Asns PE=2 SV=3	1	15	15	15	2	3	0	1	2	0	2	1	1	1	2	2	1	1	2	3	3	1	1	3	2	2	2	0	2	0	2	1	0	0	0	1	1	2	0	1	2	0	1	3
sp|P49242|RS3A_RAT;tr|M0R6L4|M0R6L4_RAT;tr|Q6TXJ6|Q6TXJ6_RAT	sp|P49242|RS3A_RAT;tr|M0R6L4|M0R6L4_RAT	14;13;6	14;13;6	14;13;6	sp|P49242|RS3A_RAT 40S ribosomal protein S3a OS=Rattus norvegicus OX=10116 GN=Rps3a PE=1 SV=2;tr|M0R6L4|M0R6L4_RAT 40S ribosomal protein S3a OS=Rattus norvegicus OX=10116 GN=LOC100365839 PE=3 SV=1	3	14	14	14	5	4	6	5	7	5	6	5	6	6	8	5	6	8	8	7	7	5	3	4	5	6	4	6	7	4	5	4	6	7	4	5	5	5	4	4	5	4	4	3
sp|P49432|ODPB_RAT;tr|A0A0G2KAM3|A0A0G2KAM3_RAT	sp|P49432|ODPB_RAT;tr|A0A0G2KAM3|A0A0G2KAM3_RAT	15;15	15;15	15;15	sp|P49432|ODPB_RAT Pyruvate dehydrogenase E1 component subunit beta, mitochondrial OS=Rattus norvegicus OX=10116 GN=Pdhb PE=1 SV=2;tr|A0A0G2KAM3|A0A0G2KAM3_RAT Pyruvate dehydrogenase E1 component subunit beta OS=Rattus norvegicus OX=10116 GN=Pdhb PE=1 SV=1	2	15	15	15	4	4	5	4	3	4	2	6	4	3	3	2	3	5	6	4	5	5	5	3	3	3	3	3	2	2	4	2	4	4	3	4	3	1	4	3	4	5	4	2
sp|P49793|NUP98_RAT	sp|P49793|NUP98_RAT	4	4	4	sp|P49793|NUP98_RAT Nuclear pore complex protein Nup98-Nup96 OS=Rattus norvegicus OX=10116 GN=Nup98 PE=1 SV=2	1	4	4	4	0	0	0	0	0	1	0	0	0	0	0	0	0	0	1	0	0	0	0	0	0	0	0	0	0	0	0	0	0	0	0	1	0	0	0	0	0	0	0	0
tr|A0A0G2K7X0|A0A0G2K7X0_RAT;tr|F7EL36|F7EL36_RAT;sp|P49911|AN32A_RAT	tr|A0A0G2K7X0|A0A0G2K7X0_RAT;tr|F7EL36|F7EL36_RAT;sp|P49911|AN32A_RAT	10;10;10	10;10;10	9;9;9	tr|A0A0G2K7X0|A0A0G2K7X0_RAT Acidic leucine-rich nuclear phosphoprotein 32 family member A OS=Rattus norvegicus OX=10116 GN=Anp32a PE=1 SV=1;tr|F7EL36|F7EL36_RAT Acidic leucine-rich nuclear phosphoprotein 32 family member A OS=Rattus norvegicus OX=10116 GN	3	10	10	9	2	3	5	5	4	5	5	2	6	3	3	4	5	5	4	4	2	3	5	2	5	1	2	3	2	2	4	3	1	2	3	1	2	2	4	3	2	2	3	1
sp|P50137|TKT_RAT	sp|P50137|TKT_RAT	32	32	2	sp|P50137|TKT_RAT Transketolase OS=Rattus norvegicus OX=10116 GN=Tkt PE=1 SV=1	1	32	32	2	11	10	6	5	11	8	5	10	7	11	8	8	10	10	9	8	8	7	7	10	4	3	7	6	4	4	8	7	7	7	5	9	10	8	9	7	5	8	6	6
sp|P50297|ARY1_RAT;tr|G3V9K9|G3V9K9_RAT;sp|P50298|ARY2_RAT	sp|P50297|ARY1_RAT;tr|G3V9K9|G3V9K9_RAT;sp|P50298|ARY2_RAT	2;1;1	2;1;1	2;1;1	sp|P50297|ARY1_RAT Arylamine N-acetyltransferase 1 OS=Rattus norvegicus OX=10116 GN=Nat1 PE=2 SV=1;tr|G3V9K9|G3V9K9_RAT Arylamine N-acetyltransferase 2 OS=Rattus norvegicus OX=10116 GN=Nat2 PE=1 SV=1;sp|P50298|ARY2_RAT Arylamine N-acetyltransferase 2 OS=Ra	3	2	2	2	0	0	0	0	0	0	0	0	0	0	0	0	0	0	0	0	0	0	0	0	0	0	0	0	0	0	0	0	0	0	0	0	0	0	0	0	0	0	0	0
tr|Q6IRF5|Q6IRF5_RAT;sp|P50393|PA24A_RAT	tr|Q6IRF5|Q6IRF5_RAT;sp|P50393|PA24A_RAT	2;2	2;2	2;2	tr|Q6IRF5|Q6IRF5_RAT Phospholipase A2 OS=Rattus norvegicus OX=10116 GN=Pla2g4a PE=1 SV=1;sp|P50393|PA24A_RAT Cytosolic phospholipase A2 OS=Rattus norvegicus OX=10116 GN=Pla2g4a PE=1 SV=1	2	2	2	2	0	0	0	0	0	0	0	0	0	0	0	0	0	0	0	0	0	0	0	0	0	0	0	0	0	0	0	0	0	0	0	0	0	0	0	0	0	0	0	0
sp|P50398|GDIA_RAT	sp|P50398|GDIA_RAT	24	18	18	sp|P50398|GDIA_RAT Rab GDP dissociation inhibitor alpha OS=Rattus norvegicus OX=10116 GN=Gdi1 PE=1 SV=1	1	24	18	18	5	4	4	6	6	5	5	5	6	6	6	4	7	6	4	7	5	7	5	6	6	5	6	4	7	4	6	5	6	5	5	4	5	4	4	5	5	5	3	6
sp|P50399|GDIB_RAT	sp|P50399|GDIB_RAT	32	32	26	sp|P50399|GDIB_RAT Rab GDP dissociation inhibitor beta OS=Rattus norvegicus OX=10116 GN=Gdi2 PE=1 SV=2	1	32	32	26	13	18	15	16	17	17	15	11	13	16	17	13	15	14	17	15	19	12	17	16	16	15	14	16	15	10	13	10	12	15	16	15	17	14	12	14	11	12	15	13
sp|P50430|ARSB_RAT	sp|P50430|ARSB_RAT	2	2	2	sp|P50430|ARSB_RAT Arylsulfatase B OS=Rattus norvegicus OX=10116 GN=Arsb PE=2 SV=2	1	2	2	2	0	0	0	0	0	0	0	0	0	0	0	0	0	0	0	0	0	0	0	0	0	0	0	0	0	0	0	0	0	0	0	0	0	0	0	0	0	0	0	0
sp|P50442|GATM_RAT;tr|A0A140TA89|A0A140TA89_RAT	sp|P50442|GATM_RAT;tr|A0A140TA89|A0A140TA89_RAT	17;17	17;17	17;17	sp|P50442|GATM_RAT Glycine amidinotransferase, mitochondrial OS=Rattus norvegicus OX=10116 GN=Gatm PE=1 SV=1;tr|A0A140TA89|A0A140TA89_RAT Glycine amidinotransferase, mitochondrial OS=Rattus norvegicus OX=10116 GN=Gatm PE=1 SV=1	2	17	17	17	0	0	0	0	0	0	0	0	0	0	0	0	0	0	0	0	0	0	0	0	0	0	0	0	0	0	0	0	0	0	0	0	0	0	0	0	0	0	0	0
sp|P50475|SYAC_RAT	sp|P50475|SYAC_RAT	26	26	26	sp|P50475|SYAC_RAT Alanine--tRNA ligase, cytoplasmic OS=Rattus norvegicus OX=10116 GN=Aars PE=1 SV=3	1	26	26	26	5	5	7	4	5	5	6	6	5	7	6	6	7	4	5	6	9	7	4	5	6	4	7	4	3	3	4	4	3	7	4	5	5	7	4	8	5	5	6	4
sp|P50503|F10A1_RAT	sp|P50503|F10A1_RAT	10	10	10	sp|P50503|F10A1_RAT Hsc70-interacting protein OS=Rattus norvegicus OX=10116 GN=St13 PE=1 SV=1	1	10	10	10	1	2	2	2	3	2	3	2	3	2	3	3	3	5	1	2	3	2	3	3	1	2	2	1	2	3	0	1	2	1	2	2	2	2	2	2	2	1	0	1
tr|G3V6E7|G3V6E7_RAT;sp|P50609|FMOD_RAT	tr|G3V6E7|G3V6E7_RAT;sp|P50609|FMOD_RAT	4;4	4;4	4;4	tr|G3V6E7|G3V6E7_RAT Fibromodulin OS=Rattus norvegicus OX=10116 GN=Fmod PE=4 SV=1;sp|P50609|FMOD_RAT Fibromodulin OS=Rattus norvegicus OX=10116 GN=Fmod PE=2 SV=1	2	4	4	4	0	0	0	0	0	0	0	0	0	0	0	0	0	0	0	0	0	0	0	0	0	0	0	0	0	0	0	0	0	0	0	0	0	0	0	0	0	0	0	0
tr|G3V9H0|G3V9H0_RAT;sp|P50904|RASA1_RAT	tr|G3V9H0|G3V9H0_RAT;sp|P50904|RASA1_RAT	5;5	5;5	5;5	tr|G3V9H0|G3V9H0_RAT Ras GTPase-activating protein 1 OS=Rattus norvegicus OX=10116 GN=Rasa1 PE=1 SV=2;sp|P50904|RASA1_RAT Ras GTPase-activating protein 1 OS=Rattus norvegicus OX=10116 GN=Rasa1 PE=3 SV=1	2	5	5	5	0	0	1	0	0	0	0	0	1	0	0	1	0	0	0	0	0	0	1	0	1	0	0	0	0	0	0	0	0	0	0	0	0	0	0	0	0	0	0	0
sp|P51577|P2RX4_RAT	sp|P51577|P2RX4_RAT	2	2	2	sp|P51577|P2RX4_RAT P2X purinoceptor 4 OS=Rattus norvegicus OX=10116 GN=P2rx4 PE=1 SV=1	1	2	2	2	0	0	0	0	0	0	0	0	0	0	0	0	0	0	0	0	0	0	0	0	0	0	0	1	0	0	0	1	0	0	0	0	0	0	0	1	0	0	0	0
sp|P51583|PUR6_RAT;tr|F8WFR8|F8WFR8_RAT;tr|A0A0G2K5S4|A0A0G2K5S4_RAT	sp|P51583|PUR6_RAT;tr|F8WFR8|F8WFR8_RAT;tr|A0A0G2K5S4|A0A0G2K5S4_RAT	14;10;9	14;10;9	14;10;9	sp|P51583|PUR6_RAT Multifunctional protein ADE2 OS=Rattus norvegicus OX=10116 GN=Paics PE=1 SV=3;tr|F8WFR8|F8WFR8_RAT Multifunctional protein ADE2-like OS=Rattus norvegicus OX=10116 GN=LOC100910308 PE=3 SV=2;tr|A0A0G2K5S4|A0A0G2K5S4_RAT Uncharacterized pro	3	14	14	14	4	5	3	6	4	2	6	2	5	4	3	4	3	5	4	4	4	5	4	5	2	4	4	4	4	2	2	2	4	3	4	1	3	5	5	4	3	3	4	3
sp|P51607|RENBP_RAT	sp|P51607|RENBP_RAT	8	8	8	sp|P51607|RENBP_RAT N-acylglucosamine 2-epimerase OS=Rattus norvegicus OX=10116 GN=Renbp PE=2 SV=2	1	8	8	8	1	2	0	0	0	0	0	2	0	0	0	0	1	1	0	2	0	0	1	0	2	2	0	0	0	1	0	1	0	0	0	0	0	2	2	0	0	0	0	0
sp|P51635|AK1A1_RAT	sp|P51635|AK1A1_RAT	18	18	18	sp|P51635|AK1A1_RAT Aldo-keto reductase family 1 member A1 OS=Rattus norvegicus OX=10116 GN=Akr1a1 PE=1 SV=2	1	18	18	18	8	9	9	11	9	6	10	8	8	7	9	8	10	7	8	8	8	7	7	8	5	4	9	7	7	3	4	2	5	7	6	6	5	6	5	7	7	8	9	5
sp|P51907|EAA3_RAT	sp|P51907|EAA3_RAT	1	1	1	sp|P51907|EAA3_RAT Excitatory amino acid transporter 3 OS=Rattus norvegicus OX=10116 GN=Slc1a1 PE=1 SV=1	1	1	1	1	0	0	0	0	0	0	0	0	0	0	0	0	0	0	0	0	0	0	0	0	0	0	0	0	0	0	0	0	0	0	0	0	0	0	0	0	0	0	0	0
sp|P52555|ERP29_RAT	sp|P52555|ERP29_RAT	7	7	7	sp|P52555|ERP29_RAT Endoplasmic reticulum resident protein 29 OS=Rattus norvegicus OX=10116 GN=Erp29 PE=1 SV=2	1	7	7	7	1	3	2	4	1	4	3	4	3	3	3	3	3	3	3	3	4	5	3	2	2	4	5	3	2	5	4	3	1	2	2	4	1	4	2	2	5	1	0	2
sp|P52631|STAT3_RAT	sp|P52631|STAT3_RAT	10	10	10	sp|P52631|STAT3_RAT Signal transducer and activator of transcription 3 OS=Rattus norvegicus OX=10116 GN=Stat3 PE=1 SV=1	1	10	10	10	0	1	3	1	1	2	1	2	1	1	1	2	1	2	0	0	2	2	2	3	1	1	3	3	3	1	1	0	3	1	2	1	2	1	2	3	3	3	1	1
sp|P52873|PYC_RAT;tr|A0A0G2JTL5|A0A0G2JTL5_RAT	sp|P52873|PYC_RAT;tr|A0A0G2JTL5|A0A0G2JTL5_RAT	11;11	11;11	11;11	sp|P52873|PYC_RAT Pyruvate carboxylase, mitochondrial OS=Rattus norvegicus OX=10116 GN=Pc PE=1 SV=2;tr|A0A0G2JTL5|A0A0G2JTL5_RAT Pyruvate carboxylase, mitochondrial OS=Rattus norvegicus OX=10116 GN=Pc PE=1 SV=1	2	11	11	11	0	0	0	0	0	0	0	0	0	0	0	0	0	0	0	0	0	0	0	0	0	0	0	0	0	0	0	0	0	0	0	0	0	0	0	0	0	0	0	0
sp|P52925|HMGB2_RAT;tr|D3ZS25|D3ZS25_RAT;tr|D3ZN59|D3ZN59_RAT	sp|P52925|HMGB2_RAT;tr|D3ZS25|D3ZS25_RAT;tr|D3ZN59|D3ZN59_RAT	7;6;6	6;6;5	6;6;5	sp|P52925|HMGB2_RAT High mobility group protein B2 OS=Rattus norvegicus OX=10116 GN=Hmgb2 PE=2 SV=2;tr|D3ZS25|D3ZS25_RAT Uncharacterized protein OS=Rattus norvegicus OX=10116 PE=4 SV=2;tr|D3ZN59|D3ZN59_RAT Similar to High mobility group protein 2 (HMG-2) O	3	7	6	6	1	0	0	0	0	0	2	0	0	0	0	0	0	0	1	0	0	0	0	0	1	1	2	1	0	1	0	0	0	0	1	1	0	0	1	1	0	1	0	0
sp|P52944|PDLI1_RAT	sp|P52944|PDLI1_RAT	17	17	17	sp|P52944|PDLI1_RAT PDZ and LIM domain protein 1 OS=Rattus norvegicus OX=10116 GN=Pdlim1 PE=1 SV=4	1	17	17	17	12	10	8	10	6	9	9	7	5	9	10	6	9	9	9	10	9	8	7	9	7	7	9	8	9	7	4	9	7	8	8	7	7	8	7	9	9	6	9	7
sp|P53987|MOT1_RAT	sp|P53987|MOT1_RAT	3	3	3	sp|P53987|MOT1_RAT Monocarboxylate transporter 1 OS=Rattus norvegicus OX=10116 GN=Slc16a1 PE=1 SV=1	1	3	3	3	0	0	0	1	0	0	0	0	0	0	0	0	0	0	0	0	0	0	0	0	0	0	0	0	0	0	0	0	0	0	0	0	0	0	0	0	0	0	0	0
sp|P54001|P4HA1_RAT	sp|P54001|P4HA1_RAT	22	22	22	sp|P54001|P4HA1_RAT Prolyl 4-hydroxylase subunit alpha-1 OS=Rattus norvegicus OX=10116 GN=P4ha1 PE=2 SV=2	1	22	22	22	10	11	11	11	9	11	12	10	13	9	9	9	11	9	9	9	10	9	10	9	7	8	8	7	8	7	8	7	9	8	10	10	10	8	8	9	7	8	8	8
sp|P54311|GBB1_RAT;sp|P52287|GBB3_RAT	sp|P54311|GBB1_RAT	16;2	16;2	9;0	sp|P54311|GBB1_RAT Guanine nucleotide-binding protein G(I)/G(S)/G(T) subunit beta-1 OS=Rattus norvegicus OX=10116 GN=Gnb1 PE=1 SV=4	2	16	16	9	3	5	7	8	7	6	3	7	7	5	7	5	7	6	6	6	6	5	7	6	7	5	7	5	4	5	7	6	6	5	5	6	4	6	3	4	4	4	5	5
sp|P54313|GBB2_RAT	sp|P54313|GBB2_RAT	14	8	5	sp|P54313|GBB2_RAT Guanine nucleotide-binding protein G(I)/G(S)/G(T) subunit beta-2 OS=Rattus norvegicus OX=10116 GN=Gnb2 PE=1 SV=4	1	14	8	5	4	7	6	8	5	6	7	6	7	8	6	6	5	6	6	7	6	6	7	5	7	5	7	7	3	4	5	6	6	6	6	6	4	4	3	3	6	5	6	6
sp|P54319|PLAP_RAT	sp|P54319|PLAP_RAT	7	7	7	sp|P54319|PLAP_RAT Phospholipase A-2-activating protein OS=Rattus norvegicus OX=10116 GN=Plaa PE=1 SV=3	1	7	7	7	0	0	0	0	0	1	0	0	0	0	0	0	0	1	1	0	0	1	0	0	0	0	1	0	0	0	1	0	0	1	0	0	0	1	1	1	0	0	0	1
sp|P54645|AAPK1_RAT	sp|P54645|AAPK1_RAT	3	3	3	sp|P54645|AAPK1_RAT 5-AMP-activated protein kinase catalytic subunit alpha-1 OS=Rattus norvegicus OX=10116 GN=Prkaa1 PE=1 SV=2	1	3	3	3	0	0	0	0	0	0	0	0	0	0	0	0	0	0	0	0	0	0	0	0	0	0	0	0	0	0	0	0	0	0	0	0	0	0	0	0	0	0	0	0
tr|Q99JD5|Q99JD5_RAT;sp|P54690|BCAT1_RAT	tr|Q99JD5|Q99JD5_RAT;sp|P54690|BCAT1_RAT	7;7	7;7	7;7	tr|Q99JD5|Q99JD5_RAT Branched-chain-amino-acid aminotransferase OS=Rattus norvegicus OX=10116 GN=Bcat1 PE=2 SV=1;sp|P54690|BCAT1_RAT Branched-chain-amino-acid aminotransferase, cytosolic OS=Rattus norvegicus OX=10116 GN=Bcat1 PE=1 SV=1	2	7	7	7	0	0	1	1	0	0	0	1	0	1	0	0	1	1	0	0	1	0	0	0	0	1	1	0	0	1	1	1	1	1	1	0	1	1	1	1	1	1	1	1
sp|P54921|SNAA_RAT;sp|P85969|SNAB_RAT;tr|F8WFM2|F8WFM2_RAT	sp|P54921|SNAA_RAT	10;1;1	10;1;1	10;1;1	sp|P54921|SNAA_RAT Alpha-soluble NSF attachment protein OS=Rattus norvegicus OX=10116 GN=Napa PE=1 SV=2	3	10	10	10	1	0	0	1	3	2	0	1	2	0	0	0	0	0	1	5	2	1	2	0	0	0	2	2	0	0	0	1	0	1	1	0	0	0	1	0	1	0	0	2
sp|P55053|FABP5_RAT	sp|P55053|FABP5_RAT	8	8	8	sp|P55053|FABP5_RAT Fatty acid-binding protein 5 OS=Rattus norvegicus OX=10116 GN=Fabp5 PE=1 SV=3	1	8	8	8	5	3	5	5	4	5	3	5	7	5	4	6	6	5	3	4	3	3	3	5	3	0	1	3	4	2	3	2	0	2	3	4	3	1	2	3	2	4	3	1
sp|P55063|HS71L_RAT	sp|P55063|HS71L_RAT	10	1	1	sp|P55063|HS71L_RAT Heat shock 70 kDa protein 1-like OS=Rattus norvegicus OX=10116 GN=Hspa1l PE=2 SV=2	1	10	1	1	5	5	5	6	6	5	4	4	5	5	6	4	5	3	4	7	5	5	5	4	6	5	4	5	6	3	4	5	3	3	2	4	4	5	4	4	5	4	6	3
tr|F1LSM5|F1LSM5_RAT;sp|P55161|NCKP1_RAT	tr|F1LSM5|F1LSM5_RAT;sp|P55161|NCKP1_RAT	12;12	12;12	12;12	tr|F1LSM5|F1LSM5_RAT Nck-associated protein 1 OS=Rattus norvegicus OX=10116 GN=Nckap1 PE=1 SV=3;sp|P55161|NCKP1_RAT Nck-associated protein 1 OS=Rattus norvegicus OX=10116 GN=Nckap1 PE=2 SV=1	2	12	12	12	1	1	2	1	1	1	0	2	0	2	2	2	2	3	3	2	2	0	0	2	1	0	0	2	1	1	1	0	1	0	0	2	0	1	3	1	2	0	0	0
sp|P55770|NH2L1_RAT	sp|P55770|NH2L1_RAT	5	5	5	sp|P55770|NH2L1_RAT NHP2-like protein 1 OS=Rattus norvegicus OX=10116 GN=Snu13 PE=2 SV=4	1	5	5	5	1	0	0	0	1	0	0	0	2	0	0	0	1	0	1	2	1	0	1	0	1	0	0	1	0	0	0	0	0	0	0	0	0	1	2	0	0	0	0	1
sp|P56522|ADRO_RAT	sp|P56522|ADRO_RAT	5	5	5	sp|P56522|ADRO_RAT NADPH:adrenodoxin oxidoreductase, mitochondrial OS=Rattus norvegicus OX=10116 GN=Fdxr PE=1 SV=1	1	5	5	5	0	0	0	0	0	0	0	0	0	1	0	2	0	1	0	0	1	0	0	0	0	0	0	0	0	1	0	0	1	0	1	0	0	1	0	1	0	0	0	0
sp|P56571|ES1_RAT	sp|P56571|ES1_RAT	6	6	6	sp|P56571|ES1_RAT ES1 protein homolog, mitochondrial OS=Rattus norvegicus OX=10116 PE=1 SV=2	1	6	6	6	3	3	1	3	0	2	2	3	3	2	3	3	3	2	0	2	1	3	1	2	1	1	3	2	3	3	1	2	2	3	1	3	3	2	2	3	2	3	3	3
sp|P56574|IDHP_RAT;tr|A0A0G2JUF6|A0A0G2JUF6_RAT	sp|P56574|IDHP_RAT;tr|A0A0G2JUF6|A0A0G2JUF6_RAT	21;19	21;19	20;18	sp|P56574|IDHP_RAT Isocitrate dehydrogenase [NADP], mitochondrial OS=Rattus norvegicus OX=10116 GN=Idh2 PE=1 SV=2;tr|A0A0G2JUF6|A0A0G2JUF6_RAT Isocitrate dehydrogenase [NADP] OS=Rattus norvegicus OX=10116 GN=Idh2 PE=1 SV=1	2	21	21	20	7	8	6	7	5	4	7	6	7	9	6	3	4	3	5	6	8	6	6	7	7	5	7	9	5	8	7	6	5	6	7	5	4	5	4	5	4	4	5	4
tr|A0A0G2K1I6|A0A0G2K1I6_RAT;tr|A0A0G2JY82|A0A0G2JY82_RAT;sp|P56603|SCAM1_RAT	tr|A0A0G2K1I6|A0A0G2K1I6_RAT;tr|A0A0G2JY82|A0A0G2JY82_RAT;sp|P56603|SCAM1_RAT	2;2;2	2;2;2	2;2;2	tr|A0A0G2K1I6|A0A0G2K1I6_RAT Secretory carrier-associated membrane protein OS=Rattus norvegicus OX=10116 GN=Scamp1 PE=1 SV=1;tr|A0A0G2JY82|A0A0G2JY82_RAT Secretory carrier-associated membrane protein OS=Rattus norvegicus OX=10116 GN=Scamp1 PE=1 SV=1;sp|P56	3	2	2	2	0	0	1	0	0	0	0	0	0	1	0	1	1	0	0	1	0	0	0	1	0	0	0	0	0	0	0	0	0	0	0	0	0	0	0	0	0	0	0	0
sp|P57093|PAHX_RAT	sp|P57093|PAHX_RAT	3	3	3	sp|P57093|PAHX_RAT Phytanoyl-CoA dioxygenase, peroxisomal OS=Rattus norvegicus OX=10116 GN=Phyh PE=1 SV=2	1	3	3	3	0	0	0	0	0	0	0	0	0	0	0	0	0	0	0	0	0	0	0	0	0	0	0	0	0	0	0	0	0	0	0	0	0	0	0	0	0	0	0	0
tr|A0A0G2K6H2|A0A0G2K6H2_RAT;sp|P57113|MAAI_RAT	tr|A0A0G2K6H2|A0A0G2K6H2_RAT;sp|P57113|MAAI_RAT	2;2	2;2	2;2	tr|A0A0G2K6H2|A0A0G2K6H2_RAT Maleylacetoacetate isomerase OS=Rattus norvegicus OX=10116 GN=Gstz1 PE=1 SV=1;sp|P57113|MAAI_RAT Maleylacetoacetate isomerase OS=Rattus norvegicus OX=10116 GN=Gstz1 PE=1 SV=2	2	2	2	2	0	0	0	0	0	0	0	0	0	0	0	0	0	0	0	0	0	0	0	0	0	0	0	0	0	0	0	0	0	1	0	0	0	0	0	0	0	0	0	0
tr|E9PT82|E9PT82_RAT;sp|P58405-2|STRN3_RAT;sp|P58405|STRN3_RAT	tr|E9PT82|E9PT82_RAT;sp|P58405-2|STRN3_RAT;sp|P58405|STRN3_RAT	3;3;3	3;3;3	3;3;3	tr|E9PT82|E9PT82_RAT Striatin-3 OS=Rattus norvegicus OX=10116 GN=Strn3 PE=1 SV=1;sp|P58405-2|STRN3_RAT Isoform 2 of Striatin-3 OS=Rattus norvegicus OX=10116 GN=Strn3;sp|P58405|STRN3_RAT Striatin-3 OS=Rattus norvegicus OX=10116 GN=Strn3 PE=1 SV=2	3	3	3	3	0	0	0	0	0	0	0	0	0	0	0	0	0	0	0	0	0	0	0	0	0	0	0	0	0	0	0	0	0	0	0	0	0	0	1	0	0	0	0	0
sp|P58775-2|TPM2_RAT	sp|P58775-2|TPM2_RAT	17	8	4	sp|P58775-2|TPM2_RAT Isoform 2 of Tropomyosin beta chain OS=Rattus norvegicus OX=10116 GN=Tpm2	1	17	8	4	14	12	12	9	13	12	13	12	12	10	10	10	10	10	11	10	12	9	11	9	13	10	11	10	9	13	13	12	12	12	9	9	11	13	13	10	10	11	11	11
sp|P59215-2|GNAO_RAT;sp|P59215|GNAO_RAT	sp|P59215-2|GNAO_RAT;sp|P59215|GNAO_RAT	7;5	3;3	3;3	sp|P59215-2|GNAO_RAT Isoform Alpha-2 of Guanine nucleotide-binding protein G(o) subunit alpha OS=Rattus norvegicus OX=10116 GN=Gnao1;sp|P59215|GNAO_RAT Guanine nucleotide-binding protein G(o) subunit alpha OS=Rattus norvegicus OX=10116 GN=Gnao1 PE=1 SV=2	2	7	3	3	2	1	3	3	3	2	3	1	1	1	2	3	2	2	3	2	2	3	3	3	3	1	2	2	2	1	2	2	2	2	1	1	2	2	2	0	1	1	2	2
sp|P60123|RUVB1_RAT	sp|P60123|RUVB1_RAT	13	13	6	sp|P60123|RUVB1_RAT RuvB-like 1 OS=Rattus norvegicus OX=10116 GN=Ruvbl1 PE=1 SV=1	1	13	13	6	3	3	2	4	3	2	4	2	3	3	3	3	5	3	1	2	3	3	1	2	2	2	4	1	2	1	1	4	0	3	3	2	1	1	2	2	2	0	1	2
sp|P60825|CIRBP_RAT	sp|P60825|CIRBP_RAT	2	2	2	sp|P60825|CIRBP_RAT Cold-inducible RNA-binding protein OS=Rattus norvegicus OX=10116 GN=Cirbp PE=2 SV=1	1	2	2	2	0	0	0	0	0	1	1	1	1	0	1	0	0	0	1	1	0	0	0	1	0	0	0	0	0	0	0	0	1	0	0	0	0	0	1	0	0	0	0	0
tr|A0A0H2UHG7|A0A0H2UHG7_RAT;tr|D3ZZK1|D3ZZK1_RAT;sp|P60868|RS20_RAT;tr|A0A0G2JY70|A0A0G2JY70_RAT;tr|M0RB28|M0RB28_RAT;tr|M0R566|M0R566_RAT;tr|A0A0G2K8W1|A0A0G2K8W1_RAT;tr|A0A0G2K6L6|A0A0G2K6L6_RAT;tr|M0R987|M0R987_RAT;tr|M0R5V6|M0R5V6_RAT;tr|A0A0G2K3E9|A0A0G2K3E9_RAT;tr|A0A0G2K632|A0A0G2K632_RAT	tr|A0A0H2UHG7|A0A0H2UHG7_RAT;tr|D3ZZK1|D3ZZK1_RAT;sp|P60868|RS20_RAT;tr|A0A0G2JY70|A0A0G2JY70_RAT;tr|M0RB28|M0RB28_RAT;tr|M0R566|M0R566_RAT;tr|A0A0G2K8W1|A0A0G2K8W1_RAT;tr|A0A0G2K6L6|A0A0G2K6L6_RAT;tr|M0R987|M0R987_RAT;tr|M0R5V6|M0R5V6_RAT	4;4;4;3;3;3;3;3;3;2;1;1	4;4;4;3;3;3;3;3;3;2;1;1	4;4;4;3;3;3;3;3;3;2;1;1	tr|A0A0H2UHG7|A0A0H2UHG7_RAT 40S ribosomal protein S20 OS=Rattus norvegicus OX=10116 GN=Rps20 PE=3 SV=1;tr|D3ZZK1|D3ZZK1_RAT Uncharacterized protein OS=Rattus norvegicus OX=10116 PE=3 SV=1;sp|P60868|RS20_RAT 40S ribosomal protein S20 OS=Rattus norvegicus O	12	4	4	4	2	3	2	3	1	3	3	3	2	0	3	4	2	3	4	2	1	2	2	3	2	2	2	2	2	2	2	2	2	2	2	2	1	2	2	2	3	2	2	2
tr|A0A0G2JSV3|A0A0G2JSV3_RAT;sp|P60892|PRPS1_RAT;tr|M0RBK1|M0RBK1_RAT	tr|A0A0G2JSV3|A0A0G2JSV3_RAT;sp|P60892|PRPS1_RAT;tr|M0RBK1|M0RBK1_RAT	11;11;8	4;4;3	4;4;3	tr|A0A0G2JSV3|A0A0G2JSV3_RAT Ribose-phosphate pyrophosphokinase I -like OS=Rattus norvegicus OX=10116 GN=LOC314140 PE=1 SV=1;sp|P60892|PRPS1_RAT Ribose-phosphate pyrophosphokinase 1 OS=Rattus norvegicus OX=10116 GN=Prps1 PE=1 SV=2;tr|M0RBK1|M0RBK1_RAT Phos	3	11	4	4	4	3	5	3	1	1	3	2	4	1	2	1	5	3	0	1	1	1	3	2	1	3	2	0	4	0	2	1	3	0	1	2	3	2	2	2	2	2	2	2
sp|P60901|PSA6_RAT;tr|A0A0G2K0D7|A0A0G2K0D7_RAT	sp|P60901|PSA6_RAT;tr|A0A0G2K0D7|A0A0G2K0D7_RAT	12;10	12;10	12;10	sp|P60901|PSA6_RAT Proteasome subunit alpha type-6 OS=Rattus norvegicus OX=10116 GN=Psma6 PE=1 SV=1;tr|A0A0G2K0D7|A0A0G2K0D7_RAT Proteasome endopeptidase complex OS=Rattus norvegicus OX=10116 GN=Psma6 PE=1 SV=1	2	12	12	12	0	2	4	4	3	3	3	4	1	5	1	2	5	2	3	3	3	2	1	2	3	1	2	0	4	2	2	4	3	2	1	1	0	2	4	4	2	2	3	4
sp|P61023|CHP1_RAT	sp|P61023|CHP1_RAT	2	2	2	sp|P61023|CHP1_RAT Calcineurin B homologous protein 1 OS=Rattus norvegicus OX=10116 GN=Chp1 PE=1 SV=2	1	2	2	2	0	0	0	0	1	0	0	0	0	0	0	1	0	0	1	0	1	1	0	0	0	0	1	0	1	0	0	0	0	0	0	0	0	0	0	0	1	0	1	0
sp|P61203|CSN2_RAT;sp|P61203-2|CSN2_RAT	sp|P61203|CSN2_RAT;sp|P61203-2|CSN2_RAT	12;9	12;9	12;9	sp|P61203|CSN2_RAT COP9 signalosome complex subunit 2 OS=Rattus norvegicus OX=10116 GN=Cops2 PE=1 SV=1;sp|P61203-2|CSN2_RAT Isoform 2 of COP9 signalosome complex subunit 2 OS=Rattus norvegicus OX=10116 GN=Cops2	2	12	12	12	0	1	0	1	1	0	0	0	1	0	0	0	1	0	0	0	0	0	0	0	0	1	1	0	0	0	0	2	0	1	0	1	1	1	0	0	2	2	3	1
tr|A0A0G2JV81|A0A0G2JV81_RAT;sp|P61206|ARF3_RAT;tr|A0A0G2K9H8|A0A0G2K9H8_RAT;tr|A0A0G2K4Q4|A0A0G2K4Q4_RAT;sp|P84082|ARF2_RAT	tr|A0A0G2JV81|A0A0G2JV81_RAT;sp|P61206|ARF3_RAT;tr|A0A0G2K9H8|A0A0G2K9H8_RAT;tr|A0A0G2K4Q4|A0A0G2K4Q4_RAT;sp|P84082|ARF2_RAT	11;11;11;9;8	1;1;1;1;0	1;1;1;1;0	tr|A0A0G2JV81|A0A0G2JV81_RAT ADP-ribosylation factor 3 OS=Rattus norvegicus OX=10116 GN=Arf3 PE=3 SV=1;sp|P61206|ARF3_RAT ADP-ribosylation factor 3 OS=Rattus norvegicus OX=10116 GN=Arf3 PE=2 SV=2;tr|A0A0G2K9H8|A0A0G2K9H8_RAT ADP-ribosylation factor 3 OS=Ra	5	11	1	1	4	8	8	6	6	6	6	9	7	7	4	7	6	7	6	7	7	7	7	5	6	8	5	6	6	8	7	8	6	7	8	8	8	6	5	6	7	7	6	6
sp|P61212|ARL1_RAT	sp|P61212|ARL1_RAT	4	4	4	sp|P61212|ARL1_RAT ADP-ribosylation factor-like protein 1 OS=Rattus norvegicus OX=10116 GN=Arl1 PE=1 SV=1	1	4	4	4	1	2	1	1	1	1	1	1	1	1	2	1	1	2	1	1	0	1	1	1	1	0	1	1	1	1	1	2	1	0	1	2	1	1	1	1	1	1	0	0
sp|P61314|RL15_RAT;tr|D3ZF52|D3ZF52_RAT	sp|P61314|RL15_RAT	10;3	10;3	10;3	sp|P61314|RL15_RAT 60S ribosomal protein L15 OS=Rattus norvegicus OX=10116 GN=Rpl15 PE=1 SV=2	2	10	10	10	4	5	6	5	5	5	7	7	7	5	4	7	6	5	6	7	6	7	6	5	5	5	4	5	4	5	4	5	4	4	3	6	4	5	5	5	4	6	6	3
sp|P61354|RL27_RAT;tr|D3ZTK5|D3ZTK5_RAT;tr|M0R7P0|M0R7P0_RAT	sp|P61354|RL27_RAT;tr|D3ZTK5|D3ZTK5_RAT;tr|M0R7P0|M0R7P0_RAT	5;3;3	5;3;3	5;3;3	sp|P61354|RL27_RAT 60S ribosomal protein L27 OS=Rattus norvegicus OX=10116 GN=Rpl27 PE=2 SV=2;tr|D3ZTK5|D3ZTK5_RAT 60S ribosomal protein L27 OS=Rattus norvegicus OX=10116 PE=1 SV=1;tr|M0R7P0|M0R7P0_RAT Uncharacterized protein OS=Rattus norvegicus OX=10116	3	5	5	5	1	2	2	2	3	1	2	2	2	2	2	2	3	2	3	2	2	3	3	2	2	1	2	2	2	2	2	2	1	0	0	2	1	3	1	2	2	2	2	2
tr|A0A0H2UHU1|A0A0H2UHU1_RAT;sp|P61515|RL37P_RAT;sp|D4AAZ6|RL37A_RAT	tr|A0A0H2UHU1|A0A0H2UHU1_RAT;sp|P61515|RL37P_RAT;sp|D4AAZ6|RL37A_RAT	2;2;1	2;2;1	2;2;1	tr|A0A0H2UHU1|A0A0H2UHU1_RAT 60S ribosomal protein L37a OS=Rattus norvegicus OX=10116 GN=Rpl37a PE=3 SV=1;sp|P61515|RL37P_RAT Putative 60S ribosomal protein L37a OS=Rattus norvegicus OX=10116 GN=Rpl37a-ps1 PE=5 SV=2;sp|D4AAZ6|RL37A_RAT 60S ribosomal protei	3	2	2	2	0	0	0	0	0	1	0	0	0	1	0	0	0	0	0	0	0	0	0	0	0	0	0	0	0	0	0	0	0	0	0	0	0	0	0	0	0	0	0	0
sp|P61589|RHOA_RAT;tr|Q5XIM3|Q5XIM3_RAT	sp|P61589|RHOA_RAT	9;3	9;3	2;0	sp|P61589|RHOA_RAT Transforming protein RhoA OS=Rattus norvegicus OX=10116 GN=Rhoa PE=1 SV=1	2	9	9	2	6	7	6	6	6	7	7	5	6	7	4	7	4	5	7	5	6	6	7	7	8	8	9	8	7	3	6	8	7	7	8	6	7	6	7	5	7	5	6	6
sp|P61621|S61A1_RAT;tr|A0A0U1RRQ7|A0A0U1RRQ7_RAT	sp|P61621|S61A1_RAT	10;4	10;4	6;0	sp|P61621|S61A1_RAT Protein transport protein Sec61 subunit alpha isoform 1 OS=Rattus norvegicus OX=10116 GN=Sec61a1 PE=2 SV=2	2	10	10	6	1	4	4	4	3	2	2	4	3	4	3	2	3	0	2	2	1	2	4	3	1	2	2	1	3	3	3	2	2	4	2	2	3	3	2	3	2	1	2	2
sp|P61751|ARF4_RAT	sp|P61751|ARF4_RAT	10	5	5	sp|P61751|ARF4_RAT ADP-ribosylation factor 4 OS=Rattus norvegicus OX=10116 GN=Arf4 PE=2 SV=2	1	10	5	5	6	8	10	6	8	8	7	6	5	6	5	5	6	8	5	7	6	7	7	7	6	7	8	3	8	6	8	7	5	6	8	8	7	6	4	5	7	4	7	4
sp|P61765|STXB1_RAT;sp|P61765-2|STXB1_RAT	sp|P61765|STXB1_RAT;sp|P61765-2|STXB1_RAT	5;5	5;5	5;5	sp|P61765|STXB1_RAT Syntaxin-binding protein 1 OS=Rattus norvegicus OX=10116 GN=Stxbp1 PE=1 SV=1;sp|P61765-2|STXB1_RAT Isoform 2 of Syntaxin-binding protein 1 OS=Rattus norvegicus OX=10116 GN=Stxbp1	2	5	5	5	0	0	0	0	0	0	0	0	0	0	0	0	0	0	0	0	0	0	0	0	0	0	0	0	0	0	0	0	1	0	0	0	0	0	0	0	0	0	0	0
sp|P61805|DAD1_RAT	sp|P61805|DAD1_RAT	4	4	4	sp|P61805|DAD1_RAT Dolichyl-diphosphooligosaccharide--protein glycosyltransferase subunit DAD1 OS=Rattus norvegicus OX=10116 GN=Dad1 PE=3 SV=3	1	4	4	4	2	2	1	3	2	3	2	2	2	1	3	3	1	2	2	2	1	2	2	3	1	0	1	1	0	1	1	1	0	1	1	2	1	2	1	1	1	1	2	1
tr|F1M2K3|F1M2K3_RAT;sp|P61959|SUMO2_RAT;tr|D4A7L5|D4A7L5_RAT;sp|Q5XIF4|SUMO3_RAT	tr|F1M2K3|F1M2K3_RAT;sp|P61959|SUMO2_RAT;tr|D4A7L5|D4A7L5_RAT;sp|Q5XIF4|SUMO3_RAT	2;2;1;1	2;2;1;1	1;1;0;1	tr|F1M2K3|F1M2K3_RAT Small ubiquitin-related modifier OS=Rattus norvegicus OX=10116 GN=Sumo2 PE=3 SV=2;sp|P61959|SUMO2_RAT Small ubiquitin-related modifier 2 OS=Rattus norvegicus OX=10116 GN=Sumo2 PE=1 SV=1;tr|D4A7L5|D4A7L5_RAT Small ubiquitin-related modi	4	2	2	1	1	2	1	0	2	1	1	0	1	1	1	2	1	1	1	1	1	1	0	1	1	1	1	1	0	0	1	1	2	1	1	1	0	0	1	0	0	1	1	1
sp|P61972|NTF2_RAT	sp|P61972|NTF2_RAT	6	6	6	sp|P61972|NTF2_RAT Nuclear transport factor 2 OS=Rattus norvegicus OX=10116 GN=Nutf2 PE=1 SV=1	1	6	6	6	1	2	2	4	3	3	1	2	2	3	4	4	2	3	4	5	3	2	3	4	3	4	2	3	3	3	1	4	3	2	3	3	2	3	4	3	3	2	4	3
sp|P61983|1433G_RAT	sp|P61983|1433G_RAT	15	12	10	sp|P61983|1433G_RAT 14-3-3 protein gamma OS=Rattus norvegicus OX=10116 GN=Ywhag PE=1 SV=2	1	15	12	10	9	9	8	9	11	10	9	7	9	8	7	9	8	7	8	8	9	9	7	9	8	8	4	7	7	8	7	7	7	8	7	5	6	6	6	8	8	6	6	6
sp|P62076|TIM13_RAT	sp|P62076|TIM13_RAT	2	2	2	sp|P62076|TIM13_RAT Mitochondrial import inner membrane translocase subunit Tim13 OS=Rattus norvegicus OX=10116 GN=Timm13 PE=3 SV=1	1	2	2	2	1	1	0	1	1	0	0	1	1	1	1	0	0	1	2	2	1	0	1	1	1	2	1	0	1	0	0	2	1	1	1	2	0	1	2	1	1	0	2	1
sp|P62083|RS7_RAT;tr|Q6AY74|Q6AY74_RAT	sp|P62083|RS7_RAT	10;1	10;1	10;1	sp|P62083|RS7_RAT 40S ribosomal protein S7 OS=Rattus norvegicus OX=10116 GN=Rps7 PE=1 SV=1	2	10	10	10	5	5	6	6	5	6	6	6	5	6	4	6	5	6	6	5	5	3	5	3	4	7	5	6	3	7	7	5	6	6	7	5	4	6	4	4	4	4	4	4
sp|P62138|PP1A_RAT;tr|A0A0G2JYS8|A0A0G2JYS8_RAT	sp|P62138|PP1A_RAT;tr|A0A0G2JYS8|A0A0G2JYS8_RAT	14;13	5;4	3;2	sp|P62138|PP1A_RAT Serine/threonine-protein phosphatase PP1-alpha catalytic subunit OS=Rattus norvegicus OX=10116 GN=Ppp1ca PE=1 SV=1;tr|A0A0G2JYS8|A0A0G2JYS8_RAT Serine/threonine-protein phosphatase OS=Rattus norvegicus OX=10116 GN=Ppp1ca PE=1 SV=1	2	14	5	3	6	4	5	6	6	5	5	5	4	5	6	2	6	2	8	4	6	5	8	7	6	7	7	6	7	7	7	4	6	6	7	5	4	5	6	8	5	7	6	3
sp|P62142|PP1B_RAT	sp|P62142|PP1B_RAT	14	14	5	sp|P62142|PP1B_RAT Serine/threonine-protein phosphatase PP1-beta catalytic subunit OS=Rattus norvegicus OX=10116 GN=Ppp1cb PE=1 SV=3	1	14	14	5	7	5	5	7	6	4	5	5	3	4	5	1	6	2	7	4	6	5	6	6	7	7	7	7	6	7	7	3	6	6	6	4	4	5	6	9	6	6	7	2
sp|P62193|PRS4_RAT	sp|P62193|PRS4_RAT	13	13	13	sp|P62193|PRS4_RAT 26S proteasome regulatory subunit 4 OS=Rattus norvegicus OX=10116 GN=Psmc1 PE=1 SV=1	1	13	13	13	3	2	1	2	4	1	3	2	3	3	2	3	1	2	1	1	3	1	4	1	3	3	2	3	1	3	2	4	2	2	2	3	2	3	4	2	1	1	2	3
sp|P62198|PRS8_RAT	sp|P62198|PRS8_RAT	18	18	18	sp|P62198|PRS8_RAT 26S proteasome regulatory subunit 8 OS=Rattus norvegicus OX=10116 GN=Psmc5 PE=1 SV=1	1	18	18	18	2	2	0	1	2	3	1	3	0	1	2	2	2	1	2	2	2	1	2	2	1	1	2	1	2	0	2	3	3	0	1	4	2	2	1	2	1	2	2	2
sp|P62243|RS8_RAT;tr|M0R7Q5|M0R7Q5_RAT;tr|D3ZIE1|D3ZIE1_RAT;tr|Q6TXJ0|Q6TXJ0_RAT	sp|P62243|RS8_RAT;tr|M0R7Q5|M0R7Q5_RAT;tr|D3ZIE1|D3ZIE1_RAT;tr|Q6TXJ0|Q6TXJ0_RAT	10;9;7;7	10;9;7;7	10;9;7;7	sp|P62243|RS8_RAT 40S ribosomal protein S8 OS=Rattus norvegicus OX=10116 GN=Rps8 PE=1 SV=2;tr|M0R7Q5|M0R7Q5_RAT 40S ribosomal protein S8 OS=Rattus norvegicus OX=10116 GN=LOC100363452 PE=3 SV=1;tr|D3ZIE1|D3ZIE1_RAT 40S ribosomal protein S8 OS=Rattus norvegi	4	10	10	10	6	7	5	6	5	9	4	7	6	5	4	5	6	5	6	6	5	5	7	4	2	6	5	5	8	5	6	8	4	6	6	4	8	5	5	4	6	4	4	4
sp|P62246|RS15A_RAT;tr|A0A0G2K6I0|A0A0G2K6I0_RAT;tr|D3ZLL8|D3ZLL8_RAT;tr|D3ZZC7|D3ZZC7_RAT;tr|D3ZS61|D3ZS61_RAT;tr|M0R8U6|M0R8U6_RAT;tr|A0A0G2K2F6|A0A0G2K2F6_RAT;tr|A0A0G2JYA6|A0A0G2JYA6_RAT	sp|P62246|RS15A_RAT;tr|A0A0G2K6I0|A0A0G2K6I0_RAT;tr|D3ZLL8|D3ZLL8_RAT;tr|D3ZZC7|D3ZZC7_RAT;tr|D3ZS61|D3ZS61_RAT	7;6;6;4;4;2;2;2	7;6;6;4;4;2;2;2	7;6;6;4;4;2;2;2	sp|P62246|RS15A_RAT 40S ribosomal protein S15a OS=Rattus norvegicus OX=10116 GN=Rps15a PE=1 SV=2;tr|A0A0G2K6I0|A0A0G2K6I0_RAT Similar to ribosomal protein S15a OS=Rattus norvegicus OX=10116 GN=LOC691716 PE=3 SV=1;tr|D3ZLL8|D3ZLL8_RAT 40S ribosomal protein	8	7	7	7	5	4	2	4	3	3	4	3	4	0	2	4	4	3	4	4	3	5	3	5	1	3	3	3	3	2	4	3	4	5	4	5	4	3	3	3	3	4	5	3
sp|P62250|RS16_RAT;tr|A0A1W2Q631|A0A1W2Q631_RAT;tr|M0R8S7|M0R8S7_RAT;tr|M0R4I3|M0R4I3_RAT	sp|P62250|RS16_RAT;tr|A0A1W2Q631|A0A1W2Q631_RAT	10;5;2;2	10;5;2;2	10;5;2;2	sp|P62250|RS16_RAT 40S ribosomal protein S16 OS=Rattus norvegicus OX=10116 GN=Rps16 PE=1 SV=2;tr|A0A1W2Q631|A0A1W2Q631_RAT 40S ribosomal protein S16 OS=Rattus norvegicus OX=10116 GN=Rps16 PE=1 SV=1	4	10	10	10	1	3	4	4	4	3	2	4	3	3	4	3	5	4	3	3	3	1	5	2	3	3	4	4	3	4	4	2	1	3	3	3	3	3	2	2	2	3	2	3
sp|P62255|UB2G1_RAT	sp|P62255|UB2G1_RAT	2	2	2	sp|P62255|UB2G1_RAT Ubiquitin-conjugating enzyme E2 G1 OS=Rattus norvegicus OX=10116 GN=Ube2g1 PE=2 SV=3	1	2	2	2	0	0	0	0	0	0	0	0	0	0	0	0	0	0	1	0	0	0	0	0	0	0	0	0	0	0	0	0	0	0	0	0	0	0	0	0	0	0	0	0
sp|P62260|1433E_RAT	sp|P62260|1433E_RAT	20	17	17	sp|P62260|1433E_RAT 14-3-3 protein epsilon OS=Rattus norvegicus OX=10116 GN=Ywhae PE=1 SV=1	1	20	17	17	9	14	10	13	13	10	11	12	11	12	13	11	10	9	11	11	11	13	11	13	9	10	10	10	8	11	9	9	10	12	11	8	10	10	10	11	10	11	11	12
sp|P62268|RS23_RAT;tr|D4A9Q3|D4A9Q3_RAT;tr|F1LTW8|F1LTW8_RAT	sp|P62268|RS23_RAT;tr|D4A9Q3|D4A9Q3_RAT;tr|F1LTW8|F1LTW8_RAT	5;4;3	5;4;3	5;4;3	sp|P62268|RS23_RAT 40S ribosomal protein S23 OS=Rattus norvegicus OX=10116 GN=Rps23 PE=1 SV=3;tr|D4A9Q3|D4A9Q3_RAT Uncharacterized protein OS=Rattus norvegicus OX=10116 PE=3 SV=1;tr|F1LTW8|F1LTW8_RAT Uncharacterized protein OS=Rattus norvegicus OX=10116 PE	3	5	5	5	2	2	3	3	1	1	0	2	1	2	2	0	0	1	3	1	1	1	2	2	1	2	1	4	2	2	3	0	2	2	1	2	0	1	2	0	2	1	2	0
tr|A0A0H2UHT6|A0A0H2UHT6_RAT;tr|D3ZM33|D3ZM33_RAT;sp|P62271|RS18_RAT;tr|M0R5K9|M0R5K9_RAT;tr|A0A0G2KA79|A0A0G2KA79_RAT;tr|D3ZAU6|D3ZAU6_RAT;tr|D4AA93|D4AA93_RAT;tr|M0RCC5|M0RCC5_RAT	tr|A0A0H2UHT6|A0A0H2UHT6_RAT;tr|D3ZM33|D3ZM33_RAT;sp|P62271|RS18_RAT;tr|M0R5K9|M0R5K9_RAT;tr|A0A0G2KA79|A0A0G2KA79_RAT;tr|D3ZAU6|D3ZAU6_RAT	9;9;9;8;7;5;2;1	9;9;9;8;7;5;2;1	9;9;9;8;7;5;2;1	tr|A0A0H2UHT6|A0A0H2UHT6_RAT Ribosomal protein S18-like 1 OS=Rattus norvegicus OX=10116 GN=Rps18 PE=1 SV=1;tr|D3ZM33|D3ZM33_RAT Uncharacterized protein OS=Rattus norvegicus OX=10116 PE=3 SV=3;sp|P62271|RS18_RAT 40S ribosomal protein S18 OS=Rattus norvegicu	8	9	9	9	5	5	3	4	7	5	4	5	5	6	6	4	5	5	6	5	5	5	3	4	3	4	3	2	4	2	4	5	4	5	4	6	5	6	4	3	4	4	4	3
sp|P62275|RS29_RAT	sp|P62275|RS29_RAT	2	2	2	sp|P62275|RS29_RAT 40S ribosomal protein S29 OS=Rattus norvegicus OX=10116 GN=Rps29 PE=1 SV=2	1	2	2	2	1	1	2	0	1	1	1	1	2	1	0	1	1	2	1	1	1	1	1	1	1	1	0	1	1	0	0	0	0	1	0	0	1	1	1	1	1	1	1	1
sp|P62278|RS13_RAT;tr|M0RCY2|M0RCY2_RAT;tr|F1LMB4|F1LMB4_RAT	sp|P62278|RS13_RAT;tr|M0RCY2|M0RCY2_RAT	8;8;1	8;8;1	8;8;1	sp|P62278|RS13_RAT 40S ribosomal protein S13 OS=Rattus norvegicus OX=10116 GN=Rps13 PE=1 SV=2;tr|M0RCY2|M0RCY2_RAT Uncharacterized protein OS=Rattus norvegicus OX=10116 PE=3 SV=1	3	8	8	8	3	3	4	5	3	4	4	3	3	3	3	5	5	3	3	4	5	3	3	3	3	3	4	4	3	3	3	3	2	3	4	2	4	3	3	2	4	1	2	3
sp|P62282|RS11_RAT;tr|D3ZYK5|D3ZYK5_RAT	sp|P62282|RS11_RAT	12;1	12;1	12;1	sp|P62282|RS11_RAT 40S ribosomal protein S11 OS=Rattus norvegicus OX=10116 GN=Rps11 PE=1 SV=3	2	12	12	12	4	3	2	3	3	3	5	2	5	2	4	3	5	4	3	7	4	4	3	3	5	2	3	2	1	2	3	1	1	1	3	2	4	1	4	2	1	2	3	2
sp|P62329|TYB4_RAT;contamination_P21752;CON__P21752;tr|A0A0G2K021|A0A0G2K021_RAT;tr|M0R7Y9|M0R7Y9_RAT	sp|P62329|TYB4_RAT	5;1;1;1;1	5;1;1;1;1	4;0;0;1;1	sp|P62329|TYB4_RAT Thymosin beta-4 OS=Rattus norvegicus OX=10116 GN=Tmsb4x PE=1 SV=2	5	5	5	4	3	4	3	3	3	5	4	3	4	3	4	3	4	4	4	3	4	4	3	3	4	3	4	4	1	2	1	2	2	2	4	3	2	4	3	4	4	3	4	4
sp|P62332|ARF6_RAT	sp|P62332|ARF6_RAT	6	6	6	sp|P62332|ARF6_RAT ADP-ribosylation factor 6 OS=Rattus norvegicus OX=10116 GN=Arf6 PE=1 SV=2	1	6	6	6	1	1	0	2	2	2	1	1	0	1	0	3	3	1	0	2	1	2	2	1	2	1	0	3	1	3	2	2	1	1	1	1	1	1	0	1	1	1	2	1
tr|F1M013|F1M013_RAT;sp|P62425|RL7A_RAT;tr|D3ZU22|D3ZU22_RAT;tr|D3ZPL5|D3ZPL5_RAT;tr|D3ZJH5|D3ZJH5_RAT;tr|M0R3M3|M0R3M3_RAT;tr|D4A6B9|D4A6B9_RAT;tr|F1M4C7|F1M4C7_RAT;tr|D4A8X2|D4A8X2_RAT;tr|F1M1M2|F1M1M2_RAT;tr|F1M0S7|F1M0S7_RAT;tr|D3ZNA3|D3ZNA3_RAT;tr|D3ZD15|D3ZD15_RAT;tr|M0R7A4|M0R7A4_RAT;tr|Q7TQ86|Q7TQ86_RAT;tr|A0A0G2K6A5|A0A0G2K6A5_RAT	tr|F1M013|F1M013_RAT;sp|P62425|RL7A_RAT;tr|D3ZU22|D3ZU22_RAT;tr|D3ZPL5|D3ZPL5_RAT;tr|D3ZJH5|D3ZJH5_RAT;tr|M0R3M3|M0R3M3_RAT;tr|D4A6B9|D4A6B9_RAT	15;15;13;12;10;9;9;7;7;7;5;4;3;2;2;1	15;15;13;12;10;9;9;7;7;7;5;4;3;2;2;1	9;9;7;7;6;5;4;4;3;3;2;3;1;1;1;0	tr|F1M013|F1M013_RAT 60S ribosomal protein L7a OS=Rattus norvegicus OX=10116 GN=Rpl7a PE=4 SV=2;sp|P62425|RL7A_RAT 60S ribosomal protein L7a OS=Rattus norvegicus OX=10116 GN=Rpl7a PE=1 SV=2;tr|D3ZU22|D3ZU22_RAT 60S ribosomal protein L7a-like OS=Rattus norv	16	15	15	9	5	6	7	5	5	4	4	5	5	3	5	6	7	6	6	4	5	5	7	6	7	4	8	5	3	2	6	6	5	3	4	5	5	4	4	1	4	5	4	5
sp|P62628|DLRB1_RAT	sp|P62628|DLRB1_RAT	4	4	4	sp|P62628|DLRB1_RAT Dynein light chain roadblock-type 1 OS=Rattus norvegicus OX=10116 GN=Dynlrb1 PE=1 SV=3	1	4	4	4	1	0	4	2	1	2	2	1	2	3	3	2	2	2	2	3	2	3	3	1	4	2	2	3	2	2	2	2	1	2	3	2	3	3	0	1	2	1	2	2
sp|P62630|EF1A1_RAT;tr|M0R757|M0R757_RAT;tr|F1M6C2|F1M6C2_RAT	sp|P62630|EF1A1_RAT;tr|M0R757|M0R757_RAT;tr|F1M6C2|F1M6C2_RAT	25;24;19	25;24;19	17;16;13	sp|P62630|EF1A1_RAT Elongation factor 1-alpha 1 OS=Rattus norvegicus OX=10116 GN=Eef1a1 PE=2 SV=1;tr|M0R757|M0R757_RAT Elongation factor 1-alpha OS=Rattus norvegicus OX=10116 GN=LOC100360413 PE=3 SV=1;tr|F1M6C2|F1M6C2_RAT Uncharacterized protein OS=Rattus	3	25	25	17	16	20	16	19	17	18	17	16	15	18	19	17	17	16	17	18	16	16	17	18	15	17	17	20	15	17	17	19	17	18	17	18	17	17	15	16	12	15	18	18
sp|P62634|CNBP_RAT	sp|P62634|CNBP_RAT	3	3	3	sp|P62634|CNBP_RAT Cellular nucleic acid-binding protein OS=Rattus norvegicus OX=10116 GN=Cnbp PE=2 SV=1	1	3	3	3	1	1	2	1	1	2	3	0	1	2	2	2	3	3	1	1	2	1	2	2	1	1	1	0	0	1	1	1	1	2	0	1	1	2	1	1	1	1	1	1
tr|X1WI37|X1WI37_RAT;sp|P62703|RS4X_RAT;tr|A0A0H2UHX3|A0A0H2UHX3_RAT;tr|D3ZX01|D3ZX01_RAT	tr|X1WI37|X1WI37_RAT;sp|P62703|RS4X_RAT;tr|A0A0H2UHX3|A0A0H2UHX3_RAT;tr|D3ZX01|D3ZX01_RAT	17;17;17;11	17;17;17;11	17;17;17;11	tr|X1WI37|X1WI37_RAT 40S ribosomal protein S4 OS=Rattus norvegicus OX=10116 GN=Rps4x PE=3 SV=1;sp|P62703|RS4X_RAT 40S ribosomal protein S4, X isoform OS=Rattus norvegicus OX=10116 GN=Rps4x PE=2 SV=2;tr|A0A0H2UHX3|A0A0H2UHX3_RAT 40S ribosomal protein S4 OS=	4	17	17	17	8	9	9	10	8	9	9	9	6	9	9	9	10	11	8	10	7	7	8	9	8	5	2	7	6	5	4	4	5	4	4	7	3	5	4	4	7	4	4	4
sp|P62716|PP2AB_RAT	sp|P62716|PP2AB_RAT	11	1	1	sp|P62716|PP2AB_RAT Serine/threonine-protein phosphatase 2A catalytic subunit beta isoform OS=Rattus norvegicus OX=10116 GN=Ppp2cb PE=2 SV=1	1	11	1	1	4	3	2	1	2	1	2	1	1	3	1	2	1	2	2	3	1	1	1	2	4	3	4	3	2	3	4	4	2	2	2	0	2	2	3	1	3	3	4	2
sp|P62718|RL18A_RAT;tr|F1M0K6|F1M0K6_RAT	sp|P62718|RL18A_RAT;tr|F1M0K6|F1M0K6_RAT	8;4	8;4	8;4	sp|P62718|RL18A_RAT 60S ribosomal protein L18a OS=Rattus norvegicus OX=10116 GN=Rpl18a PE=2 SV=1;tr|F1M0K6|F1M0K6_RAT 60S ribosomal protein L18a OS=Rattus norvegicus OX=10116 PE=3 SV=2	2	8	8	8	0	4	4	2	4	3	3	1	3	3	2	3	2	4	2	2	3	2	1	2	4	3	1	0	2	1	2	2	0	1	0	1	1	0	1	0	1	1	1	0
sp|P62738|ACTA_RAT;tr|A0A0G2K4M6|A0A0G2K4M6_RAT;sp|P63269|ACTH_RAT	sp|P62738|ACTA_RAT;tr|A0A0G2K4M6|A0A0G2K4M6_RAT;sp|P63269|ACTH_RAT	27;26;26	1;1;1	1;1;1	sp|P62738|ACTA_RAT Actin, aortic smooth muscle OS=Rattus norvegicus OX=10116 GN=Acta2 PE=2 SV=1;tr|A0A0G2K4M6|A0A0G2K4M6_RAT Actin, aortic smooth muscle OS=Rattus norvegicus OX=10116 GN=Acta2 PE=3 SV=1;sp|P63269|ACTH_RAT Actin, gamma-enteric smooth muscle	3	27	1	1	19	19	18	18	19	17	18	17	18	20	16	16	18	13	18	17	16	18	17	17	16	17	18	14	14	14	17	15	18	13	16	16	15	20	19	19	19	12	19	17
sp|P62744|AP2S1_RAT	sp|P62744|AP2S1_RAT	3	3	3	sp|P62744|AP2S1_RAT AP-2 complex subunit sigma OS=Rattus norvegicus OX=10116 GN=Ap2s1 PE=1 SV=1	1	3	3	3	0	1	1	0	0	0	0	1	1	0	2	0	0	0	0	0	1	0	1	0	1	1	1	1	0	0	0	1	1	0	0	0	1	0	0	1	0	1	0	1
sp|P62747|RHOB_RAT	sp|P62747|RHOB_RAT	3	1	1	sp|P62747|RHOB_RAT Rho-related GTP-binding protein RhoB OS=Rattus norvegicus OX=10116 GN=Rhob PE=1 SV=1	1	3	1	1	1	1	0	0	1	1	1	1	1	1	0	1	0	1	2	1	0	0	1	1	1	2	2	1	1	0	1	2	2	2	2	2	1	1	1	2	0	1	1	0
sp|P62749|HPCL1_RAT	sp|P62749|HPCL1_RAT	8	8	5	sp|P62749|HPCL1_RAT Hippocalcin-like protein 1 OS=Rattus norvegicus OX=10116 GN=Hpcal1 PE=1 SV=2	1	8	8	5	5	4	2	3	3	3	1	3	2	3	1	3	2	2	2	1	2	2	2	3	0	2	2	2	3	0	1	2	1	1	2	0	2	2	1	3	2	1	2	2
tr|F1LT35|F1LT35_RAT;tr|D3ZTH8|D3ZTH8_RAT;sp|P62752|RL23A_RAT;tr|D3ZNM1|D3ZNM1_RAT;tr|D4AAL7|D4AAL7_RAT;tr|D3ZFK7|D3ZFK7_RAT;tr|D3ZTX9|D3ZTX9_RAT;tr|D3ZSR8|D3ZSR8_RAT;tr|A0A0G2JU90|A0A0G2JU90_RAT	tr|F1LT35|F1LT35_RAT;tr|D3ZTH8|D3ZTH8_RAT;sp|P62752|RL23A_RAT;tr|D3ZNM1|D3ZNM1_RAT;tr|D4AAL7|D4AAL7_RAT;tr|D3ZFK7|D3ZFK7_RAT;tr|D3ZTX9|D3ZTX9_RAT	7;7;7;5;5;5;4;2;2	7;7;7;5;5;5;4;2;2	7;7;7;5;5;5;4;2;2	tr|F1LT35|F1LT35_RAT Similar to 60S ribosomal protein L23a OS=Rattus norvegicus OX=10116 GN=RGD1564606 PE=3 SV=1;tr|D3ZTH8|D3ZTH8_RAT Similar to 60S ribosomal protein L23a OS=Rattus norvegicus OX=10116 GN=LOC689899 PE=3 SV=1;sp|P62752|RL23A_RAT 60S ribosom	9	7	7	7	1	3	2	2	2	3	1	2	1	1	4	3	2	2	3	3	4	3	2	3	1	0	1	1	0	0	1	2	0	1	1	5	1	1	1	0	1	0	2	0
sp|P62755|RS6_RAT;tr|M0RD75|M0RD75_RAT;tr|A0A0G2K7G8|A0A0G2K7G8_RAT	sp|P62755|RS6_RAT;tr|M0RD75|M0RD75_RAT	7;6;1	7;6;1	7;6;1	sp|P62755|RS6_RAT 40S ribosomal protein S6 OS=Rattus norvegicus OX=10116 GN=Rps6 PE=1 SV=1;tr|M0RD75|M0RD75_RAT 40S ribosomal protein S6 OS=Rattus norvegicus OX=10116 GN=Rps6 PE=1 SV=1	3	7	7	7	4	3	4	5	3	3	3	4	5	3	1	2	5	4	4	3	4	4	3	4	2	4	4	4	3	2	2	3	1	4	3	4	2	4	3	3	3	3	4	3
sp|P62775|MTPN_RAT	sp|P62775|MTPN_RAT	7	7	7	sp|P62775|MTPN_RAT Myotrophin OS=Rattus norvegicus OX=10116 GN=Mtpn PE=1 SV=2	1	7	7	7	5	3	3	2	2	2	2	2	1	2	3	4	2	4	2	3	3	2	2	2	2	3	4	4	3	3	4	0	1	2	3	3	2	2	4	1	3	4	2	3
sp|P62804|H4_RAT;sp|P62804-2|H4_RAT	sp|P62804|H4_RAT	11;1	11;1	11;1	sp|P62804|H4_RAT Histone H4 OS=Rattus norvegicus OX=10116 GN=Hist1h4b PE=1 SV=2	2	11	11	11	6	7	6	6	5	7	6	6	7	6	8	5	6	7	7	7	6	5	5	6	7	7	7	7	6	8	7	7	8	5	6	5	7	6	6	7	6	7	7	6
sp|P62815|VATB2_RAT;tr|D3ZZS8|D3ZZS8_RAT	sp|P62815|VATB2_RAT	9;1	9;1	9;1	sp|P62815|VATB2_RAT V-type proton ATPase subunit B, brain isoform OS=Rattus norvegicus OX=10116 GN=Atp6v1b2 PE=1 SV=1	2	9	9	9	2	1	1	3	2	1	3	1	3	3	2	1	2	2	4	1	1	3	2	1	2	1	1	4	2	3	3	1	2	3	1	2	3	2	4	3	2	2	2	2
sp|P62819|S10A3_RAT	sp|P62819|S10A3_RAT	1	1	1	sp|P62819|S10A3_RAT Protein S100-A3 OS=Rattus norvegicus OX=10116 GN=S100a3 PE=1 SV=1	1	1	1	1	0	0	0	0	0	0	0	0	0	0	0	0	0	0	0	0	0	0	0	0	0	0	0	0	0	0	0	0	0	0	0	0	0	0	0	0	0	0	0	0
sp|P62828|RAN_RAT;tr|Q66H11|Q66H11_RAT;sp|Q8K586|RANT_RAT	sp|P62828|RAN_RAT;tr|Q66H11|Q66H11_RAT;sp|Q8K586|RANT_RAT	10;6;5	10;6;5	10;6;5	sp|P62828|RAN_RAT GTP-binding nuclear protein Ran OS=Rattus norvegicus OX=10116 GN=Ran PE=1 SV=3;tr|Q66H11|Q66H11_RAT GTP-binding nuclear protein Ran OS=Rattus norvegicus OX=10116 GN=RGD1306195 PE=2 SV=1;sp|Q8K586|RANT_RAT GTP-binding nuclear protein Ran,	3	10	10	10	5	5	4	3	5	6	3	5	7	7	7	5	5	4	5	4	5	4	5	4	5	6	5	8	4	4	6	3	6	7	5	7	3	4	4	5	6	4	6	4
sp|P62832|RL23_RAT	sp|P62832|RL23_RAT	7	7	7	sp|P62832|RL23_RAT 60S ribosomal protein L23 OS=Rattus norvegicus OX=10116 GN=Rpl23 PE=2 SV=1	1	7	7	7	2	3	5	4	3	3	4	2	3	2	3	3	3	3	3	3	3	2	2	2	2	2	3	4	4	4	4	4	3	3	4	3	3	3	3	3	3	3	3	2
sp|P62836|RAP1A_RAT;sp|Q63942|RAB3D_RAT	sp|P62836|RAP1A_RAT	9;1	3;0	3;0	sp|P62836|RAP1A_RAT Ras-related protein Rap-1A OS=Rattus norvegicus OX=10116 GN=Rap1a PE=1 SV=1	2	9	3	3	4	6	4	6	5	4	4	4	5	5	5	3	4	4	3	4	4	4	5	4	6	4	3	5	1	3	4	2	4	3	2	2	3	2	3	4	4	3	2	4
sp|P62839|UB2D2_RAT;tr|F1M5C9|F1M5C9_RAT;tr|A0A0G2JV72|A0A0G2JV72_RAT;tr|A0A0G2K739|A0A0G2K739_RAT;sp|P61078|UB2D3_RAT;sp|P70711|U2D2B_RAT	sp|P62839|UB2D2_RAT;tr|F1M5C9|F1M5C9_RAT;tr|A0A0G2JV72|A0A0G2JV72_RAT;tr|A0A0G2K739|A0A0G2K739_RAT;sp|P61078|UB2D3_RAT	4;3;3;3;3;1	4;3;3;3;3;1	3;2;2;2;2;1	sp|P62839|UB2D2_RAT Ubiquitin-conjugating enzyme E2 D2 OS=Rattus norvegicus OX=10116 GN=Ube2d2 PE=1 SV=1;tr|F1M5C9|F1M5C9_RAT Ubiquitin-conjugating enzyme E2 D2 OS=Rattus norvegicus OX=10116 GN=Ube2d2 PE=1 SV=1;tr|A0A0G2JV72|A0A0G2JV72_RAT Ubiquitin-conjug	6	4	4	3	1	2	2	2	2	2	1	2	3	2	2	2	2	2	2	3	2	2	2	0	1	1	2	1	3	2	2	3	3	0	2	1	2	1	1	2	2	2	1	2
sp|P62845|RS15_RAT	sp|P62845|RS15_RAT	4	4	3	sp|P62845|RS15_RAT 40S ribosomal protein S15 OS=Rattus norvegicus OX=10116 GN=Rps15 PE=1 SV=2	1	4	4	3	4	0	1	2	4	3	1	3	2	2	3	2	2	1	3	3	4	2	2	2	1	2	0	1	2	2	3	2	2	3	1	3	2	2	2	1	1	2	3	3
sp|P62850-2|RS24_RAT;tr|A0A0H2UHH9|A0A0H2UHH9_RAT;sp|P62850-3|RS24_RAT;tr|D4ACJ1|D4ACJ1_RAT;sp|P62850|RS24_RAT;tr|D3ZFZ8|D3ZFZ8_RAT	sp|P62850-2|RS24_RAT;tr|A0A0H2UHH9|A0A0H2UHH9_RAT;sp|P62850-3|RS24_RAT;tr|D4ACJ1|D4ACJ1_RAT;sp|P62850|RS24_RAT	4;4;4;4;4;1	4;4;4;4;4;1	4;4;4;4;4;1	sp|P62850-2|RS24_RAT Isoform 2 of 40S ribosomal protein S24 OS=Rattus norvegicus OX=10116 GN=Rps24;tr|A0A0H2UHH9|A0A0H2UHH9_RAT 40S ribosomal protein S24 OS=Rattus norvegicus OX=10116 GN=Rps24 PE=3 SV=1;sp|P62850-3|RS24_RAT Isoform 3 of 40S ribosomal prote	6	4	4	4	3	1	2	2	2	1	2	1	1	1	3	3	0	3	2	2	1	2	1	2	2	2	2	1	1	2	2	2	2	2	2	2	2	2	2	2	2	1	1	2
tr|A0A0H2UHU0|A0A0H2UHU0_RAT;sp|P62853|RS25_RAT;tr|F1M6F4|F1M6F4_RAT;tr|D4AE10|D4AE10_RAT;tr|M0R763|M0R763_RAT;tr|D3ZCH5|D3ZCH5_RAT	tr|A0A0H2UHU0|A0A0H2UHU0_RAT;sp|P62853|RS25_RAT;tr|F1M6F4|F1M6F4_RAT;tr|D4AE10|D4AE10_RAT;tr|M0R763|M0R763_RAT	5;5;4;3;3;2	5;5;4;3;3;2	5;5;4;3;3;2	tr|A0A0H2UHU0|A0A0H2UHU0_RAT 40S ribosomal protein S25 OS=Rattus norvegicus OX=10116 GN=Rps25 PE=4 SV=1;sp|P62853|RS25_RAT 40S ribosomal protein S25 OS=Rattus norvegicus OX=10116 GN=Rps25 PE=2 SV=1;tr|F1M6F4|F1M6F4_RAT Uncharacterized protein OS=Rattus nor	6	5	5	5	3	4	3	1	4	2	3	2	2	2	1	4	3	3	1	2	3	3	4	3	3	2	3	4	2	4	2	2	4	3	4	3	2	3	3	2	3	3	2	3
sp|P62856|RS26_RAT;tr|D3Z8D7|D3Z8D7_RAT;tr|A0A0G2K743|A0A0G2K743_RAT;tr|D3ZJ54|D3ZJ54_RAT;tr|A0A0G2JVP7|A0A0G2JVP7_RAT	sp|P62856|RS26_RAT;tr|D3Z8D7|D3Z8D7_RAT;tr|A0A0G2K743|A0A0G2K743_RAT;tr|D3ZJ54|D3ZJ54_RAT	4;3;3;2;1	4;3;3;2;1	2;1;1;1;0	sp|P62856|RS26_RAT 40S ribosomal protein S26 OS=Rattus norvegicus OX=10116 GN=Rps26 PE=3 SV=3;tr|D3Z8D7|D3Z8D7_RAT 40S ribosomal protein S26 OS=Rattus norvegicus OX=10116 GN=LOC100361854 PE=3 SV=1;tr|A0A0G2K743|A0A0G2K743_RAT 40S ribosomal protein S26 OS=R	5	4	4	2	2	2	2	1	2	3	2	1	1	1	2	1	2	2	1	1	1	0	3	2	2	0	1	1	1	1	1	1	1	1	1	1	1	2	1	1	0	1	1	1
sp|P62859|RS28_RAT;tr|A0A0A0MY14|A0A0A0MY14_RAT;tr|F1M168|F1M168_RAT	sp|P62859|RS28_RAT;tr|A0A0A0MY14|A0A0A0MY14_RAT	3;2;1	3;2;1	3;2;1	sp|P62859|RS28_RAT 40S ribosomal protein S28 OS=Rattus norvegicus OX=10116 GN=Rps28 PE=1 SV=1;tr|A0A0A0MY14|A0A0A0MY14_RAT Ribosomal protein S28-like OS=Rattus norvegicus OX=10116 GN=LOC100359503 PE=4 SV=1	3	3	3	3	1	1	1	1	1	1	1	2	1	1	2	1	1	0	2	1	1	1	2	2	1	1	1	1	1	1	1	1	2	1	1	1	1	1	1	1	1	1	1	1
sp|P62864|RS30_RAT;tr|Q5BJN7|Q5BJN7_RAT	sp|P62864|RS30_RAT;tr|Q5BJN7|Q5BJN7_RAT	2;2	2;2	2;2	sp|P62864|RS30_RAT 40S ribosomal protein S30 OS=Rattus norvegicus OX=10116 GN=Fau PE=1 SV=1;tr|Q5BJN7|Q5BJN7_RAT 40S ribosomal protein S30 OS=Rattus norvegicus OX=10116 GN=LOC100360647 PE=1 SV=1	2	2	2	2	1	0	1	0	1	1	0	0	1	0	1	1	1	1	1	1	1	1	1	1	1	2	0	0	1	1	1	1	1	0	1	1	2	1	1	0	1	1	1	1
sp|P62870|ELOB_RAT;tr|A0A140TA99|A0A140TA99_RAT;tr|F1M937|F1M937_RAT;tr|F1LZ51|F1LZ51_RAT;tr|M0R6V0|M0R6V0_RAT;tr|D3ZYC5|D3ZYC5_RAT	sp|P62870|ELOB_RAT;tr|A0A140TA99|A0A140TA99_RAT;tr|F1M937|F1M937_RAT	10;9;7;4;3;1	10;9;7;4;3;1	10;9;7;4;3;1	sp|P62870|ELOB_RAT Elongin-B OS=Rattus norvegicus OX=10116 GN=Elob PE=1 SV=1;tr|A0A140TA99|A0A140TA99_RAT Elongin-B OS=Rattus norvegicus OX=10116 GN=Elob PE=1 SV=1;tr|F1M937|F1M937_RAT Uncharacterized protein OS=Rattus norvegicus OX=10116 PE=4 SV=3	6	10	10	10	2	3	2	0	2	2	0	2	1	1	2	1	1	2	3	3	2	4	2	3	3	3	1	1	0	0	3	1	1	3	2	1	0	1	1	1	1	1	0	2
sp|P62890|RL30_RAT;tr|A0A0G2K5E6|A0A0G2K5E6_RAT;tr|M0RD99|M0RD99_RAT;tr|M0R764|M0R764_RAT;tr|M0R924|M0R924_RAT;tr|M0RA78|M0RA78_RAT	sp|P62890|RL30_RAT;tr|A0A0G2K5E6|A0A0G2K5E6_RAT;tr|M0RD99|M0RD99_RAT	6;3;3;2;2;1	6;3;3;2;2;1	6;3;3;2;2;1	sp|P62890|RL30_RAT 60S ribosomal protein L30 OS=Rattus norvegicus OX=10116 GN=Rpl30 PE=3 SV=2;tr|A0A0G2K5E6|A0A0G2K5E6_RAT 60S ribosomal protein L30-like OS=Rattus norvegicus OX=10116 GN=LOC108351936 PE=4 SV=1;tr|M0RD99|M0RD99_RAT Ribosomal protein L30-lik	6	6	6	6	2	3	3	3	2	2	1	3	3	2	3	1	2	1	1	3	2	2	3	3	1	1	2	0	0	1	1	1	0	1	2	0	1	2	3	0	1	1	0	1
tr|A0A0H2UI11|A0A0H2UI11_RAT;sp|P62893|RL39_RAT	tr|A0A0H2UI11|A0A0H2UI11_RAT;sp|P62893|RL39_RAT	1;1	1;1	1;1	tr|A0A0H2UI11|A0A0H2UI11_RAT 60S ribosomal protein L39 OS=Rattus norvegicus OX=10116 GN=Rpl39 PE=1 SV=1;sp|P62893|RL39_RAT 60S ribosomal protein L39 OS=Rattus norvegicus OX=10116 GN=Rpl39 PE=1 SV=2	2	1	1	1	0	0	0	0	0	0	0	0	0	0	0	0	0	0	0	0	0	0	0	0	0	0	0	0	0	0	0	0	0	0	0	0	0	0	0	0	0	0	1	0
tr|D4A5L9|D4A5L9_RAT;sp|P62898|CYC_RAT;contamination_sp|CYC_HUMAN|	tr|D4A5L9|D4A5L9_RAT;sp|P62898|CYC_RAT	7;7;2	7;7;2	5;5;1	tr|D4A5L9|D4A5L9_RAT Uncharacterized protein OS=Rattus norvegicus OX=10116 PE=3 SV=1;sp|P62898|CYC_RAT Cytochrome c, somatic OS=Rattus norvegicus OX=10116 GN=Cycs PE=1 SV=2	3	7	7	5	1	3	4	2	3	2	3	4	1	2	3	2	2	2	3	2	3	3	1	3	2	2	1	2	2	4	3	1	1	2	0	0	2	1	2	3	1	2	2	3
sp|P62902|RL31_RAT;tr|D3ZX87|D3ZX87_RAT;tr|D3ZKU5|D3ZKU5_RAT;tr|D4ABZ9|D4ABZ9_RAT;tr|D3ZK34|D3ZK34_RAT;tr|D3ZU04|D3ZU04_RAT;tr|D3Z8W1|D3Z8W1_RAT;tr|A0A0G2K7E3|A0A0G2K7E3_RAT;tr|D4ACQ2|D4ACQ2_RAT;tr|D3ZZ60|D3ZZ60_RAT;tr|D3ZVY6|D3ZVY6_RAT;tr|D3ZLA5|D3ZLA5_RAT;tr|D3ZAC7|D3ZAC7_RAT;tr|D3ZVF5|D3ZVF5_RAT;tr|D4ACA9|D4ACA9_RAT;tr|D3ZDE9|D3ZDE9_RAT;tr|D4A172|D4A172_RAT;tr|F1LVW2|F1LVW2_RAT	sp|P62902|RL31_RAT;tr|D3ZX87|D3ZX87_RAT;tr|D3ZKU5|D3ZKU5_RAT;tr|D4ABZ9|D4ABZ9_RAT;tr|D3ZK34|D3ZK34_RAT;tr|D3ZU04|D3ZU04_RAT;tr|D3Z8W1|D3Z8W1_RAT;tr|A0A0G2K7E3|A0A0G2K7E3_RAT;tr|D4ACQ2|D4ACQ2_RAT;tr|D3ZZ60|D3ZZ60_RAT;tr|D3ZVY6|D3ZVY6_RAT	5;5;4;4;3;3;3;3;3;3;3;2;2;2;1;1;1;1	5;5;4;4;3;3;3;3;3;3;3;2;2;2;1;1;1;1	5;5;4;4;3;3;3;3;3;3;3;2;2;2;1;1;1;1	sp|P62902|RL31_RAT 60S ribosomal protein L31 OS=Rattus norvegicus OX=10116 GN=Rpl31 PE=2 SV=1;tr|D3ZX87|D3ZX87_RAT Uncharacterized protein OS=Rattus norvegicus OX=10116 PE=4 SV=2;tr|D3ZKU5|D3ZKU5_RAT Uncharacterized protein OS=Rattus norvegicus OX=10116 PE	18	5	5	5	1	4	3	2	2	4	4	3	4	4	2	3	3	1	2	1	3	2	2	3	3	2	2	1	2	1	2	2	1	2	3	3	1	2	1	3	2	2	2	2
sp|P62907|RL10A_RAT;tr|F1LYQ7|F1LYQ7_RAT;tr|D3Z9F6|D3Z9F6_RAT	sp|P62907|RL10A_RAT;tr|F1LYQ7|F1LYQ7_RAT	11;7;3	11;7;3	11;7;3	sp|P62907|RL10A_RAT 60S ribosomal protein L10a OS=Rattus norvegicus OX=10116 GN=Rpl10a PE=1 SV=2;tr|F1LYQ7|F1LYQ7_RAT Ribosomal protein OS=Rattus norvegicus OX=10116 GN=LOC680700 PE=1 SV=2	3	11	11	11	7	4	5	7	6	5	7	6	6	6	8	8	8	7	6	7	6	6	7	4	5	5	3	6	4	5	6	5	7	6	5	5	6	5	4	5	5	5	3	4
sp|P62909|RS3_RAT;tr|D3ZVH2|D3ZVH2_RAT;tr|A0A0G2K689|A0A0G2K689_RAT	sp|P62909|RS3_RAT;tr|D3ZVH2|D3ZVH2_RAT	17;11;3	17;11;3	17;11;3	sp|P62909|RS3_RAT 40S ribosomal protein S3 OS=Rattus norvegicus OX=10116 GN=Rps3 PE=1 SV=1;tr|D3ZVH2|D3ZVH2_RAT Uncharacterized protein OS=Rattus norvegicus OX=10116 PE=3 SV=1	3	17	17	17	3	9	8	6	8	5	5	5	8	7	5	6	3	7	8	7	7	5	6	6	4	7	4	3	6	7	5	5	6	8	4	2	7	7	4	5	1	7	7	5
sp|P62912|RL32_RAT;tr|D4A412|D4A412_RAT;tr|D4A647|D4A647_RAT;tr|D3ZWL0|D3ZWL0_RAT	sp|P62912|RL32_RAT;tr|D4A412|D4A412_RAT	7;5;1;1	7;5;1;1	7;5;1;1	sp|P62912|RL32_RAT 60S ribosomal protein L32 OS=Rattus norvegicus OX=10116 GN=Rpl32 PE=1 SV=2;tr|D4A412|D4A412_RAT Uncharacterized protein OS=Rattus norvegicus OX=10116 PE=4 SV=1	4	7	7	7	1	2	3	3	1	1	0	2	1	3	2	0	1	2	1	2	2	3	1	3	2	2	1	1	1	1	0	2	1	1	1	3	2	1	2	0	2	0	2	2
tr|Q4V8I6|Q4V8I6_RAT;sp|P62914|RL11_RAT;tr|A0A0G2K3Y8|A0A0G2K3Y8_RAT	tr|Q4V8I6|Q4V8I6_RAT;sp|P62914|RL11_RAT;tr|A0A0G2K3Y8|A0A0G2K3Y8_RAT	7;7;6	7;7;6	7;7;6	tr|Q4V8I6|Q4V8I6_RAT 60S ribosomal protein L11 OS=Rattus norvegicus OX=10116 GN=Rpl11 PE=1 SV=1;sp|P62914|RL11_RAT 60S ribosomal protein L11 OS=Rattus norvegicus OX=10116 GN=Rpl11 PE=1 SV=2;tr|A0A0G2K3Y8|A0A0G2K3Y8_RAT 60S ribosomal protein L11 OS=Rattus n	3	7	7	7	3	3	2	2	1	3	2	2	3	2	1	3	3	2	3	2	1	2	1	2	3	2	2	2	3	2	2	3	2	3	2	3	2	3	3	3	2	2	3	2
tr|D4A6W6|D4A6W6_RAT;sp|P62919|RL8_RAT	tr|D4A6W6|D4A6W6_RAT;sp|P62919|RL8_RAT	8;8	8;8	8;8	tr|D4A6W6|D4A6W6_RAT Uncharacterized protein OS=Rattus norvegicus OX=10116 PE=3 SV=1;sp|P62919|RL8_RAT 60S ribosomal protein L8 OS=Rattus norvegicus OX=10116 GN=Rpl8 PE=2 SV=2	2	8	8	8	3	3	4	3	3	0	4	2	4	2	2	2	2	3	3	4	2	3	3	4	3	2	2	3	2	2	3	2	2	4	4	2	1	1	2	3	3	3	2	3
sp|P62944|AP2B1_RAT;sp|P62944-2|AP2B1_RAT	sp|P62944|AP2B1_RAT;sp|P62944-2|AP2B1_RAT	37;37	37;37	26;26	sp|P62944|AP2B1_RAT AP-2 complex subunit beta OS=Rattus norvegicus OX=10116 GN=Ap2b1 PE=1 SV=1;sp|P62944-2|AP2B1_RAT Isoform 2 of AP-2 complex subunit beta OS=Rattus norvegicus OX=10116 GN=Ap2b1	2	37	37	26	12	13	13	11	14	12	13	14	12	13	9	14	13	13	12	15	9	7	12	11	8	8	11	13	9	7	9	15	12	8	12	9	9	12	7	9	7	13	5	7
sp|P62959|HINT1_RAT;tr|D4A269|D4A269_RAT	sp|P62959|HINT1_RAT;tr|D4A269|D4A269_RAT	7;6	7;6	7;6	sp|P62959|HINT1_RAT Histidine triad nucleotide-binding protein 1 OS=Rattus norvegicus OX=10116 GN=Hint1 PE=1 SV=5;tr|D4A269|D4A269_RAT Uncharacterized protein OS=Rattus norvegicus OX=10116 PE=4 SV=1	2	7	7	7	4	4	4	3	4	4	5	4	5	5	4	6	5	6	4	5	4	6	4	4	5	6	5	4	5	5	5	3	4	6	5	4	5	5	5	5	5	4	4	3
sp|P62961|YBOX1_RAT;tr|Q3ZAV2|Q3ZAV2_RAT;tr|D4A3P0|D4A3P0_RAT;tr|D3ZEV0|D3ZEV0_RAT	sp|P62961|YBOX1_RAT;tr|Q3ZAV2|Q3ZAV2_RAT;tr|D4A3P0|D4A3P0_RAT	5;5;4;2	1;1;0;1	1;1;0;1	sp|P62961|YBOX1_RAT Nuclease-sensitive element-binding protein 1 OS=Rattus norvegicus OX=10116 GN=Ybx1 PE=2 SV=3;tr|Q3ZAV2|Q3ZAV2_RAT Nuclease-sensitive element-binding protein 1 OS=Rattus norvegicus OX=10116 GN=Ybx1 PE=1 SV=1;tr|D4A3P0|D4A3P0_RAT Y box-bi	4	5	1	1	3	3	3	1	3	3	4	4	4	2	2	4	1	2	2	1	3	4	5	1	2	1	1	2	1	3	2	2	3	3	4	1	3	2	1	1	3	2	0	1
sp|P62963|PROF1_RAT	sp|P62963|PROF1_RAT	12	12	7	sp|P62963|PROF1_RAT Profilin-1 OS=Rattus norvegicus OX=10116 GN=Pfn1 PE=1 SV=2	1	12	12	7	7	8	8	7	9	8	7	8	7	7	8	6	7	7	8	8	8	8	8	8	8	6	7	8	8	7	6	8	8	8	8	7	8	8	7	7	8	8	8	7
sp|P62982|RS27A_RAT;tr|F1LU69|F1LU69_RAT;contamination_sp|RS27A_HUMAN|;sp|P62986|RL40_RAT;sp|P0CG51|UBB_RAT;tr|F1LML2|F1LML2_RAT;tr|F1M927|F1M927_RAT;tr|D4A0J6|D4A0J6_RAT	sp|P62982|RS27A_RAT;tr|F1LU69|F1LU69_RAT;contamination_sp|RS27A_HUMAN|;sp|P62986|RL40_RAT;sp|P0CG51|UBB_RAT;tr|F1LML2|F1LML2_RAT	5;4;4;3;3;3;1;1	5;4;4;3;3;3;1;1	2;1;1;0;0;0;0;1	sp|P62982|RS27A_RAT Ubiquitin-40S ribosomal protein S27a OS=Rattus norvegicus OX=10116 GN=Rps27a PE=1 SV=2;tr|F1LU69|F1LU69_RAT Uncharacterized protein OS=Rattus norvegicus OX=10116 GN=Rps27a-ps28 PE=4 SV=3;contamination_sp|RS27A_HUMAN|;sp|P62986|RL40_RAT	8	5	5	2	2	3	2	4	4	4	3	3	4	4	2	2	3	4	2	3	4	3	3	3	3	3	3	3	3	4	4	1	4	4	3	2	5	2	2	4	4	4	4	4
sp|P62994|GRB2_RAT;sp|P62994-2|GRB2_RAT;sp|P62994-3|GRB2_RAT;tr|Q63058|Q63058_RAT	sp|P62994|GRB2_RAT;sp|P62994-2|GRB2_RAT	7;6;2;1	7;6;2;1	7;6;2;1	sp|P62994|GRB2_RAT Growth factor receptor-bound protein 2 OS=Rattus norvegicus OX=10116 GN=Grb2 PE=1 SV=1;sp|P62994-2|GRB2_RAT Isoform 2 of Growth factor receptor-bound protein 2 OS=Rattus norvegicus OX=10116 GN=Grb2	4	7	7	7	0	0	0	0	0	0	1	0	0	0	1	0	1	1	0	0	1	0	0	0	0	0	0	0	0	0	1	0	0	0	0	0	0	0	0	0	0	0	0	1
sp|P62997|TRA2B_RAT;tr|B1WC25|B1WC25_RAT	sp|P62997|TRA2B_RAT	4;1	4;1	4;1	sp|P62997|TRA2B_RAT Transformer-2 protein homolog beta OS=Rattus norvegicus OX=10116 GN=Tra2b PE=1 SV=1	2	4	4	4	0	0	0	1	0	0	1	1	0	0	0	1	3	0	1	0	0	0	0	1	2	0	0	1	0	0	0	0	0	1	1	0	0	0	0	0	0	1	0	0
sp|P63004|LIS1_RAT	sp|P63004|LIS1_RAT	5	5	5	sp|P63004|LIS1_RAT Platelet-activating factor acetylhydrolase IB subunit alpha OS=Rattus norvegicus OX=10116 GN=Pafah1b1 PE=1 SV=2	1	5	5	5	1	0	1	0	0	0	1	0	0	0	0	1	0	1	0	1	0	0	0	0	0	0	0	1	0	0	1	1	0	1	0	0	0	0	0	0	1	1	0	0
sp|P63018|HSP7C_RAT;tr|M0RCB1|M0RCB1_RAT;tr|D4A4S3|D4A4S3_RAT;tr|F1LZI1|F1LZI1_RAT;tr|M0R8M9|M0R8M9_RAT;tr|A0A0G2JVI3|A0A0G2JVI3_RAT;tr|A0A0G2JUT0|A0A0G2JUT0_RAT;sp|P14659|HSP72_RAT	sp|P63018|HSP7C_RAT;tr|M0RCB1|M0RCB1_RAT;tr|D4A4S3|D4A4S3_RAT;tr|F1LZI1|F1LZI1_RAT;tr|M0R8M9|M0R8M9_RAT;tr|A0A0G2JVI3|A0A0G2JVI3_RAT	38;36;36;34;34;23;12;12	38;36;36;34;34;23;12;12	31;29;29;30;28;19;6;6	sp|P63018|HSP7C_RAT Heat shock cognate 71 kDa protein OS=Rattus norvegicus OX=10116 GN=Hspa8 PE=1 SV=1;tr|M0RCB1|M0RCB1_RAT Uncharacterized protein OS=Rattus norvegicus OX=10116 PE=3 SV=1;tr|D4A4S3|D4A4S3_RAT Heat shock cognate 71 kDa protein OS=Rattus nor	8	38	38	31	26	24	28	26	22	26	22	24	24	29	28	25	24	27	26	24	23	21	25	27	24	23	25	25	26	24	25	25	26	21	23	24	29	26	24	27	26	25	27	24
sp|P63025|VAMP3_RAT;sp|Q63666-3|VAMP1_RAT;sp|Q63666-2|VAMP1_RAT;sp|Q63666|VAMP1_RAT;sp|Q63666-4|VAMP1_RAT	sp|P63025|VAMP3_RAT	3;1;1;1;1	3;1;1;1;1	1;0;0;0;0	sp|P63025|VAMP3_RAT Vesicle-associated membrane protein 3 OS=Rattus norvegicus OX=10116 GN=Vamp3 PE=1 SV=1	5	3	3	1	1	3	3	3	2	1	2	2	3	2	3	2	2	2	2	2	3	2	1	3	0	0	1	2	1	2	1	1	3	1	1	1	1	2	1	1	1	1	1	1
sp|P63029|TCTP_RAT;tr|F1LYR7|F1LYR7_RAT	sp|P63029|TCTP_RAT	7;1	7;1	7;1	sp|P63029|TCTP_RAT Translationally-controlled tumor protein OS=Rattus norvegicus OX=10116 GN=Tpt1 PE=1 SV=1	2	7	7	7	4	2	2	3	2	3	2	3	3	5	2	2	2	2	1	3	3	3	1	4	2	2	2	2	1	2	2	2	2	2	2	0	2	1	1	2	1	2	2	2
sp|P63031|MPC1_RAT	sp|P63031|MPC1_RAT	2	2	2	sp|P63031|MPC1_RAT Mitochondrial pyruvate carrier 1 OS=Rattus norvegicus OX=10116 GN=Mpc1 PE=3 SV=1	1	2	2	2	0	0	0	0	0	0	0	0	0	0	0	0	1	0	0	0	0	0	0	0	0	0	0	0	0	0	0	0	0	0	0	0	0	0	0	0	0	0	0	0
sp|P63036|DNJA1_RAT	sp|P63036|DNJA1_RAT	7	7	7	sp|P63036|DNJA1_RAT DnaJ homolog subfamily A member 1 OS=Rattus norvegicus OX=10116 GN=Dnaja1 PE=1 SV=1	1	7	7	7	0	1	1	0	0	1	0	1	0	1	0	1	1	0	1	0	1	0	2	1	0	0	0	1	1	1	1	0	0	1	1	0	1	1	0	1	0	1	1	1
sp|P63039|CH60_RAT	sp|P63039|CH60_RAT	39	39	39	sp|P63039|CH60_RAT 60 kDa heat shock protein, mitochondrial OS=Rattus norvegicus OX=10116 GN=Hspd1 PE=1 SV=1	1	39	39	39	17	16	14	15	14	18	14	18	17	15	16	16	16	17	13	17	17	17	15	19	14	15	15	18	16	14	16	15	15	13	14	15	15	14	15	13	12	16	12	16
sp|P63045|VAMP2_RAT	sp|P63045|VAMP2_RAT	3	1	1	sp|P63045|VAMP2_RAT Vesicle-associated membrane protein 2 OS=Rattus norvegicus OX=10116 GN=Vamp2 PE=1 SV=2	1	3	1	1	1	2	2	3	1	1	1	1	2	1	2	1	2	1	1	2	3	1	0	2	0	0	0	1	0	1	1	1	2	0	0	0	0	1	0	0	0	1	0	0
sp|P63074|IF4E_RAT;tr|A0A1W2Q627|A0A1W2Q627_RAT	sp|P63074|IF4E_RAT;tr|A0A1W2Q627|A0A1W2Q627_RAT	3;3	3;3	3;3	sp|P63074|IF4E_RAT Eukaryotic translation initiation factor 4E OS=Rattus norvegicus OX=10116 GN=Eif4e PE=1 SV=1;tr|A0A1W2Q627|A0A1W2Q627_RAT Eukaryotic translation initiation factor 4E OS=Rattus norvegicus OX=10116 GN=Eif4e PE=1 SV=1	2	3	3	3	1	0	0	0	0	0	0	0	0	0	0	0	0	0	0	0	0	0	0	0	0	0	0	0	0	0	0	0	1	0	0	0	0	0	0	0	0	0	0	0
sp|P63081|VATL_RAT	sp|P63081|VATL_RAT	1	1	1	sp|P63081|VATL_RAT V-type proton ATPase 16 kDa proteolipid subunit OS=Rattus norvegicus OX=10116 GN=Atp6v0c PE=2 SV=1	1	1	1	1	0	0	0	0	0	0	0	0	0	0	0	0	0	0	0	0	0	0	0	0	0	0	0	0	0	0	0	0	0	0	0	0	0	0	0	0	0	0	0	0
sp|P63086|MK01_RAT	sp|P63086|MK01_RAT	14	9	9	sp|P63086|MK01_RAT Mitogen-activated protein kinase 1 OS=Rattus norvegicus OX=10116 GN=Mapk1 PE=1 SV=3	1	14	9	9	1	3	4	2	4	1	5	4	3	5	3	6	3	1	5	7	5	3	6	3	4	3	1	4	4	2	3	2	2	1	3	2	2	3	4	3	1	2	3	3
sp|P63088|PP1G_RAT;sp|P63088-2|PP1G_RAT;tr|A0A0G2JVK2|A0A0G2JVK2_RAT	sp|P63088|PP1G_RAT;sp|P63088-2|PP1G_RAT;tr|A0A0G2JVK2|A0A0G2JVK2_RAT	13;13;12	2;2;1	2;2;1	sp|P63088|PP1G_RAT Serine/threonine-protein phosphatase PP1-gamma catalytic subunit OS=Rattus norvegicus OX=10116 GN=Ppp1cc PE=1 SV=1;sp|P63088-2|PP1G_RAT Isoform 2 of Serine/threonine-protein phosphatase PP1-gamma catalytic subunit OS=Rattus norvegicus OX	3	13	2	2	5	4	4	5	5	4	4	4	3	4	5	2	6	2	8	3	5	4	7	6	6	6	6	5	6	6	6	3	5	5	6	4	4	5	6	8	5	6	6	2
sp|P63095|GNAS2_RAT;sp|P63095-2|GNAS2_RAT;sp|Q63803|GNAS1_RAT;tr|M0R9J4|M0R9J4_RAT	sp|P63095|GNAS2_RAT;sp|P63095-2|GNAS2_RAT;sp|Q63803|GNAS1_RAT	14;13;13;5	13;13;12;4	11;11;10;3	sp|P63095|GNAS2_RAT Guanine nucleotide-binding protein G(s) subunit alpha isoforms short OS=Rattus norvegicus OX=10116 GN=Gnas PE=1 SV=1;sp|P63095-2|GNAS2_RAT Isoform Gnas-2 of Guanine nucleotide-binding protein G(s) subunit alpha isoforms short OS=Rattus	4	14	13	11	3	5	3	5	4	4	2	2	2	5	4	5	5	3	1	4	5	3	3	2	3	4	3	4	3	5	4	5	3	3	4	4	3	3	4	3	4	3	2	5
sp|P63102|1433Z_RAT;tr|A0A0G2JV65|A0A0G2JV65_RAT	sp|P63102|1433Z_RAT;tr|A0A0G2JV65|A0A0G2JV65_RAT	20;19	20;19	15;14	sp|P63102|1433Z_RAT 14-3-3 protein zeta/delta OS=Rattus norvegicus OX=10116 GN=Ywhaz PE=1 SV=1;tr|A0A0G2JV65|A0A0G2JV65_RAT 14-3-3 protein zeta/delta OS=Rattus norvegicus OX=10116 GN=Ywhaz PE=1 SV=1	2	20	20	15	12	12	11	12	15	10	13	12	10	12	8	12	12	10	12	13	12	13	11	9	10	11	12	11	9	10	9	12	10	10	11	11	9	9	11	9	10	9	10	9
tr|D3ZCR3|D3ZCR3_RAT;tr|A0A0G2K6P4|A0A0G2K6P4_RAT;sp|P63159|HMGB1_RAT;tr|D3ZXR5|D3ZXR5_RAT;tr|M0R7R5|M0R7R5_RAT;tr|D3ZC69|D3ZC69_RAT;tr|D3ZGW6|D3ZGW6_RAT;tr|D3ZIU9|D3ZIU9_RAT;tr|D4A6A9|D4A6A9_RAT;tr|D3ZLG3|D3ZLG3_RAT;tr|A0A0G2K6M3|A0A0G2K6M3_RAT;tr|F1M6B2|F1M6B2_RAT;tr|F1M4J9|F1M4J9_RAT	tr|D3ZCR3|D3ZCR3_RAT;tr|A0A0G2K6P4|A0A0G2K6P4_RAT;sp|P63159|HMGB1_RAT;tr|D3ZXR5|D3ZXR5_RAT;tr|M0R7R5|M0R7R5_RAT	12;12;12;9;6;5;5;5;4;4;1;1;1	12;12;12;9;6;5;5;5;4;4;1;1;1	7;7;7;4;1;1;1;3;1;2;0;1;0	tr|D3ZCR3|D3ZCR3_RAT High mobility group protein B1 pseudogene OS=Rattus norvegicus OX=10116 GN=LOC108349189 PE=4 SV=2;tr|A0A0G2K6P4|A0A0G2K6P4_RAT High-mobility group (nonhistone chromosomal) protein 1-like 1 OS=Rattus norvegicus OX=10116 GN=Hmg1l1 PE=4 S	13	12	12	7	4	5	4	5	5	3	6	4	5	5	5	4	6	3	5	3	5	4	4	4	4	4	3	2	3	2	5	4	3	2	5	5	4	2	4	4	4	4	4	3
sp|P63170|DYL1_RAT;tr|A0A0G2JU43|A0A0G2JU43_RAT;sp|Q78P75|DYL2_RAT	sp|P63170|DYL1_RAT;tr|A0A0G2JU43|A0A0G2JU43_RAT;sp|Q78P75|DYL2_RAT	2;1;1	2;1;1	2;1;1	sp|P63170|DYL1_RAT Dynein light chain 1, cytoplasmic OS=Rattus norvegicus OX=10116 GN=Dynll1 PE=1 SV=1;tr|A0A0G2JU43|A0A0G2JU43_RAT Dynein light chain OS=Rattus norvegicus OX=10116 GN=LOC100361920 PE=3 SV=1;sp|Q78P75|DYL2_RAT Dynein light chain 2, cytoplas	3	2	2	2	1	0	1	1	1	2	1	2	1	1	1	2	1	0	0	1	1	0	1	1	1	1	0	0	0	1	1	1	1	1	1	1	1	2	2	2	1	1	1	0
tr|D4AD70|D4AD70_RAT;sp|P63174|RL38_RAT;tr|D3ZW57|D3ZW57_RAT;tr|D3ZZH2|D3ZZH2_RAT;tr|D4A862|D4A862_RAT	tr|D4AD70|D4AD70_RAT;sp|P63174|RL38_RAT;tr|D3ZW57|D3ZW57_RAT	5;5;4;2;1	5;5;4;2;1	5;5;4;2;1	tr|D4AD70|D4AD70_RAT Uncharacterized protein OS=Rattus norvegicus OX=10116 PE=3 SV=1;sp|P63174|RL38_RAT 60S ribosomal protein L38 OS=Rattus norvegicus OX=10116 GN=Rpl38 PE=1 SV=2;tr|D3ZW57|D3ZW57_RAT Uncharacterized protein OS=Rattus norvegicus OX=10116 PE	5	5	5	5	1	1	1	1	0	0	1	2	1	1	2	2	2	2	2	1	1	2	1	1	1	0	0	0	0	0	2	1	1	1	0	1	2	1	1	1	0	1	0	0
sp|P63245|RACK1_RAT;tr|A0A0G2JZE6|A0A0G2JZE6_RAT;tr|A0A0G2JY24|A0A0G2JY24_RAT	sp|P63245|RACK1_RAT;tr|A0A0G2JZE6|A0A0G2JZE6_RAT	19;13;2	19;13;2	19;13;2	sp|P63245|RACK1_RAT Receptor of activated protein C kinase 1 OS=Rattus norvegicus OX=10116 GN=Rack1 PE=1 SV=3;tr|A0A0G2JZE6|A0A0G2JZE6_RAT Receptor of-activated protein C kinase 1 OS=Rattus norvegicus OX=10116 GN=Rack1 PE=1 SV=1	3	19	19	19	8	7	9	6	9	11	8	9	4	6	9	7	10	7	7	5	4	3	8	8	8	6	5	3	6	5	7	7	8	4	8	6	10	8	5	7	6	9	9	8
sp|P63259|ACTG_RAT	sp|P63259|ACTG_RAT	32	32	1	sp|P63259|ACTG_RAT Actin, cytoplasmic 2 OS=Rattus norvegicus OX=10116 GN=Actg1 PE=1 SV=1	1	32	32	1	25	26	24	25	22	23	20	21	23	21	22	21	22	21	21	22	22	23	21	25	21	21	23	20	21	19	20	19	21	18	20	21	19	24	22	24	25	17	24	22
sp|P63312|TYB10_RAT	sp|P63312|TYB10_RAT	3	2	1	sp|P63312|TYB10_RAT Thymosin beta-10 OS=Rattus norvegicus OX=10116 GN=Tmsb10 PE=1 SV=2	1	3	2	1	3	2	3	2	3	3	2	2	3	2	2	2	3	2	2	2	1	2	2	3	3	1	3	3	2	1	1	1	1	1	3	2	1	3	2	2	2	2	3	2
sp|P63322|RALA_RAT;tr|F1LQ62|F1LQ62_RAT;sp|P36860|RALB_RAT	sp|P63322|RALA_RAT	3;1;1	3;1;1	3;1;1	sp|P63322|RALA_RAT Ras-related protein Ral-A OS=Rattus norvegicus OX=10116 GN=Rala PE=1 SV=1	3	3	3	3	0	1	1	0	0	0	0	0	0	0	0	1	1	0	0	0	0	0	0	0	0	0	0	0	1	0	0	0	0	0	0	0	0	0	0	0	0	0	0	0
tr|F1LT36|F1LT36_RAT;sp|P63326|RS10_RAT;tr|A0A0H2UI18|A0A0H2UI18_RAT;tr|D3ZH53|D3ZH53_RAT;tr|D3ZJY5|D3ZJY5_RAT;tr|Q7TP86|Q7TP86_RAT;tr|D4A5N7|D4A5N7_RAT;tr|D3ZCN9|D3ZCN9_RAT	tr|F1LT36|F1LT36_RAT;sp|P63326|RS10_RAT;tr|A0A0H2UI18|A0A0H2UI18_RAT;tr|D3ZH53|D3ZH53_RAT;tr|D3ZJY5|D3ZJY5_RAT	6;6;4;4;4;2;2;1	6;6;4;4;4;2;2;1	6;6;4;4;4;2;2;1	tr|F1LT36|F1LT36_RAT Uncharacterized protein OS=Rattus norvegicus OX=10116 GN=Rps10l1 PE=4 SV=2;sp|P63326|RS10_RAT 40S ribosomal protein S10 OS=Rattus norvegicus OX=10116 GN=Rps10 PE=2 SV=1;tr|A0A0H2UI18|A0A0H2UI18_RAT 40S ribosomal protein S10 OS=Rattus n	8	6	6	6	4	3	4	3	3	5	3	4	3	4	2	4	2	2	4	5	3	2	2	3	2	3	2	2	3	3	2	2	2	3	4	4	2	3	3	2	3	2	3	3
sp|P63329-2|PP2BA_RAT;sp|P63329|PP2BA_RAT;tr|A0A0G2K7T5|A0A0G2K7T5_RAT;sp|P20651|PP2BB_RAT;tr|E2CWF2|E2CWF2_RAT	sp|P63329-2|PP2BA_RAT;sp|P63329|PP2BA_RAT;tr|A0A0G2K7T5|A0A0G2K7T5_RAT;sp|P20651|PP2BB_RAT	8;8;5;5;2	8;8;5;5;2	5;5;2;2;0	sp|P63329-2|PP2BA_RAT Isoform 2 of Serine/threonine-protein phosphatase 2B catalytic subunit alpha isoform OS=Rattus norvegicus OX=10116 GN=Ppp3ca;sp|P63329|PP2BA_RAT Serine/threonine-protein phosphatase 2B catalytic subunit alpha isoform OS=Rattus norvegi	5	8	8	5	1	1	2	0	0	0	0	0	0	1	0	0	0	0	0	0	0	0	0	0	0	0	0	0	0	0	0	0	0	0	0	0	0	0	0	0	0	1	0	0
tr|A0A0G2JYA4|A0A0G2JYA4_RAT;sp|P63331|PP2AA_RAT	tr|A0A0G2JYA4|A0A0G2JYA4_RAT;sp|P63331|PP2AA_RAT	11;11	11;11	1;1	tr|A0A0G2JYA4|A0A0G2JYA4_RAT Serine/threonine-protein phosphatase OS=Rattus norvegicus OX=10116 GN=LOC100362453 PE=3 SV=1;sp|P63331|PP2AA_RAT Serine/threonine-protein phosphatase 2A catalytic subunit alpha isoform OS=Rattus norvegicus OX=10116 GN=Ppp2ca PE	2	11	11	1	3	3	2	1	2	1	2	2	2	3	1	1	1	2	2	3	1	1	1	2	4	3	3	4	2	3	5	4	3	3	3	0	2	2	4	1	3	3	4	2
sp|P67779|PHB_RAT;tr|D3ZFH6|D3ZFH6_RAT	sp|P67779|PHB_RAT	18;5	18;5	18;5	sp|P67779|PHB_RAT Prohibitin OS=Rattus norvegicus OX=10116 GN=Phb PE=1 SV=1	2	18	18	18	7	6	6	4	4	6	3	5	5	3	8	5	5	2	5	2	8	3	3	6	5	7	3	4	8	7	8	7	5	3	5	3	7	3	3	6	6	3	7	4
tr|A0A0G2KA61|A0A0G2KA61_RAT;sp|P67874|CSK2B_RAT;tr|A0A096MKB7|A0A096MKB7_RAT;tr|A0A096MJD3|A0A096MJD3_RAT	tr|A0A0G2KA61|A0A0G2KA61_RAT;sp|P67874|CSK2B_RAT	3;3;1;1	3;3;1;1	3;3;1;1	tr|A0A0G2KA61|A0A0G2KA61_RAT Casein kinase II subunit beta OS=Rattus norvegicus OX=10116 GN=Csnk2b PE=1 SV=1;sp|P67874|CSK2B_RAT Casein kinase II subunit beta OS=Rattus norvegicus OX=10116 GN=Csnk2b PE=1 SV=1	4	3	3	3	0	0	0	1	0	0	0	0	0	0	0	0	0	0	0	1	0	0	0	0	0	0	0	1	0	1	1	0	0	1	0	0	0	0	1	1	0	0	1	1
sp|P68035|ACTC_RAT	sp|P68035|ACTC_RAT	27	11	0	sp|P68035|ACTC_RAT Actin, alpha cardiac muscle 1 OS=Rattus norvegicus OX=10116 GN=Actc1 PE=2 SV=1	1	27	11	0	19	19	17	18	19	17	18	17	18	20	16	16	18	13	17	17	16	17	17	17	15	17	18	14	14	14	16	14	18	12	15	16	14	20	19	19	19	11	20	17
sp|P68101|IF2A_RAT	sp|P68101|IF2A_RAT	14	14	14	sp|P68101|IF2A_RAT Eukaryotic translation initiation factor 2 subunit 1 OS=Rattus norvegicus OX=10116 GN=Eif2s1 PE=1 SV=2	1	14	14	14	1	3	2	4	3	1	1	2	1	3	2	1	3	2	2	2	4	1	4	2	2	1	1	1	2	1	0	1	1	2	3	1	1	2	1	2	1	1	2	0
sp|P68136|ACTS_RAT	sp|P68136|ACTS_RAT	25	3	3	sp|P68136|ACTS_RAT Actin, alpha skeletal muscle OS=Rattus norvegicus OX=10116 GN=Acta1 PE=1 SV=1	1	25	3	3	17	16	14	14	18	15	17	15	18	18	15	16	17	12	13	15	14	15	13	14	13	17	17	12	13	13	15	13	17	12	13	14	12	18	17	18	17	11	18	15
sp|P68182|KAPCB_RAT	sp|P68182|KAPCB_RAT	8	3	3	sp|P68182|KAPCB_RAT cAMP-dependent protein kinase catalytic subunit beta OS=Rattus norvegicus OX=10116 GN=Prkacb PE=1 SV=2	1	8	3	3	1	2	1	2	2	1	2	1	2	2	0	1	1	0	1	1	0	3	0	1	1	0	0	1	1	1	0	0	0	0	0	0	0	0	0	0	2	0	1	0
sp|P68255|1433T_RAT	sp|P68255|1433T_RAT	19	15	15	sp|P68255|1433T_RAT 14-3-3 protein theta OS=Rattus norvegicus OX=10116 GN=Ywhaq PE=1 SV=1	1	19	15	15	10	13	13	12	12	13	12	13	12	14	10	9	11	11	13	10	11	11	10	8	10	7	7	9	8	10	11	9	10	8	10	11	11	9	8	5	9	10	9	6
sp|P68370|TBA1A_RAT;sp|Q68FR8|TBA3_RAT	sp|P68370|TBA1A_RAT;sp|Q68FR8|TBA3_RAT	25;19	3;3	1;1	sp|P68370|TBA1A_RAT Tubulin alpha-1A chain OS=Rattus norvegicus OX=10116 GN=Tuba1a PE=1 SV=1;sp|Q68FR8|TBA3_RAT Tubulin alpha-3 chain OS=Rattus norvegicus OX=10116 GN=Tuba3a PE=2 SV=1	2	25	3	1	20	21	19	18	19	16	16	16	20	18	18	19	16	19	15	17	20	18	16	17	20	18	18	19	19	18	18	16	17	19	18	18	18	17	18	19	18	18	17	18
sp|P68511|1433F_RAT;tr|A0A0G2K2B8|A0A0G2K2B8_RAT	sp|P68511|1433F_RAT;tr|A0A0G2K2B8|A0A0G2K2B8_RAT	12;11	8;7	8;7	sp|P68511|1433F_RAT 14-3-3 protein eta OS=Rattus norvegicus OX=10116 GN=Ywhah PE=1 SV=2;tr|A0A0G2K2B8|A0A0G2K2B8_RAT 14-3-3 protein eta OS=Rattus norvegicus OX=10116 GN=Ywhah PE=1 SV=1	2	12	8	8	6	5	5	6	5	7	5	6	4	4	6	3	6	5	6	6	6	6	6	3	7	3	3	4	4	3	4	6	4	5	2	4	4	4	2	4	5	5	4	5
sp|P69736|EDF1_RAT	sp|P69736|EDF1_RAT	1	1	1	sp|P69736|EDF1_RAT Endothelial differentiation-related factor 1 OS=Rattus norvegicus OX=10116 GN=Edf1 PE=1 SV=1	1	1	1	1	0	0	0	0	0	0	0	0	0	0	1	0	1	1	0	0	0	0	1	0	0	0	0	0	1	0	1	0	1	1	1	1	1	1	0	0	0	0	0	0
sp|P69897|TBB5_RAT;sp|P69897-2|TBB5_RAT	sp|P69897|TBB5_RAT;sp|P69897-2|TBB5_RAT	26;13	6;2	5;2	sp|P69897|TBB5_RAT Tubulin beta-5 chain OS=Rattus norvegicus OX=10116 GN=Tubb5 PE=1 SV=1;sp|P69897-2|TBB5_RAT Isoform 2 of Tubulin beta-5 chain OS=Rattus norvegicus OX=10116 GN=Tubb5	2	26	6	5	21	21	19	20	20	20	20	21	20	18	21	21	21	22	20	18	19	21	20	17	19	22	21	18	20	18	18	20	21	20	21	21	19	18	20	22	20	18	20	19
sp|P70470|LYPA1_RAT	sp|P70470|LYPA1_RAT	5	5	5	sp|P70470|LYPA1_RAT Acyl-protein thioesterase 1 OS=Rattus norvegicus OX=10116 GN=Lypla1 PE=1 SV=1	1	5	5	5	0	1	1	0	0	0	1	1	1	0	1	0	1	0	0	2	0	1	1	0	2	3	1	1	1	0	1	2	0	1	1	1	0	1	0	0	0	2	0	1
tr|G3V6L8|G3V6L8_RAT;sp|P70483|STRN_RAT	tr|G3V6L8|G3V6L8_RAT;sp|P70483|STRN_RAT	3;3	3;3	3;3	tr|G3V6L8|G3V6L8_RAT RCG61894, isoform CRA_a OS=Rattus norvegicus OX=10116 GN=Strn PE=1 SV=1;sp|P70483|STRN_RAT Striatin OS=Rattus norvegicus OX=10116 GN=Strn PE=1 SV=1	2	3	3	3	0	0	0	0	0	0	0	0	0	0	0	0	0	0	0	0	0	0	0	0	0	0	0	1	1	0	0	0	0	0	0	0	0	0	0	0	0	0	0	0
sp|P70490|MFGM_RAT;tr|Q1PBJ1|Q1PBJ1_RAT;tr|A0A0G2K506|A0A0G2K506_RAT	sp|P70490|MFGM_RAT;tr|Q1PBJ1|Q1PBJ1_RAT;tr|A0A0G2K506|A0A0G2K506_RAT	15;14;13	15;14;13	15;14;13	sp|P70490|MFGM_RAT Lactadherin OS=Rattus norvegicus OX=10116 GN=Mfge8 PE=2 SV=1;tr|Q1PBJ1|Q1PBJ1_RAT Lactadherin OS=Rattus norvegicus OX=10116 GN=Mfge8 PE=1 SV=1;tr|A0A0G2K506|A0A0G2K506_RAT Lactadherin OS=Rattus norvegicus OX=10116 GN=Mfge8 PE=1 SV=1	3	15	15	15	2	2	1	1	2	3	1	1	1	2	1	2	4	1	4	2	1	1	1	0	1	3	1	3	1	1	2	2	3	3	1	2	4	2	4	2	2	2	3	2
sp|P70500|CDIPT_RAT	sp|P70500|CDIPT_RAT	5	5	5	sp|P70500|CDIPT_RAT CDP-diacylglycerol--inositol 3-phosphatidyltransferase OS=Rattus norvegicus OX=10116 GN=Cdipt PE=1 SV=1	1	5	5	5	1	1	1	1	2	1	3	2	2	1	1	3	1	1	1	2	1	2	1	1	1	2	4	1	1	1	1	2	2	1	1	3	1	2	2	2	1	1	2	3
sp|P70550|RAB8B_RAT;sp|P35280|RAB8A_RAT	sp|P70550|RAB8B_RAT;sp|P35280|RAB8A_RAT	4;3	2;1	2;1	sp|P70550|RAB8B_RAT Ras-related protein Rab-8B OS=Rattus norvegicus OX=10116 GN=Rab8b PE=1 SV=1;sp|P35280|RAB8A_RAT Ras-related protein Rab-8A OS=Rattus norvegicus OX=10116 GN=Rab8a PE=1 SV=2	2	4	2	2	1	1	1	1	1	1	1	2	1	1	1	1	1	1	1	2	1	1	1	1	1	1	1	1	1	1	1	1	0	1	1	1	1	1	1	1	1	1	1	1
sp|P70552|GFRP_RAT	sp|P70552|GFRP_RAT	5	5	5	sp|P70552|GFRP_RAT GTP cyclohydrolase 1 feedback regulatory protein OS=Rattus norvegicus OX=10116 GN=Gchfr PE=1 SV=3	1	5	5	5	0	0	0	0	0	0	0	0	0	0	0	0	0	0	0	0	0	0	0	1	0	0	0	0	0	0	0	0	0	0	0	0	0	1	0	1	0	0	0	0
sp|P70580|PGRC1_RAT;tr|A0A0H2UHK2|A0A0H2UHK2_RAT	sp|P70580|PGRC1_RAT;tr|A0A0H2UHK2|A0A0H2UHK2_RAT	5;4	4;3	4;3	sp|P70580|PGRC1_RAT Membrane-associated progesterone receptor component 1 OS=Rattus norvegicus OX=10116 GN=Pgrmc1 PE=1 SV=3;tr|A0A0H2UHK2|A0A0H2UHK2_RAT Membrane-associated progesterone receptor component 1 OS=Rattus norvegicus OX=10116 GN=Pgrmc1 PE=1 SV=1	2	5	4	4	0	2	3	2	1	2	4	1	2	2	2	3	3	2	0	3	2	2	2	2	3	1	3	1	3	1	2	2	1	1	1	1	2	1	2	1	2	0	1	1
sp|P70587-5|LRRC7_RAT;sp|P70587-4|LRRC7_RAT;sp|P70587-3|LRRC7_RAT;sp|P70587|LRRC7_RAT;tr|F1M4K6|F1M4K6_RAT;sp|P70587-2|LRRC7_RAT	sp|P70587-5|LRRC7_RAT;sp|P70587-4|LRRC7_RAT;sp|P70587-3|LRRC7_RAT;sp|P70587|LRRC7_RAT;tr|F1M4K6|F1M4K6_RAT;sp|P70587-2|LRRC7_RAT	2;2;2;2;2;2	2;2;2;2;2;2	2;2;2;2;2;2	sp|P70587-5|LRRC7_RAT Isoform 5 of Leucine-rich repeat-containing protein 7 OS=Rattus norvegicus OX=10116 GN=Lrrc7;sp|P70587-4|LRRC7_RAT Isoform 4 of Leucine-rich repeat-containing protein 7 OS=Rattus norvegicus OX=10116 GN=Lrrc7;sp|P70587-3|LRRC7_RAT Isof	6	2	2	2	0	0	0	0	0	0	0	0	0	0	0	0	0	0	0	0	0	0	0	0	0	0	0	0	0	0	0	0	0	0	0	0	0	0	0	0	0	0	0	0
sp|P70617|NINJ1_RAT	sp|P70617|NINJ1_RAT	1	1	1	sp|P70617|NINJ1_RAT Ninjurin-1 OS=Rattus norvegicus OX=10116 GN=Ninj1 PE=1 SV=1	1	1	1	1	1	0	1	1	1	1	0	1	0	0	0	0	0	1	0	1	1	1	1	1	0	1	0	0	1	0	0	0	1	1	1	0	1	0	0	0	1	0	1	0
tr|Q56A33|Q56A33_RAT;tr|G3V617|G3V617_RAT;sp|P70618-2|MK14_RAT;sp|P70618|MK14_RAT	tr|Q56A33|Q56A33_RAT;tr|G3V617|G3V617_RAT;sp|P70618-2|MK14_RAT;sp|P70618|MK14_RAT	1;1;1;1	1;1;1;1	1;1;1;1	tr|Q56A33|Q56A33_RAT Mitogen-activated protein kinase OS=Rattus norvegicus OX=10116 GN=Mapk14 PE=1 SV=1;tr|G3V617|G3V617_RAT Mitogen-activated protein kinase OS=Rattus norvegicus OX=10116 GN=Mapk14 PE=1 SV=1;sp|P70618-2|MK14_RAT Isoform 2 of Mitogen-activa	4	1	1	1	0	0	0	0	1	0	0	0	0	0	0	0	0	0	0	1	1	0	0	0	0	0	0	0	0	0	0	1	0	0	0	0	1	1	0	0	1	0	0	0
sp|P70645|BLMH_RAT;tr|A1A5L1|A1A5L1_RAT;tr|A0A096MJX0|A0A096MJX0_RAT	sp|P70645|BLMH_RAT;tr|A1A5L1|A1A5L1_RAT	10;9;1	10;9;1	10;9;1	sp|P70645|BLMH_RAT Bleomycin hydrolase OS=Rattus norvegicus OX=10116 GN=Blmh PE=1 SV=1;tr|A1A5L1|A1A5L1_RAT Bleomycin hydrolase OS=Rattus norvegicus OX=10116 GN=Blmh PE=1 SV=1	3	10	10	10	3	2	1	4	3	2	2	2	2	2	1	2	3	0	1	2	1	0	1	1	4	1	1	0	4	1	3	2	3	2	0	1	2	1	1	1	3	1	2	1
sp|P80254|DOPD_RAT;tr|A0A1W2Q637|A0A1W2Q637_RAT	sp|P80254|DOPD_RAT	5;1	5;1	5;1	sp|P80254|DOPD_RAT D-dopachrome decarboxylase OS=Rattus norvegicus OX=10116 GN=Ddt PE=1 SV=3	2	5	5	5	0	0	0	0	0	0	0	0	0	0	0	0	0	1	0	0	0	0	0	0	0	0	0	0	0	0	0	0	0	0	0	0	0	0	0	0	0	0	0	0
sp|P80432|COX7C_RAT	sp|P80432|COX7C_RAT	2	2	2	sp|P80432|COX7C_RAT Cytochrome c oxidase subunit 7C, mitochondrial OS=Rattus norvegicus OX=10116 GN=Cox7c PE=1 SV=2	1	2	2	2	0	0	0	0	0	0	0	0	0	0	0	0	0	0	0	0	0	0	0	0	0	0	0	0	0	0	0	0	0	0	0	0	0	0	0	0	0	0	0	0
sp|P81155|VDAC2_RAT	sp|P81155|VDAC2_RAT	14	14	13	sp|P81155|VDAC2_RAT Voltage-dependent anion-selective channel protein 2 OS=Rattus norvegicus OX=10116 GN=Vdac2 PE=1 SV=2	1	14	14	13	4	4	2	4	4	4	2	3	4	3	3	4	4	3	2	5	4	4	4	3	4	7	5	2	2	2	4	4	2	4	4	4	3	1	4	3	2	4	2	4
tr|F1M9X5|F1M9X5_RAT;sp|P81377|KAP1_RAT	tr|F1M9X5|F1M9X5_RAT;sp|P81377|KAP1_RAT	4;4	1;1	1;1	tr|F1M9X5|F1M9X5_RAT cAMP-dependent protein kinase type I-beta regulatory subunit OS=Rattus norvegicus OX=10116 GN=Prkar1b PE=4 SV=3;sp|P81377|KAP1_RAT cAMP-dependent protein kinase type I-beta regulatory subunit OS=Rattus norvegicus OX=10116 GN=Prkar1b PE	2	4	1	1	1	1	1	1	0	1	1	1	1	0	1	1	0	2	1	0	0	0	1	1	0	1	0	0	1	1	1	1	1	1	0	0	1	0	0	0	0	0	0	0
sp|P81799|NAGK_RAT	sp|P81799|NAGK_RAT	7	7	7	sp|P81799|NAGK_RAT N-acetyl-D-glucosamine kinase OS=Rattus norvegicus OX=10116 GN=Nagk PE=1 SV=4	1	7	7	7	0	1	1	0	1	0	1	1	0	0	0	0	0	1	1	1	0	1	0	0	1	0	2	0	1	2	0	0	0	1	1	0	0	0	0	0	0	0	0	0
sp|P82808|GFPT1_RAT;tr|A0A0G2KB56|A0A0G2KB56_RAT	sp|P82808|GFPT1_RAT;tr|A0A0G2KB56|A0A0G2KB56_RAT	4;4	4;4	2;2	sp|P82808|GFPT1_RAT Glutamine--fructose-6-phosphate aminotransferase [isomerizing] 1 OS=Rattus norvegicus OX=10116 GN=Gfpt1 PE=1 SV=3;tr|A0A0G2KB56|A0A0G2KB56_RAT Glutamine fructose-6-phosphate transaminase 1, isoform CRA_a OS=Rattus norvegicus OX=10116 GN	2	4	4	2	1	0	1	1	1	1	1	1	1	1	1	1	0	1	1	1	1	0	1	0	0	0	0	0	0	0	0	0	0	0	1	1	1	0	1	0	1	1	0	0
sp|P82995|HS90A_RAT;tr|D3ZXC7|D3ZXC7_RAT	sp|P82995|HS90A_RAT	40;4	26;1	26;1	sp|P82995|HS90A_RAT Heat shock protein HSP 90-alpha OS=Rattus norvegicus OX=10116 GN=Hsp90aa1 PE=1 SV=3	2	40	26	26	20	19	20	19	22	18	19	19	18	16	17	17	19	22	19	20	22	21	19	19	20	20	17	20	18	17	17	20	18	15	20	12	15	19	17	16	19	18	19	18
sp|P83565|RM40_RAT	sp|P83565|RM40_RAT	1	1	1	sp|P83565|RM40_RAT 39S ribosomal protein L40, mitochondrial OS=Rattus norvegicus OX=10116 GN=Mrpl40 PE=1 SV=2	1	1	1	1	0	0	0	0	0	0	0	0	0	0	0	0	0	0	0	0	0	0	0	0	0	0	0	0	0	0	0	0	0	0	0	0	0	0	0	0	0	0	0	0
tr|A0A0H2UH99|A0A0H2UH99_RAT;sp|P83732|RL24_RAT;tr|M0RBD1|M0RBD1_RAT	tr|A0A0H2UH99|A0A0H2UH99_RAT;sp|P83732|RL24_RAT	5;5;2	5;5;2	5;5;2	tr|A0A0H2UH99|A0A0H2UH99_RAT 60S ribosomal protein L24 OS=Rattus norvegicus OX=10116 GN=Rpl24 PE=1 SV=1;sp|P83732|RL24_RAT 60S ribosomal protein L24 OS=Rattus norvegicus OX=10116 GN=Rpl24 PE=2 SV=1	3	5	5	5	3	2	3	3	3	4	1	5	4	3	4	4	2	3	3	3	2	4	3	2	3	3	4	3	4	4	2	2	3	4	5	1	2	3	4	3	3	2	3	5
sp|P83868|TEBP_RAT;tr|Q5PQL9|Q5PQL9_RAT	sp|P83868|TEBP_RAT;tr|Q5PQL9|Q5PQL9_RAT	6;3	6;3	6;3	sp|P83868|TEBP_RAT Prostaglandin E synthase 3 OS=Rattus norvegicus OX=10116 GN=Ptges3 PE=1 SV=2;tr|Q5PQL9|Q5PQL9_RAT Prostaglandin E synthase 3-like 1 OS=Rattus norvegicus OX=10116 GN=Ptges3l1 PE=2 SV=1	2	6	6	6	4	4	1	1	5	2	3	2	2	3	4	5	2	3	3	2	3	4	1	4	3	4	2	3	3	3	2	4	4	2	5	1	2	3	3	2	3	4	2	2
sp|P83883|RL36A_RAT;tr|F8WFR5|F8WFR5_RAT	sp|P83883|RL36A_RAT;tr|F8WFR5|F8WFR5_RAT	3;2	3;2	3;2	sp|P83883|RL36A_RAT 60S ribosomal protein L36a OS=Rattus norvegicus OX=10116 GN=Rpl36a PE=1 SV=2;tr|F8WFR5|F8WFR5_RAT Similar to large subunit ribosomal protein L36a OS=Rattus norvegicus OX=10116 GN=RGD1566373 PE=4 SV=1	2	3	3	3	3	2	1	1	2	1	1	2	2	0	2	1	0	2	0	2	1	1	1	1	0	0	0	0	0	1	0	0	0	2	2	1	1	1	1	0	0	0	1	0
sp|P83888|TBG1_RAT;tr|F1LUW9|F1LUW9_RAT	sp|P83888|TBG1_RAT;tr|F1LUW9|F1LUW9_RAT	6;6	6;6	6;6	sp|P83888|TBG1_RAT Tubulin gamma-1 chain OS=Rattus norvegicus OX=10116 GN=Tubg1 PE=2 SV=1;tr|F1LUW9|F1LUW9_RAT Tubulin gamma chain OS=Rattus norvegicus OX=10116 GN=Tubg2 PE=3 SV=2	2	6	6	6	0	0	1	0	0	0	0	0	0	1	0	0	1	0	1	0	0	0	0	0	1	1	0	0	0	0	0	0	0	0	1	1	0	0	0	1	0	0	0	0
sp|P83941|ELOC_RAT;tr|A0A096MIY6|A0A096MIY6_RAT;tr|A0A0G2K2A0|A0A0G2K2A0_RAT	sp|P83941|ELOC_RAT;tr|A0A096MIY6|A0A096MIY6_RAT;tr|A0A0G2K2A0|A0A0G2K2A0_RAT	6;4;3	6;4;3	6;4;3	sp|P83941|ELOC_RAT Elongin-C OS=Rattus norvegicus OX=10116 GN=Eloc PE=1 SV=1;tr|A0A096MIY6|A0A096MIY6_RAT Uncharacterized protein OS=Rattus norvegicus OX=10116 PE=3 SV=1;tr|A0A0G2K2A0|A0A0G2K2A0_RAT Uncharacterized protein OS=Rattus norvegicus OX=10116 PE=	3	6	6	6	1	1	0	0	1	0	0	1	0	0	0	0	1	0	0	0	0	0	0	0	0	0	0	1	0	1	0	0	0	1	0	0	1	0	1	0	0	0	0	0
tr|Q56R20|Q56R20_RAT;sp|P83953|IMA5_RAT	tr|Q56R20|Q56R20_RAT;sp|P83953|IMA5_RAT	3;3	1;1	1;1	tr|Q56R20|Q56R20_RAT Importin subunit alpha OS=Rattus norvegicus OX=10116 GN=Kpna1 PE=1 SV=1;sp|P83953|IMA5_RAT Importin subunit alpha-5 OS=Rattus norvegicus OX=10116 GN=Kpna1 PE=1 SV=1	2	3	1	1	1	1	1	0	0	1	0	0	0	0	0	0	0	1	1	0	1	0	0	0	1	0	0	0	0	0	0	1	0	0	1	2	1	1	0	0	1	1	1	0
sp|P84039|ENPP5_RAT	sp|P84039|ENPP5_RAT	4	4	4	sp|P84039|ENPP5_RAT Ectonucleotide pyrophosphatase/phosphodiesterase family member 5 OS=Rattus norvegicus OX=10116 GN=Enpp5 PE=1 SV=2	1	4	4	4	0	0	0	0	0	0	0	0	0	0	0	0	0	0	0	0	0	0	0	0	0	0	0	1	0	0	0	1	0	1	0	0	0	0	0	1	0	0	1	0
sp|P84079|ARF1_RAT	sp|P84079|ARF1_RAT	11	11	1	sp|P84079|ARF1_RAT ADP-ribosylation factor 1 OS=Rattus norvegicus OX=10116 GN=Arf1 PE=1 SV=2	1	11	11	1	5	9	9	7	6	6	6	9	7	7	4	8	6	7	6	7	8	7	8	5	6	8	5	7	6	8	8	8	7	8	9	8	8	5	5	7	7	7	6	7
sp|P84083|ARF5_RAT	sp|P84083|ARF5_RAT	11	6	5	sp|P84083|ARF5_RAT ADP-ribosylation factor 5 OS=Rattus norvegicus OX=10116 GN=Arf5 PE=1 SV=2	1	11	6	5	5	6	6	6	5	6	5	6	4	5	5	4	5	6	5	5	5	7	6	7	4	6	5	4	7	6	6	5	5	5	7	6	7	4	4	4	5	5	5	4
tr|A0A140TAH5|A0A140TAH5_RAT;sp|P84092|AP2M1_RAT	tr|A0A140TAH5|A0A140TAH5_RAT;sp|P84092|AP2M1_RAT	12;12	12;12	12;12	tr|A0A140TAH5|A0A140TAH5_RAT AP-2 complex subunit mu OS=Rattus norvegicus OX=10116 GN=Ap2m1 PE=1 SV=1;sp|P84092|AP2M1_RAT AP-2 complex subunit mu OS=Rattus norvegicus OX=10116 GN=Ap2m1 PE=1 SV=1	2	12	12	12	2	4	2	4	5	3	5	3	4	3	3	5	6	5	4	4	4	3	2	3	0	1	2	2	3	2	2	3	1	4	3	3	0	4	2	4	2	4	3	3
sp|P84100|RL19_RAT;tr|F1M5A9|F1M5A9_RAT	sp|P84100|RL19_RAT	5;2	5;2	4;2	sp|P84100|RL19_RAT 60S ribosomal protein L19 OS=Rattus norvegicus OX=10116 GN=Rpl19 PE=1 SV=1	2	5	5	4	4	4	4	4	2	3	2	2	2	1	3	4	4	2	4	2	2	3	3	3	3	3	4	3	3	3	1	3	3	4	2	3	2	3	4	4	3	2	2	2
tr|D3ZK97|D3ZK97_RAT;sp|P84245|H33_RAT;tr|M0RBX6|M0RBX6_RAT;tr|A0A0G2K0N8|A0A0G2K0N8_RAT;tr|A0A0G2K9I5|A0A0G2K9I5_RAT;tr|A0A0G2K5X7|A0A0G2K5X7_RAT;tr|D3ZCY4|D3ZCY4_RAT;tr|A0A0G2K0W2|A0A0G2K0W2_RAT	tr|D3ZK97|D3ZK97_RAT;sp|P84245|H33_RAT;tr|M0RBX6|M0RBX6_RAT;tr|A0A0G2K0N8|A0A0G2K0N8_RAT	7;7;6;4;3;2;1;1	1;1;0;0;0;0;0;0	1;1;0;0;0;0;0;0	tr|D3ZK97|D3ZK97_RAT Histone H3 OS=Rattus norvegicus OX=10116 GN=H3f3c PE=3 SV=1;sp|P84245|H33_RAT Histone H3.3 OS=Rattus norvegicus OX=10116 GN=H3f3b PE=1 SV=2;tr|M0RBX6|M0RBX6_RAT Histone H3 OS=Rattus norvegicus OX=10116 PE=1 SV=1;tr|A0A0G2K0N8|A0A0G2K0N	8	7	1	1	2	3	4	3	3	2	4	3	3	3	3	3	2	4	3	4	2	2	2	4	4	3	3	3	3	2	1	1	2	3	4	2	4	3	1	3	2	3	3	3
sp|P84817|FIS1_RAT;sp|P84817-3|FIS1_RAT;sp|P84817-2|FIS1_RAT	sp|P84817|FIS1_RAT;sp|P84817-3|FIS1_RAT;sp|P84817-2|FIS1_RAT	4;3;3	4;3;3	4;3;3	sp|P84817|FIS1_RAT Mitochondrial fission 1 protein OS=Rattus norvegicus OX=10116 GN=Fis1 PE=1 SV=1;sp|P84817-3|FIS1_RAT Isoform 3 of Mitochondrial fission 1 protein OS=Rattus norvegicus OX=10116 GN=Fis1;sp|P84817-2|FIS1_RAT Isoform 2 of Mitochondrial fissi	3	4	4	4	3	3	3	3	2	2	2	3	1	2	3	3	1	2	3	2	2	1	2	1	3	2	2	1	2	1	2	1	2	1	2	2	2	2	2	2	2	2	2	1
tr|A0A0A0MXZ3|A0A0A0MXZ3_RAT;sp|P84850|D2HDH_RAT	tr|A0A0A0MXZ3|A0A0A0MXZ3_RAT;sp|P84850|D2HDH_RAT	5;5	5;5	5;5	tr|A0A0A0MXZ3|A0A0A0MXZ3_RAT D-2-hydroxyglutarate dehydrogenase, mitochondrial OS=Rattus norvegicus OX=10116 GN=D2hgdh PE=1 SV=1;sp|P84850|D2HDH_RAT D-2-hydroxyglutarate dehydrogenase, mitochondrial OS=Rattus norvegicus OX=10116 GN=D2hgdh PE=3 SV=1	2	5	5	5	0	1	0	0	1	0	1	0	1	0	1	0	1	0	0	0	0	0	0	1	0	0	1	0	0	0	0	0	1	1	0	0	0	0	0	0	0	0	0	0
sp|P85007|IR3IP_RAT;tr|Q6QI86|Q6QI86_RAT	sp|P85007|IR3IP_RAT;tr|Q6QI86|Q6QI86_RAT	2;2	2;2	2;2	sp|P85007|IR3IP_RAT Immediate early response 3-interacting protein 1 OS=Rattus norvegicus OX=10116 GN=Ier3ip1 PE=3 SV=1;tr|Q6QI86|Q6QI86_RAT Haloacid dehalogenase-like hydrolase domain-containing protein 2 OS=Rattus norvegicus OX=10116 GN=Hdhd2 PE=1 SV=1	2	2	2	2	1	0	0	2	0	1	1	2	0	1	0	0	1	0	1	1	0	1	0	1	1	1	1	1	1	0	1	1	1	1	1	1	1	1	1	1	0	1	0	1
sp|P85108|TBB2A_RAT	sp|P85108|TBB2A_RAT	24	1	1	sp|P85108|TBB2A_RAT Tubulin beta-2A chain OS=Rattus norvegicus OX=10116 GN=Tubb2a PE=1 SV=1	1	24	1	1	16	18	17	18	18	15	17	18	18	17	19	17	18	19	16	15	17	18	18	15	16	18	18	17	15	16	14	16	17	17	17	17	17	18	18	16	18	17	15	15
sp|P85515|ACTZ_RAT	sp|P85515|ACTZ_RAT	10	4	4	sp|P85515|ACTZ_RAT Alpha-centractin OS=Rattus norvegicus OX=10116 GN=Actr1a PE=1 SV=1	1	10	4	4	1	1	2	3	3	1	4	3	3	2	1	2	2	4	1	2	3	2	2	1	0	1	4	3	1	3	4	1	4	4	4	3	3	2	1	4	3	2	3	2
sp|P85834|EFTU_RAT	sp|P85834|EFTU_RAT	17	17	17	sp|P85834|EFTU_RAT Elongation factor Tu, mitochondrial OS=Rattus norvegicus OX=10116 GN=Tufm PE=1 SV=1	1	17	17	17	1	5	6	4	3	5	3	3	3	3	6	4	6	4	4	3	3	4	1	2	3	4	5	1	2	2	2	3	1	2	2	2	1	5	1	2	2	4	2	3
tr|A0A0G2KAM4|A0A0G2KAM4_RAT;sp|P85845|FSCN1_RAT	tr|A0A0G2KAM4|A0A0G2KAM4_RAT;sp|P85845|FSCN1_RAT	2;2	2;2	2;2	tr|A0A0G2KAM4|A0A0G2KAM4_RAT Fascin OS=Rattus norvegicus OX=10116 GN=Fscn1 PE=3 SV=1;sp|P85845|FSCN1_RAT Fascin OS=Rattus norvegicus OX=10116 GN=Fscn1 PE=1 SV=2	2	2	2	2	0	0	0	0	0	0	1	0	0	0	0	0	0	0	1	0	0	0	0	0	0	0	1	0	0	0	0	0	0	0	0	0	0	0	0	0	0	0	0	0
sp|P85968|6PGD_RAT	sp|P85968|6PGD_RAT	18	18	2	sp|P85968|6PGD_RAT 6-phosphogluconate dehydrogenase, decarboxylating OS=Rattus norvegicus OX=10116 GN=Pgd PE=1 SV=1	1	18	18	2	9	8	9	9	11	8	8	10	7	8	11	8	7	9	10	9	9	9	5	11	7	6	6	6	8	7	8	7	6	7	9	10	12	5	5	7	7	5	7	4
tr|A0A0G2K9A2|A0A0G2K9A2_RAT;sp|P85970|ARPC2_RAT;tr|A0A0G2K905|A0A0G2K905_RAT;tr|A0A0G2K2J1|A0A0G2K2J1_RAT;tr|A0A0G2K1V8|A0A0G2K1V8_RAT	tr|A0A0G2K9A2|A0A0G2K9A2_RAT;sp|P85970|ARPC2_RAT;tr|A0A0G2K905|A0A0G2K905_RAT;tr|A0A0G2K2J1|A0A0G2K2J1_RAT	15;15;12;10;2	15;15;12;10;2	15;15;12;10;2	tr|A0A0G2K9A2|A0A0G2K9A2_RAT Arp2/3 complex 34 kDa subunit OS=Rattus norvegicus OX=10116 GN=Arpc2 PE=1 SV=1;sp|P85970|ARPC2_RAT Actin-related protein 2/3 complex subunit 2 OS=Rattus norvegicus OX=10116 GN=Arpc2 PE=1 SV=1;tr|A0A0G2K905|A0A0G2K905_RAT Arp2/3	5	15	15	15	5	4	5	4	5	4	5	6	4	5	4	4	7	5	3	3	4	4	4	2	2	5	3	2	2	4	4	0	4	3	4	2	1	3	2	3	5	4	3	2
sp|P85971|6PGL_RAT;tr|G3V8D5|G3V8D5_RAT	sp|P85971|6PGL_RAT;tr|G3V8D5|G3V8D5_RAT	12;11	12;11	12;11	sp|P85971|6PGL_RAT 6-phosphogluconolactonase OS=Rattus norvegicus OX=10116 GN=Pgls PE=1 SV=1;tr|G3V8D5|G3V8D5_RAT 6-phosphogluconolactonase OS=Rattus norvegicus OX=10116 GN=Pgls PE=1 SV=1	2	12	12	12	6	4	5	6	6	7	5	5	7	6	6	4	5	3	5	5	5	4	6	4	3	2	5	3	4	4	5	3	6	4	5	4	4	5	3	5	3	4	8	5
tr|R9PXU6|R9PXU6_RAT;sp|P85972|VINC_RAT;tr|A0A0G2K8V2|A0A0G2K8V2_RAT	tr|R9PXU6|R9PXU6_RAT;sp|P85972|VINC_RAT;tr|A0A0G2K8V2|A0A0G2K8V2_RAT	50;50;50	50;50;50	50;50;50	tr|R9PXU6|R9PXU6_RAT Vinculin OS=Rattus norvegicus OX=10116 GN=Vcl PE=1 SV=1;sp|P85972|VINC_RAT Vinculin OS=Rattus norvegicus OX=10116 GN=Vcl PE=1 SV=1;tr|A0A0G2K8V2|A0A0G2K8V2_RAT Vinculin OS=Rattus norvegicus OX=10116 GN=Vcl PE=1 SV=1	3	50	50	50	23	25	28	20	23	19	23	22	26	23	26	24	24	20	22	25	23	19	19	23	18	21	15	21	17	18	19	17	19	23	18	22	18	15	19	18	17	19	20	15
sp|P85973|PNPH_RAT	sp|P85973|PNPH_RAT	15	15	15	sp|P85973|PNPH_RAT Purine nucleoside phosphorylase OS=Rattus norvegicus OX=10116 GN=Pnp PE=1 SV=1	1	15	15	15	11	9	11	7	10	9	9	9	10	9	9	10	8	9	5	6	9	10	8	8	9	9	8	10	8	10	8	9	7	8	10	11	10	8	9	7	9	9	7	8
sp|P86182|CCD22_RAT	sp|P86182|CCD22_RAT	7	7	7	sp|P86182|CCD22_RAT Coiled-coil domain-containing protein 22 OS=Rattus norvegicus OX=10116 GN=Ccdc22 PE=1 SV=2	1	7	7	7	0	1	1	1	1	1	0	1	1	1	0	1	1	1	1	1	1	0	1	1	0	1	0	1	1	0	1	1	1	1	1	1	1	0	1	0	1	0	0	0
sp|P86252|PURA_RAT;tr|F1LPS8|F1LPS8_RAT	sp|P86252|PURA_RAT;tr|F1LPS8|F1LPS8_RAT	4;4	4;4	4;4	sp|P86252|PURA_RAT Transcriptional activator protein Pur-alpha (Fragments) OS=Rattus norvegicus OX=10116 GN=Pura PE=1 SV=1;tr|F1LPS8|F1LPS8_RAT Transcriptional activator protein Pur-alpha OS=Rattus norvegicus OX=10116 GN=Pura PE=1 SV=3	2	4	4	4	0	1	1	1	1	0	2	0	1	1	1	0	1	0	0	0	2	0	0	1	1	1	1	1	1	1	1	1	1	0	1	0	2	0	1	1	1	3	0	2
sp|P97519|HMGCL_RAT	sp|P97519|HMGCL_RAT	2	2	2	sp|P97519|HMGCL_RAT Hydroxymethylglutaryl-CoA lyase, mitochondrial OS=Rattus norvegicus OX=10116 GN=Hmgcl PE=2 SV=1	1	2	2	2	0	0	0	0	1	1	1	0	0	0	0	1	0	0	0	0	1	1	0	0	0	0	0	0	0	0	1	0	1	0	0	0	0	0	0	0	0	0	0	2
sp|P97521|MCAT_RAT;tr|Q66HP8|Q66HP8_RAT	sp|P97521|MCAT_RAT;tr|Q66HP8|Q66HP8_RAT	11;10	11;10	11;10	sp|P97521|MCAT_RAT Mitochondrial carnitine/acylcarnitine carrier protein OS=Rattus norvegicus OX=10116 GN=Slc25a20 PE=1 SV=1;tr|Q66HP8|Q66HP8_RAT Mitochondrial carnitine/acylcarnitine carrier protein OS=Rattus norvegicus OX=10116 GN=Slc25a20 PE=1 SV=1	2	11	11	11	0	0	0	0	0	0	0	0	1	0	0	0	0	1	0	0	0	1	1	0	0	1	1	0	0	0	0	0	0	0	0	0	0	0	0	0	0	0	0	0
sp|P97532|THTM_RAT	sp|P97532|THTM_RAT	8	8	8	sp|P97532|THTM_RAT 3-mercaptopyruvate sulfurtransferase OS=Rattus norvegicus OX=10116 GN=Mpst PE=1 SV=3	1	8	8	8	1	2	2	0	1	1	2	3	1	3	1	2	2	3	0	0	1	1	2	2	1	2	1	2	1	2	2	2	0	4	2	1	1	4	2	1	0	1	1	2
sp|P97534|FKB1B_RAT	sp|P97534|FKB1B_RAT	1	1	1	sp|P97534|FKB1B_RAT Peptidyl-prolyl cis-trans isomerase FKBP1B OS=Rattus norvegicus OX=10116 GN=Fkbp1b PE=1 SV=3	1	1	1	1	0	0	0	0	0	0	0	0	0	0	0	0	0	0	0	0	0	0	0	0	0	0	0	0	0	0	0	0	0	0	0	0	0	0	0	0	0	0	0	0
sp|P97536|CAND1_RAT	sp|P97536|CAND1_RAT	48	48	48	sp|P97536|CAND1_RAT Cullin-associated NEDD8-dissociated protein 1 OS=Rattus norvegicus OX=10116 GN=Cand1 PE=1 SV=1	1	48	48	48	11	13	14	12	11	13	13	14	12	13	14	14	15	11	13	10	12	10	8	11	11	13	11	13	9	17	11	9	14	10	14	12	15	14	12	12	11	12	14	9
sp|P97546-3|NPTN_RAT;sp|P97546-1|NPTN_RAT;sp|P97546|NPTN_RAT	sp|P97546-3|NPTN_RAT;sp|P97546-1|NPTN_RAT;sp|P97546|NPTN_RAT	4;4;4	4;4;4	4;4;4	sp|P97546-3|NPTN_RAT Isoform 3 of Neuroplastin OS=Rattus norvegicus OX=10116 GN=Nptn;sp|P97546-1|NPTN_RAT Isoform 1 of Neuroplastin OS=Rattus norvegicus OX=10116 GN=Nptn;sp|P97546|NPTN_RAT Neuroplastin OS=Rattus norvegicus OX=10116 GN=Nptn PE=1 SV=2	3	4	4	4	0	0	0	1	0	0	1	1	0	0	0	1	0	1	1	0	0	0	0	0	0	0	0	0	0	0	0	0	0	0	0	0	0	0	0	0	0	0	0	0
tr|F1LS29|F1LS29_RAT;sp|P97571|CAN1_RAT	tr|F1LS29|F1LS29_RAT;sp|P97571|CAN1_RAT	5;5	5;5	5;5	tr|F1LS29|F1LS29_RAT Calpain-1 catalytic subunit OS=Rattus norvegicus OX=10116 GN=Capn1 PE=1 SV=1;sp|P97571|CAN1_RAT Calpain-1 catalytic subunit OS=Rattus norvegicus OX=10116 GN=Capn1 PE=1 SV=1	2	5	5	5	0	0	0	0	0	0	0	0	0	1	0	1	0	0	1	0	0	0	0	0	0	0	1	0	0	0	0	0	0	0	0	0	0	0	0	0	0	0	0	0
sp|P97576|GRPE1_RAT;tr|A0A0G2JZA2|A0A0G2JZA2_RAT	sp|P97576|GRPE1_RAT;tr|A0A0G2JZA2|A0A0G2JZA2_RAT	6;6	6;6	6;6	sp|P97576|GRPE1_RAT GrpE protein homolog 1, mitochondrial OS=Rattus norvegicus OX=10116 GN=Grpel1 PE=1 SV=2;tr|A0A0G2JZA2|A0A0G2JZA2_RAT GrpE protein homolog OS=Rattus norvegicus OX=10116 GN=Grpel1 PE=1 SV=1	2	6	6	6	1	0	0	1	1	1	0	1	1	1	0	1	1	1	1	0	1	1	0	0	1	0	1	1	1	1	1	0	1	0	0	1	1	1	0	0	0	1	1	0
sp|P97584|PTGR1_RAT	sp|P97584|PTGR1_RAT	10	10	10	sp|P97584|PTGR1_RAT Prostaglandin reductase 1 OS=Rattus norvegicus OX=10116 GN=Ptgr1 PE=2 SV=3	1	10	10	10	2	1	0	1	0	0	1	1	1	2	1	0	1	2	1	1	1	1	2	0	1	2	1	1	2	2	1	1	3	3	2	1	2	1	1	2	0	2	2	2
sp|P97608|OPLA_RAT	sp|P97608|OPLA_RAT	2	2	2	sp|P97608|OPLA_RAT 5-oxoprolinase OS=Rattus norvegicus OX=10116 GN=Oplah PE=1 SV=2	1	2	2	2	0	0	0	0	0	0	0	0	0	0	0	0	0	0	0	0	0	0	0	0	0	0	0	0	0	0	0	0	0	0	0	0	0	0	0	0	0	0	0	0
sp|P97615|THIOM_RAT	sp|P97615|THIOM_RAT	3	3	3	sp|P97615|THIOM_RAT Thioredoxin, mitochondrial OS=Rattus norvegicus OX=10116 GN=Txn2 PE=2 SV=1	1	3	3	3	0	0	0	0	0	0	0	0	0	0	0	0	0	0	0	0	0	0	0	0	0	0	0	0	0	0	0	0	0	0	0	0	0	0	0	0	0	0	0	0
tr|A0A0H2UHK5|A0A0H2UHK5_RAT;tr|A0A0G2JYN3|A0A0G2JYN3_RAT;tr|A0A0G2JUW8|A0A0G2JUW8_RAT;sp|P97629|LCAP_RAT	tr|A0A0H2UHK5|A0A0H2UHK5_RAT;tr|A0A0G2JYN3|A0A0G2JYN3_RAT;tr|A0A0G2JUW8|A0A0G2JUW8_RAT;sp|P97629|LCAP_RAT	4;4;4;4	4;4;4;4	4;4;4;4	tr|A0A0H2UHK5|A0A0H2UHK5_RAT Aminopeptidase OS=Rattus norvegicus OX=10116 GN=Lnpep PE=1 SV=1;tr|A0A0G2JYN3|A0A0G2JYN3_RAT Leucyl-cystinyl aminopeptidase OS=Rattus norvegicus OX=10116 GN=Lnpep PE=1 SV=1;tr|A0A0G2JUW8|A0A0G2JUW8_RAT Leucyl-cystinyl aminopept	4	4	4	4	2	1	1	1	1	1	1	0	2	2	2	2	2	3	2	2	1	2	1	1	2	2	1	0	2	0	1	1	1	2	0	1	1	0	1	1	2	1	1	1
sp|P97675|ENPP3_RAT	sp|P97675|ENPP3_RAT	11	11	11	sp|P97675|ENPP3_RAT Ectonucleotide pyrophosphatase/phosphodiesterase family member 3 OS=Rattus norvegicus OX=10116 GN=Enpp3 PE=1 SV=2	1	11	11	11	1	1	3	0	2	2	2	4	2	1	1	3	0	2	3	1	1	2	2	1	1	1	1	1	1	0	2	1	1	2	2	3	2	2	3	2	3	3	1	1
tr|F1M978|F1M978_RAT;sp|P97697|IMPA1_RAT	tr|F1M978|F1M978_RAT;sp|P97697|IMPA1_RAT	8;8	8;8	8;8	tr|F1M978|F1M978_RAT Inositol-1-monophosphatase OS=Rattus norvegicus OX=10116 GN=Impa1 PE=1 SV=1;sp|P97697|IMPA1_RAT Inositol monophosphatase 1 OS=Rattus norvegicus OX=10116 GN=Impa1 PE=1 SV=2	2	8	8	8	4	2	2	3	2	1	2	2	3	2	3	4	2	3	2	2	1	0	2	2	2	2	1	2	0	1	2	3	1	0	1	1	3	1	3	1	0	1	3	1
tr|F1LNP2|F1LNP2_RAT;sp|P97711|GRK6_RAT;tr|A0A0G2K6E5|A0A0G2K6E5_RAT;sp|P70507-2|GRK4_RAT;sp|P70507|GRK4_RAT	tr|F1LNP2|F1LNP2_RAT;sp|P97711|GRK6_RAT;tr|A0A0G2K6E5|A0A0G2K6E5_RAT	3;3;3;1;1	3;3;3;1;1	2;2;2;1;1	tr|F1LNP2|F1LNP2_RAT G protein-coupled receptor kinase OS=Rattus norvegicus OX=10116 GN=Grk6 PE=1 SV=3;sp|P97711|GRK6_RAT G protein-coupled receptor kinase 6 OS=Rattus norvegicus OX=10116 GN=Grk6 PE=2 SV=1;tr|A0A0G2K6E5|A0A0G2K6E5_RAT G protein-coupled rec	5	3	3	2	0	0	0	0	0	0	0	0	1	0	0	1	1	1	0	1	0	0	1	0	1	1	0	0	1	0	0	0	0	1	0	1	0	1	0	0	0	0	0	0
sp|P97826|STAR_RAT	sp|P97826|STAR_RAT	3	3	3	sp|P97826|STAR_RAT Steroidogenic acute regulatory protein, mitochondrial OS=Rattus norvegicus OX=10116 GN=Star PE=1 SV=1	1	3	3	3	0	0	0	0	0	0	0	0	0	1	1	0	1	1	0	1	1	1	1	1	0	0	0	0	1	0	0	0	0	0	0	0	0	0	0	0	0	0	0	1
sp|P97829|CD47_RAT;sp|P97829-2|CD47_RAT;tr|A0A0G2JTH4|A0A0G2JTH4_RAT	sp|P97829|CD47_RAT;sp|P97829-2|CD47_RAT;tr|A0A0G2JTH4|A0A0G2JTH4_RAT	4;4;4	4;4;4	4;4;4	sp|P97829|CD47_RAT Leukocyte surface antigen CD47 OS=Rattus norvegicus OX=10116 GN=Cd47 PE=1 SV=1;sp|P97829-2|CD47_RAT Isoform 2 of Leukocyte surface antigen CD47 OS=Rattus norvegicus OX=10116 GN=Cd47;tr|A0A0G2JTH4|A0A0G2JTH4_RAT Leukocyte surface antigen	3	4	4	4	1	2	2	2	1	0	1	1	0	1	1	0	1	1	1	1	1	0	1	1	1	1	0	1	0	0	1	0	1	1	1	1	0	1	0	2	1	1	0	1
sp|P97834|CSN1_RAT;tr|A0A0G2JW80|A0A0G2JW80_RAT;tr|A0A0G2JT06|A0A0G2JT06_RAT	sp|P97834|CSN1_RAT;tr|A0A0G2JW80|A0A0G2JW80_RAT;tr|A0A0G2JT06|A0A0G2JT06_RAT	6;6;6	6;6;6	6;6;6	sp|P97834|CSN1_RAT COP9 signalosome complex subunit 1 OS=Rattus norvegicus OX=10116 GN=Gps1 PE=1 SV=1;tr|A0A0G2JW80|A0A0G2JW80_RAT COP9 signalosome complex subunit 1 OS=Rattus norvegicus OX=10116 GN=Gps1 PE=1 SV=1;tr|A0A0G2JT06|A0A0G2JT06_RAT COP9 signalos	3	6	6	6	0	0	0	0	0	0	0	0	0	0	0	0	0	0	0	0	0	1	0	0	0	0	0	0	0	0	0	0	0	0	0	0	0	0	0	0	0	0	0	0
sp|P97852|DHB4_RAT;tr|Q6IN39|Q6IN39_RAT	sp|P97852|DHB4_RAT;tr|Q6IN39|Q6IN39_RAT	16;16	16;16	16;16	sp|P97852|DHB4_RAT Peroxisomal multifunctional enzyme type 2 OS=Rattus norvegicus OX=10116 GN=Hsd17b4 PE=1 SV=3;tr|Q6IN39|Q6IN39_RAT Hsd17b4 protein OS=Rattus norvegicus OX=10116 GN=Hsd17b4 PE=1 SV=1	2	16	16	16	0	2	1	2	1	1	1	1	1	2	2	1	3	0	1	3	1	1	2	1	1	1	1	2	2	2	1	1	2	2	1	1	1	1	0	2	2	1	2	0
tr|F1LMD9|F1LMD9_RAT;sp|P97874|GAK_RAT	tr|F1LMD9|F1LMD9_RAT;sp|P97874|GAK_RAT	2;2	2;2	2;2	tr|F1LMD9|F1LMD9_RAT Cyclin-G-associated kinase OS=Rattus norvegicus OX=10116 GN=Gak PE=1 SV=1;sp|P97874|GAK_RAT Cyclin-G-associated kinase OS=Rattus norvegicus OX=10116 GN=Gak PE=1 SV=1	2	2	2	2	0	0	0	0	0	1	1	0	0	2	1	0	0	1	0	0	0	0	0	1	0	0	0	0	0	0	1	1	1	1	0	0	0	0	1	1	0	0	0	0
sp|Q00238|ICAM1_RAT	sp|Q00238|ICAM1_RAT	12	12	12	sp|Q00238|ICAM1_RAT Intercellular adhesion molecule 1 OS=Rattus norvegicus OX=10116 GN=Icam1 PE=2 SV=1	1	12	12	12	6	8	8	8	9	8	9	7	7	7	7	9	7	8	8	8	6	7	7	7	6	8	7	6	8	9	6	9	7	6	7	7	7	7	7	6	6	6	7	8
sp|Q00438-2|PTBP1_RAT;sp|Q00438|PTBP1_RAT	sp|Q00438-2|PTBP1_RAT;sp|Q00438|PTBP1_RAT	19;19	1;1	1;1	sp|Q00438-2|PTBP1_RAT Isoform PYBP1 of Polypyrimidine tract-binding protein 1 OS=Rattus norvegicus OX=10116 GN=Ptbp1;sp|Q00438|PTBP1_RAT Polypyrimidine tract-binding protein 1 OS=Rattus norvegicus OX=10116 GN=Ptbp1 PE=1 SV=1	2	19	1	1	9	8	5	7	11	9	5	8	6	6	6	6	7	8	9	7	7	8	7	9	8	6	8	6	7	8	7	8	7	7	7	9	8	8	5	8	7	8	8	5
sp|Q00566-2|MECP2_RAT;tr|A0A0G2JWK2|A0A0G2JWK2_RAT;sp|Q00566|MECP2_RAT	sp|Q00566-2|MECP2_RAT;tr|A0A0G2JWK2|A0A0G2JWK2_RAT;sp|Q00566|MECP2_RAT	2;1;1	2;1;1	2;1;1	sp|Q00566-2|MECP2_RAT Isoform B of Methyl-CpG-binding protein 2 OS=Rattus norvegicus OX=10116 GN=Mecp2;tr|A0A0G2JWK2|A0A0G2JWK2_RAT Methyl-CpG-binding protein 2 OS=Rattus norvegicus OX=10116 GN=Mecp2 PE=1 SV=1;sp|Q00566|MECP2_RAT Methyl-CpG-binding protein	3	2	2	2	0	0	1	0	0	0	0	0	0	0	1	1	0	0	1	0	0	0	0	0	0	0	0	0	0	0	0	1	0	0	0	0	0	0	1	0	0	0	0	1
sp|Q00657|CSPG4_RAT;tr|F1LS79|F1LS79_RAT	sp|Q00657|CSPG4_RAT;tr|F1LS79|F1LS79_RAT	61;59	61;59	61;59	sp|Q00657|CSPG4_RAT Chondroitin sulfate proteoglycan 4 OS=Rattus norvegicus OX=10116 GN=Cspg4 PE=1 SV=2;tr|F1LS79|F1LS79_RAT Chondroitin sulfate proteoglycan 4 OS=Rattus norvegicus OX=10116 GN=Cspg4 PE=4 SV=1	2	61	61	61	0	0	0	0	0	0	0	0	0	0	0	0	0	0	0	0	0	0	0	0	0	0	0	0	1	0	0	0	0	0	0	0	0	0	0	0	0	0	0	0
sp|Q00728|H2A4_RAT	sp|Q00728|H2A4_RAT	8	1	1	sp|Q00728|H2A4_RAT Histone H2A type 4 OS=Rattus norvegicus OX=10116 PE=2 SV=2	1	8	1	1	3	3	1	2	4	3	3	2	3	3	3	3	3	3	3	3	3	3	3	3	3	3	3	2	2	3	3	2	3	2	3	3	3	2	2	3	3	3	2	3
sp|Q00981|UCHL1_RAT	sp|Q00981|UCHL1_RAT	9	9	9	sp|Q00981|UCHL1_RAT Ubiquitin carboxyl-terminal hydrolase isozyme L1 OS=Rattus norvegicus OX=10116 GN=Uchl1 PE=1 SV=2	1	9	9	9	3	0	1	1	1	1	3	1	1	1	0	1	1	0	1	1	0	1	0	1	1	1	1	0	0	0	1	2	0	0	1	0	1	0	0	1	0	0	1	1
tr|G3V6P2|G3V6P2_RAT;sp|Q01205|ODO2_RAT	tr|G3V6P2|G3V6P2_RAT;sp|Q01205|ODO2_RAT	8;8	8;8	8;8	tr|G3V6P2|G3V6P2_RAT Dihydrolipoamide S-succinyltransferase (E2 component of 2-oxo-glutarate complex), isoform CRA_a OS=Rattus norvegicus OX=10116 GN=Dlst PE=1 SV=1;sp|Q01205|ODO2_RAT Dihydrolipoyllysine-residue succinyltransferase component of 2-oxoglutar	2	8	8	8	3	4	2	1	5	3	2	1	1	2	2	1	3	3	4	3	2	2	1	4	3	2	1	1	2	2	1	2	4	2	1	3	3	3	1	2	3	2	3	3
tr|A0A0H2UHI2|A0A0H2UHI2_RAT;sp|Q01986|MP2K1_RAT	tr|A0A0H2UHI2|A0A0H2UHI2_RAT;sp|Q01986|MP2K1_RAT	10;10	10;10	6;6	tr|A0A0H2UHI2|A0A0H2UHI2_RAT Dual-specificity mitogen-activated protein kinase kinase 1 OS=Rattus norvegicus OX=10116 GN=Map2k1 PE=1 SV=1;sp|Q01986|MP2K1_RAT Dual specificity mitogen-activated protein kinase kinase 1 OS=Rattus norvegicus OX=10116 GN=Map2k1	2	10	10	6	2	0	1	1	0	2	1	1	0	0	0	0	2	1	3	1	0	0	2	1	1	1	1	1	1	1	0	1	1	1	1	1	1	0	0	1	2	0	1	0
tr|G3V7J0|G3V7J0_RAT;sp|Q02253|MMSA_RAT	tr|G3V7J0|G3V7J0_RAT;sp|Q02253|MMSA_RAT	19;19	19;19	19;19	tr|G3V7J0|G3V7J0_RAT Aldehyde dehydrogenase family 6, subfamily A1, isoform CRA_b OS=Rattus norvegicus OX=10116 GN=Aldh6a1 PE=1 SV=1;sp|Q02253|MMSA_RAT Methylmalonate-semialdehyde dehydrogenase [acylating], mitochondrial OS=Rattus norvegicus OX=10116 GN=Al	2	19	19	19	2	0	3	0	1	0	1	0	0	1	2	3	1	0	1	1	1	0	1	0	1	0	0	0	0	0	1	1	0	0	1	1	0	0	2	1	0	0	2	2
sp|Q02293|FNTB_RAT	sp|Q02293|FNTB_RAT	3	3	3	sp|Q02293|FNTB_RAT Protein farnesyltransferase subunit beta OS=Rattus norvegicus OX=10116 GN=Fntb PE=1 SV=1	1	3	3	3	0	0	0	0	0	0	1	0	0	0	0	0	0	0	0	0	0	0	0	0	0	0	0	0	0	0	0	0	0	0	0	0	0	0	0	0	1	0	0	0
tr|A0A140TAB4|A0A140TAB4_RAT;sp|Q02874-2|H2AY_RAT;sp|Q02874|H2AY_RAT	tr|A0A140TAB4|A0A140TAB4_RAT;sp|Q02874-2|H2AY_RAT;sp|Q02874|H2AY_RAT	13;13;13	13;13;13	11;11;11	tr|A0A140TAB4|A0A140TAB4_RAT Core histone macro-H2A OS=Rattus norvegicus OX=10116 GN=H2afy PE=1 SV=1;sp|Q02874-2|H2AY_RAT Isoform 1 of Core histone macro-H2A.1 OS=Rattus norvegicus OX=10116 GN=H2afy;sp|Q02874|H2AY_RAT Core histone macro-H2A.1 OS=Rattus nor	3	13	13	11	2	2	2	1	1	3	2	3	2	3	4	1	3	4	2	2	3	2	2	1	3	1	1	1	2	3	2	1	1	0	2	4	2	1	2	2	1	1	2	2
sp|Q03344|ATIF1_RAT	sp|Q03344|ATIF1_RAT	1	1	1	sp|Q03344|ATIF1_RAT ATPase inhibitor, mitochondrial OS=Rattus norvegicus OX=10116 GN=Atp5if1 PE=3 SV=2	1	1	1	1	0	0	0	0	0	1	0	0	0	0	0	0	0	0	0	0	0	1	0	0	0	0	0	0	0	0	0	0	0	0	0	0	0	0	0	0	0	0	0	0
sp|Q03346|MPPB_RAT	sp|Q03346|MPPB_RAT	6	5	5	sp|Q03346|MPPB_RAT Mitochondrial-processing peptidase subunit beta OS=Rattus norvegicus OX=10116 GN=Pmpcb PE=1 SV=3	1	6	5	5	0	0	0	0	0	0	0	0	0	0	0	0	0	1	0	0	0	0	0	0	0	0	0	0	0	0	0	0	0	0	0	0	0	0	0	0	0	0	0	0
sp|Q04462|SYVC_RAT;tr|A0A0G2JVG2|A0A0G2JVG2_RAT	sp|Q04462|SYVC_RAT	22;6	22;6	22;6	sp|Q04462|SYVC_RAT Valine--tRNA ligase OS=Rattus norvegicus OX=10116 GN=Vars PE=2 SV=2	2	22	22	22	3	3	2	2	4	2	3	1	2	4	2	3	3	3	2	2	3	4	3	2	2	4	1	3	4	4	3	3	4	1	2	4	2	2	3	4	4	5	5	3
sp|Q04631|FNTA_RAT;tr|Q5RKJ4|Q5RKJ4_RAT	sp|Q04631|FNTA_RAT;tr|Q5RKJ4|Q5RKJ4_RAT	7;6	7;6	7;6	sp|Q04631|FNTA_RAT Protein farnesyltransferase/geranylgeranyltransferase type-1 subunit alpha OS=Rattus norvegicus OX=10116 GN=Fnta PE=1 SV=1;tr|Q5RKJ4|Q5RKJ4_RAT Farnesyltransferase, CAAX box, alpha OS=Rattus norvegicus OX=10116 GN=Fnta PE=1 SV=1	2	7	7	7	0	1	1	0	0	0	0	0	1	0	0	0	1	0	0	1	1	0	0	0	1	0	1	0	0	1	2	0	0	0	0	0	0	0	0	0	0	0	0	1
sp|Q04931|SSRP1_RAT	sp|Q04931|SSRP1_RAT	7	7	7	sp|Q04931|SSRP1_RAT FACT complex subunit SSRP1 OS=Rattus norvegicus OX=10116 GN=Ssrp1 PE=1 SV=2	1	7	7	7	1	0	0	1	1	1	0	1	0	0	0	1	0	0	1	0	2	0	1	0	1	0	0	0	0	0	1	0	0	1	0	1	0	0	1	1	1	0	1	0
sp|Q04970|RASN_RAT	sp|Q04970|RASN_RAT	5	1	0	sp|Q04970|RASN_RAT GTPase NRas OS=Rattus norvegicus OX=10116 GN=Nras PE=1 SV=1	1	5	1	0	0	0	1	2	0	0	2	0	0	1	0	2	2	0	1	0	0	1	1	1	1	1	0	0	0	1	0	1	1	1	1	0	1	1	1	0	1	1	1	2
sp|Q05096-3|MYO1B_RAT;sp|Q05096-2|MYO1B_RAT;sp|Q05096|MYO1B_RAT	sp|Q05096-3|MYO1B_RAT;sp|Q05096-2|MYO1B_RAT;sp|Q05096|MYO1B_RAT	17;17;17	17;17;17	15;15;15	sp|Q05096-3|MYO1B_RAT Isoform C of Unconventional myosin-Ib OS=Rattus norvegicus OX=10116 GN=Myo1b;sp|Q05096-2|MYO1B_RAT Isoform B of Unconventional myosin-Ib OS=Rattus norvegicus OX=10116 GN=Myo1b;sp|Q05096|MYO1B_RAT Unconventional myosin-Ib OS=Rattus nor	3	17	17	15	0	2	1	1	1	2	2	1	0	0	0	0	0	0	0	1	0	1	0	0	0	0	0	0	1	0	0	1	0	2	0	1	0	0	0	0	0	0	1	1
sp|Q05175|BASP1_RAT	sp|Q05175|BASP1_RAT	8	1	1	sp|Q05175|BASP1_RAT Brain acid soluble protein 1 OS=Rattus norvegicus OX=10116 GN=Basp1 PE=1 SV=2	1	8	1	1	3	6	4	3	3	4	2	4	2	4	4	3	3	4	5	3	4	6	3	4	3	3	4	5	2	2	2	2	2	1	2	4	4	3	2	2	2	1	1	3
tr|Q6P9Y4|Q6P9Y4_RAT;sp|Q05962|ADT1_RAT	tr|Q6P9Y4|Q6P9Y4_RAT;sp|Q05962|ADT1_RAT	21;21	21;21	11;11	tr|Q6P9Y4|Q6P9Y4_RAT ADP/ATP translocase 1 OS=Rattus norvegicus OX=10116 GN=Slc25a4 PE=1 SV=1;sp|Q05962|ADT1_RAT ADP/ATP translocase 1 OS=Rattus norvegicus OX=10116 GN=Slc25a4 PE=1 SV=3	2	21	21	11	10	10	13	13	11	10	13	9	10	10	11	10	13	12	10	11	10	11	11	11	12	8	10	8	5	11	8	10	11	10	10	9	10	12	9	12	12	11	10	8
sp|Q05982|NDKA_RAT	sp|Q05982|NDKA_RAT	12	6	6	sp|Q05982|NDKA_RAT Nucleoside diphosphate kinase A OS=Rattus norvegicus OX=10116 GN=Nme1 PE=1 SV=1	1	12	6	6	7	7	9	7	11	8	8	7	8	8	9	8	8	8	8	9	9	8	9	10	9	7	7	9	9	7	9	5	6	6	7	7	6	6	8	8	7	8	7	7
sp|Q06647|ATPO_RAT	sp|Q06647|ATPO_RAT	11	11	11	sp|Q06647|ATPO_RAT ATP synthase subunit O, mitochondrial OS=Rattus norvegicus OX=10116 GN=Atp5po PE=1 SV=1	1	11	11	11	6	6	6	6	5	4	6	7	6	6	7	5	6	7	8	5	4	6	6	6	5	7	6	9	5	7	6	5	6	7	8	5	4	4	6	9	6	7	8	5
sp|Q07009|CAN2_RAT	sp|Q07009|CAN2_RAT	34	34	34	sp|Q07009|CAN2_RAT Calpain-2 catalytic subunit OS=Rattus norvegicus OX=10116 GN=Capn2 PE=1 SV=3	1	34	34	34	11	12	10	13	7	9	14	11	11	12	12	10	16	16	11	12	10	15	13	11	13	12	10	12	10	13	12	10	7	11	11	11	10	10	7	9	9	14	11	10
sp|Q07205|IF5_RAT	sp|Q07205|IF5_RAT	8	8	8	sp|Q07205|IF5_RAT Eukaryotic translation initiation factor 5 OS=Rattus norvegicus OX=10116 GN=Eif5 PE=1 SV=1	1	8	8	8	1	2	3	2	2	1	0	1	2	2	1	1	3	1	3	1	2	1	1	2	1	1	1	3	1	3	1	0	1	0	0	3	2	1	2	2	3	2	3	2
sp|Q07266-2|DREB_RAT;tr|A0A0H2UHL9|A0A0H2UHL9_RAT;sp|Q07266|DREB_RAT	sp|Q07266-2|DREB_RAT;tr|A0A0H2UHL9|A0A0H2UHL9_RAT;sp|Q07266|DREB_RAT	7;7;7	7;7;7	7;7;7	sp|Q07266-2|DREB_RAT Isoform E1 of Drebrin OS=Rattus norvegicus OX=10116 GN=Dbn1;tr|A0A0H2UHL9|A0A0H2UHL9_RAT Drebrin OS=Rattus norvegicus OX=10116 GN=Dbn1 PE=1 SV=1;sp|Q07266|DREB_RAT Drebrin OS=Rattus norvegicus OX=10116 GN=Dbn1 PE=1 SV=3	3	7	7	7	2	0	1	1	1	3	1	0	2	2	1	2	1	2	1	1	1	0	2	0	2	1	2	1	2	0	2	1	2	1	1	2	2	3	2	2	2	4	3	1
tr|A0A0G2JX37|A0A0G2JX37_RAT;tr|A0A0G2JSJ3|A0A0G2JSJ3_RAT;sp|Q07647|GTR3_RAT;tr|A0A0G2JVB0|A0A0G2JVB0_RAT	tr|A0A0G2JX37|A0A0G2JX37_RAT;tr|A0A0G2JSJ3|A0A0G2JSJ3_RAT;sp|Q07647|GTR3_RAT;tr|A0A0G2JVB0|A0A0G2JVB0_RAT	3;3;3;3	3;3;3;3	3;3;3;3	tr|A0A0G2JX37|A0A0G2JX37_RAT Solute carrier family 2, facilitated glucose transporter member 3 OS=Rattus norvegicus OX=10116 GN=Slc2a3 PE=3 SV=1;tr|A0A0G2JSJ3|A0A0G2JSJ3_RAT Solute carrier family 2 (Facilitated glucose transporter), member 3 OS=Rattus norv	4	3	3	3	0	0	0	0	0	0	0	0	0	0	0	0	0	0	0	0	0	0	0	0	0	0	0	0	0	0	0	0	0	0	0	0	0	0	0	0	0	0	0	0
tr|F1LMM9|F1LMM9_RAT;sp|Q07803|EFGM_RAT	tr|F1LMM9|F1LMM9_RAT;sp|Q07803|EFGM_RAT	9;9	9;9	9;9	tr|F1LMM9|F1LMM9_RAT Elongation factor G, mitochondrial OS=Rattus norvegicus OX=10116 GN=Gfm1 PE=1 SV=2;sp|Q07803|EFGM_RAT Elongation factor G, mitochondrial OS=Rattus norvegicus OX=10116 GN=Gfm1 PE=1 SV=2	2	9	9	9	0	0	0	0	0	0	0	0	0	0	0	0	0	0	0	0	0	0	0	0	0	1	0	0	0	0	0	0	0	0	0	0	1	0	0	0	1	0	0	0
sp|Q07936|ANXA2_RAT;sp|Q07936-2|ANXA2_RAT	sp|Q07936|ANXA2_RAT;sp|Q07936-2|ANXA2_RAT	34;32	34;32	34;32	sp|Q07936|ANXA2_RAT Annexin A2 OS=Rattus norvegicus OX=10116 GN=Anxa2 PE=1 SV=2;sp|Q07936-2|ANXA2_RAT Isoform Long of Annexin A2 OS=Rattus norvegicus OX=10116 GN=Anxa2	2	34	34	34	26	24	26	21	22	23	21	25	22	23	22	20	21	23	22	22	22	21	24	21	24	26	22	23	27	22	23	24	24	25	22	25	24	24	24	25	21	23	24	26
sp|Q07984|SSRD_RAT	sp|Q07984|SSRD_RAT	4	4	4	sp|Q07984|SSRD_RAT Translocon-associated protein subunit delta OS=Rattus norvegicus OX=10116 GN=Ssr4 PE=2 SV=1	1	4	4	4	2	1	2	2	2	3	2	2	2	3	2	2	0	2	2	1	3	2	1	2	1	2	1	2	2	1	1	2	2	2	0	2	2	2	2	2	2	2	1	2
sp|Q08013|SSRG_RAT	sp|Q08013|SSRG_RAT	1	1	1	sp|Q08013|SSRG_RAT Translocon-associated protein subunit gamma OS=Rattus norvegicus OX=10116 GN=Ssr3 PE=1 SV=2	1	1	1	1	1	1	1	1	1	1	0	1	0	0	1	1	1	1	1	0	1	1	1	1	1	1	1	1	1	0	1	0	0	1	1	1	1	1	0	1	1	0	1	1
sp|Q08163|CAP1_RAT;sp|P52481|CAP2_RAT	sp|Q08163|CAP1_RAT	24;1	24;1	24;1	sp|Q08163|CAP1_RAT Adenylyl cyclase-associated protein 1 OS=Rattus norvegicus OX=10116 GN=Cap1 PE=1 SV=3	2	24	24	24	7	8	9	7	9	9	4	6	7	7	9	7	9	8	6	8	7	6	6	6	7	5	7	4	7	7	5	7	8	5	5	8	9	4	11	7	4	10	9	6
tr|G3V8I4|G3V8I4_RAT;sp|Q08850|STX4_RAT	tr|G3V8I4|G3V8I4_RAT;sp|Q08850|STX4_RAT	3;3	3;3	3;3	tr|G3V8I4|G3V8I4_RAT Syntaxin 4A (Placental), isoform CRA_a OS=Rattus norvegicus OX=10116 GN=Stx4 PE=1 SV=1;sp|Q08850|STX4_RAT Syntaxin-4 OS=Rattus norvegicus OX=10116 GN=Stx4 PE=1 SV=1	2	3	3	3	1	0	0	0	0	0	0	0	0	0	0	0	0	0	0	0	0	0	0	0	0	0	0	0	0	0	0	0	0	0	0	0	0	0	0	0	0	0	0	0
sp|Q09073|ADT2_RAT	sp|Q09073|ADT2_RAT	19	9	9	sp|Q09073|ADT2_RAT ADP/ATP translocase 2 OS=Rattus norvegicus OX=10116 GN=Slc25a5 PE=1 SV=3	1	19	9	9	6	7	9	12	11	8	9	7	6	9	10	10	9	11	8	9	9	9	8	11	7	6	7	7	4	9	6	10	10	9	8	8	9	9	6	8	9	7	7	7
sp|Q09167|SRSF5_RAT;sp|Q09167-2|SRSF5_RAT	sp|Q09167|SRSF5_RAT;sp|Q09167-2|SRSF5_RAT	6;4	6;4	5;3	sp|Q09167|SRSF5_RAT Serine/arginine-rich splicing factor 5 OS=Rattus norvegicus OX=10116 GN=Srsf5 PE=1 SV=1;sp|Q09167-2|SRSF5_RAT Isoform 2 of Serine/arginine-rich splicing factor 5 OS=Rattus norvegicus OX=10116 GN=Srsf5	2	6	6	5	0	0	1	0	1	1	1	0	0	0	1	1	0	0	1	0	0	0	0	0	0	1	1	1	1	2	1	0	1	0	0	2	1	0	0	1	0	0	0	0
tr|D4ACS0|D4ACS0_RAT;sp|Q10728-2|MYPT1_RAT;tr|D4A1S6|D4A1S6_RAT;sp|Q10728-3|MYPT1_RAT;tr|D3ZR53|D3ZR53_RAT;tr|A0A0G2JWJ0|A0A0G2JWJ0_RAT;sp|Q10728|MYPT1_RAT	tr|D4ACS0|D4ACS0_RAT;sp|Q10728-2|MYPT1_RAT;tr|D4A1S6|D4A1S6_RAT;sp|Q10728-3|MYPT1_RAT;tr|D3ZR53|D3ZR53_RAT;tr|A0A0G2JWJ0|A0A0G2JWJ0_RAT;sp|Q10728|MYPT1_RAT	14;14;14;14;14;14;14	14;14;14;14;14;14;14	13;13;13;13;13;13;13	tr|D4ACS0|D4ACS0_RAT Protein phosphatase 1 regulatory subunit OS=Rattus norvegicus OX=10116 GN=Ppp1r12a PE=1 SV=2;sp|Q10728-2|MYPT1_RAT Isoform 2 of Protein phosphatase 1 regulatory subunit 12A OS=Rattus norvegicus OX=10116 GN=Ppp1r12a;tr|D4A1S6|D4A1S6_RAT	7	14	14	13	1	1	0	1	1	1	1	1	1	1	2	1	1	1	1	1	2	1	1	1	1	1	0	0	0	0	0	0	1	0	2	1	2	2	1	1	1	1	1	1
sp|Q10739|MMP14_RAT	sp|Q10739|MMP14_RAT	4	4	4	sp|Q10739|MMP14_RAT Matrix metalloproteinase-14 OS=Rattus norvegicus OX=10116 GN=Mmp14 PE=2 SV=2	1	4	4	4	0	0	0	1	0	1	2	0	0	0	0	2	1	0	0	1	0	1	1	0	0	0	0	1	0	0	0	0	0	1	1	0	0	0	0	1	0	0	0	0
sp|Q1AAU6-3|ASAP1_RAT;sp|Q1AAU6-2|ASAP1_RAT;sp|Q1AAU6|ASAP1_RAT;tr|A0A0G2JZQ0|A0A0G2JZQ0_RAT;tr|A0A0G2JX76|A0A0G2JX76_RAT;tr|A0A0G2K451|A0A0G2K451_RAT	sp|Q1AAU6-3|ASAP1_RAT;sp|Q1AAU6-2|ASAP1_RAT;sp|Q1AAU6|ASAP1_RAT;tr|A0A0G2JZQ0|A0A0G2JZQ0_RAT;tr|A0A0G2JX76|A0A0G2JX76_RAT;tr|A0A0G2K451|A0A0G2K451_RAT	4;4;4;3;3;2	4;4;4;3;3;2	3;3;3;2;2;1	sp|Q1AAU6-3|ASAP1_RAT Isoform 3 of Arf-GAP with SH3 domain, ANK repeat and PH domain-containing protein 1 OS=Rattus norvegicus OX=10116 GN=Asap1;sp|Q1AAU6-2|ASAP1_RAT Isoform 2 of Arf-GAP with SH3 domain, ANK repeat and PH domain-containing protein 1 OS=Ra	6	4	4	3	0	0	0	0	0	0	0	0	0	0	0	0	0	0	0	0	0	0	0	0	0	0	0	0	0	0	0	1	0	0	0	0	2	1	0	0	1	0	0	0
sp|Q1JU68|EIF3A_RAT	sp|Q1JU68|EIF3A_RAT	22	22	22	sp|Q1JU68|EIF3A_RAT Eukaryotic translation initiation factor 3 subunit A OS=Rattus norvegicus OX=10116 GN=Eif3a PE=2 SV=2	1	22	22	22	3	2	2	3	3	4	4	2	2	4	2	2	3	2	2	4	4	3	4	4	3	1	0	3	3	5	2	3	3	2	4	4	3	2	1	3	3	3	2	3
sp|Q27W01|RBM8A_RAT	sp|Q27W01|RBM8A_RAT	1	1	1	sp|Q27W01|RBM8A_RAT RNA-binding protein 8A OS=Rattus norvegicus OX=10116 GN=Rbm8a PE=1 SV=1	1	1	1	1	0	0	0	0	1	0	0	0	0	0	0	0	0	0	0	0	0	0	0	0	0	1	1	0	0	1	0	1	1	0	1	0	0	0	0	0	1	0	0	0
sp|Q27W02|MGN_RAT;tr|F1M0X6|F1M0X6_RAT	sp|Q27W02|MGN_RAT;tr|F1M0X6|F1M0X6_RAT	5;5	5;5	5;5	sp|Q27W02|MGN_RAT Protein mago nashi homolog OS=Rattus norvegicus OX=10116 GN=Magoh PE=2 SV=1;tr|F1M0X6|F1M0X6_RAT Mago homolog B, exon junction complex subunit OS=Rattus norvegicus OX=10116 GN=Magohb PE=4 SV=2	2	5	5	5	0	0	0	0	0	0	0	0	0	0	0	0	0	0	0	0	0	0	0	0	0	0	0	0	0	0	0	0	0	0	0	0	0	0	0	0	0	0	0	0
sp|Q2IBC5|CAV2_RAT;tr|A0A0A0MXU8|A0A0A0MXU8_RAT	sp|Q2IBC5|CAV2_RAT;tr|A0A0A0MXU8|A0A0A0MXU8_RAT	2;1	2;1	2;1	sp|Q2IBC5|CAV2_RAT Caveolin-2 OS=Rattus norvegicus OX=10116 GN=Cav2 PE=1 SV=2;tr|A0A0A0MXU8|A0A0A0MXU8_RAT Caveolin OS=Rattus norvegicus OX=10116 GN=Cav2 PE=1 SV=1	2	2	2	2	0	0	0	0	0	0	0	0	0	0	0	0	0	0	0	0	0	0	0	0	0	0	0	0	0	0	0	0	0	0	0	0	0	0	0	0	0	0	0	0
sp|Q2LAP6|TES_RAT	sp|Q2LAP6|TES_RAT	12	12	12	sp|Q2LAP6|TES_RAT Testin OS=Rattus norvegicus OX=10116 GN=Tes PE=1 SV=1	1	12	12	12	1	0	0	0	1	0	0	0	0	0	1	0	0	0	1	0	0	0	0	0	0	0	0	0	0	0	0	0	0	0	0	0	0	0	0	0	0	0	0	0
sp|Q2PQA9|KINH_RAT;tr|A0A0G2K070|A0A0G2K070_RAT;sp|P56536|KIF5C_RAT	sp|Q2PQA9|KINH_RAT	23;6;1	23;6;1	17;0;0	sp|Q2PQA9|KINH_RAT Kinesin-1 heavy chain OS=Rattus norvegicus OX=10116 GN=Kif5b PE=1 SV=1	3	23	23	17	2	1	3	0	2	4	2	3	3	1	3	4	4	5	2	2	3	0	4	3	2	5	3	2	0	3	4	1	2	3	2	4	2	3	3	2	2	3	4	2
sp|Q2TA68|OPA1_RAT;sp|Q2TA68-3|OPA1_RAT;sp|Q2TA68-2|OPA1_RAT	sp|Q2TA68|OPA1_RAT;sp|Q2TA68-3|OPA1_RAT;sp|Q2TA68-2|OPA1_RAT	9;9;9	9;9;9	9;9;9	sp|Q2TA68|OPA1_RAT Dynamin-like 120 kDa protein, mitochondrial OS=Rattus norvegicus OX=10116 GN=Opa1 PE=1 SV=1;sp|Q2TA68-3|OPA1_RAT Isoform 3 of Dynamin-like 120 kDa protein, mitochondrial OS=Rattus norvegicus OX=10116 GN=Opa1;sp|Q2TA68-2|OPA1_RAT Isoform	3	9	9	9	0	0	0	0	1	0	0	0	0	0	0	0	0	0	0	1	1	0	0	0	0	0	0	0	0	0	0	0	0	1	1	0	0	0	0	0	0	0	0	0
tr|A0A0G2JU89|A0A0G2JU89_RAT;tr|F1LQI5|F1LQI5_RAT;sp|Q2TL32|UBR4_RAT	tr|A0A0G2JU89|A0A0G2JU89_RAT;tr|F1LQI5|F1LQI5_RAT;sp|Q2TL32|UBR4_RAT	14;14;14	14;14;14	14;14;14	tr|A0A0G2JU89|A0A0G2JU89_RAT E3 ubiquitin-protein ligase UBR4 OS=Rattus norvegicus OX=10116 GN=Ubr4 PE=1 SV=1;tr|F1LQI5|F1LQI5_RAT E3 ubiquitin-protein ligase UBR4 OS=Rattus norvegicus OX=10116 GN=Ubr4 PE=1 SV=1;sp|Q2TL32|UBR4_RAT E3 ubiquitin-protein liga	3	14	14	14	0	0	0	1	0	1	0	1	0	1	1	1	1	0	1	0	0	0	0	1	1	0	0	0	1	1	0	0	0	0	0	0	1	0	0	0	0	0	0	0
tr|A0A0G2K4H6|A0A0G2K4H6_RAT;sp|Q32KJ6|GALNS_RAT	tr|A0A0G2K4H6|A0A0G2K4H6_RAT;sp|Q32KJ6|GALNS_RAT	3;3	3;3	3;3	tr|A0A0G2K4H6|A0A0G2K4H6_RAT N-acetylgalactosamine-6-sulfatase OS=Rattus norvegicus OX=10116 GN=Galns PE=1 SV=1;sp|Q32KJ6|GALNS_RAT N-acetylgalactosamine-6-sulfatase OS=Rattus norvegicus OX=10116 GN=Galns PE=1 SV=1	2	3	3	3	0	0	0	0	0	0	0	0	0	0	0	0	0	0	0	0	0	0	1	0	0	0	0	0	0	0	0	0	0	0	0	0	0	0	0	0	0	0	0	0
sp|Q32PX2|AIMP2_RAT;tr|A0A0U1RRR6|A0A0U1RRR6_RAT	sp|Q32PX2|AIMP2_RAT;tr|A0A0U1RRR6|A0A0U1RRR6_RAT	6;3	6;3	6;3	sp|Q32PX2|AIMP2_RAT Aminoacyl tRNA synthase complex-interacting multifunctional protein 2 OS=Rattus norvegicus OX=10116 GN=Aimp2 PE=2 SV=1;tr|A0A0U1RRR6|A0A0U1RRR6_RAT Aminoacyl tRNA synthase complex-interacting multifunctional protein 2 (Fragment) OS=Ratt	2	6	6	6	1	1	1	0	0	0	1	0	0	1	1	1	0	1	1	1	1	0	1	0	0	0	1	1	0	1	1	0	1	1	1	0	1	1	2	0	0	0	1	0
sp|Q32PX7|FUBP1_RAT;tr|A0A140TAJ3|A0A140TAJ3_RAT	sp|Q32PX7|FUBP1_RAT;tr|A0A140TAJ3|A0A140TAJ3_RAT	10;10	9;9	9;9	sp|Q32PX7|FUBP1_RAT Far upstream element-binding protein 1 OS=Rattus norvegicus OX=10116 GN=Fubp1 PE=1 SV=1;tr|A0A140TAJ3|A0A140TAJ3_RAT Far upstream element-binding protein 1 OS=Rattus norvegicus OX=10116 GN=Fubp1 PE=1 SV=1	2	10	9	9	1	1	1	0	0	0	1	1	1	0	0	2	0	1	1	0	1	0	1	1	0	0	0	1	2	0	1	0	0	0	0	1	1	0	0	0	0	0	0	0
sp|Q32Q06|AP1M1_RAT	sp|Q32Q06|AP1M1_RAT	6	6	6	sp|Q32Q06|AP1M1_RAT AP-1 complex subunit mu-1 OS=Rattus norvegicus OX=10116 GN=Ap1m1 PE=1 SV=3	1	6	6	6	0	0	0	0	0	0	0	0	0	0	0	0	0	0	0	0	0	0	1	0	0	0	0	0	0	1	0	0	0	0	1	0	0	0	0	0	0	0	0	0
sp|Q32WR5|BL1S2_RAT;tr|A0SXU1|A0SXU1_RAT	sp|Q32WR5|BL1S2_RAT;tr|A0SXU1|A0SXU1_RAT	1;1	1;1	1;1	sp|Q32WR5|BL1S2_RAT Biogenesis of lysosome-related organelles complex-1 subunit 2 OS=Rattus norvegicus OX=10116 GN=Bloc1s2 PE=2 SV=1;tr|A0SXU1|A0SXU1_RAT BLOC1S2 isoform OS=Rattus norvegicus OX=10116 GN=Bloc1s2 PE=1 SV=1	2	1	1	1	0	0	0	0	0	0	0	0	0	0	0	0	0	0	0	0	0	0	0	0	0	0	0	0	0	0	0	0	0	0	1	0	0	1	0	0	0	0	0	0
sp|Q3B7U9|FKBP8_RAT	sp|Q3B7U9|FKBP8_RAT	5	5	5	sp|Q3B7U9|FKBP8_RAT Peptidyl-prolyl cis-trans isomerase FKBP8 OS=Rattus norvegicus OX=10116 GN=Fkbp8 PE=2 SV=1	1	5	5	5	0	0	1	0	1	0	1	1	1	2	0	1	0	2	1	0	1	0	0	0	1	0	0	1	0	1	2	1	0	1	1	1	1	1	1	1	1	0	0	0
tr|M0R965|M0R965_RAT;sp|Q3B8Q1|DDX21_RAT	tr|M0R965|M0R965_RAT;sp|Q3B8Q1|DDX21_RAT	6;6	6;6	6;6	tr|M0R965|M0R965_RAT Uncharacterized protein OS=Rattus norvegicus OX=10116 GN=LOC685025 PE=4 SV=2;sp|Q3B8Q1|DDX21_RAT Nucleolar RNA helicase 2 OS=Rattus norvegicus OX=10116 GN=Ddx21 PE=2 SV=1	2	6	6	6	0	0	0	0	0	0	0	0	0	0	0	1	0	0	0	0	0	0	0	0	0	0	0	0	1	0	0	0	0	0	1	0	0	0	0	0	1	0	0	1
sp|Q3B8Q2|IF4A3_RAT	sp|Q3B8Q2|IF4A3_RAT	11	10	10	sp|Q3B8Q2|IF4A3_RAT Eukaryotic initiation factor 4A-III OS=Rattus norvegicus OX=10116 GN=Eif4a3 PE=1 SV=1	1	11	10	10	1	2	2	3	2	3	2	2	3	3	1	2	3	5	2	2	3	3	2	1	3	2	2	1	1	2	2	3	3	3	2	1	1	2	3	2	2	1	2	3
sp|Q3KR73|KANL3_RAT;tr|A0A0G2K522|A0A0G2K522_RAT	sp|Q3KR73|KANL3_RAT;tr|A0A0G2K522|A0A0G2K522_RAT	1;1	1;1	1;1	sp|Q3KR73|KANL3_RAT KAT8 regulatory NSL complex subunit 3 OS=Rattus norvegicus OX=10116 GN=Kansl3 PE=2 SV=1;tr|A0A0G2K522|A0A0G2K522_RAT KAT8 regulatory NSL complex subunit 3 OS=Rattus norvegicus OX=10116 GN=Kansl3 PE=1 SV=1	2	1	1	1	0	0	0	0	0	0	0	0	0	0	0	0	0	0	0	0	0	0	0	0	0	0	0	0	0	0	0	0	0	0	0	0	0	0	0	0	0	0	0	0
sp|Q3KRD5|TOM34_RAT	sp|Q3KRD5|TOM34_RAT	2	2	2	sp|Q3KRD5|TOM34_RAT Mitochondrial import receptor subunit TOM34 OS=Rattus norvegicus OX=10116 GN=Tomm34 PE=1 SV=1	1	2	2	2	0	0	0	1	0	0	0	0	0	1	0	0	0	0	0	0	1	0	0	0	0	0	0	0	0	0	0	0	0	0	0	0	0	1	0	0	0	0	0	0
sp|Q3KRD8|IF6_RAT;tr|A0A0G2K110|A0A0G2K110_RAT	sp|Q3KRD8|IF6_RAT;tr|A0A0G2K110|A0A0G2K110_RAT	8;7	8;7	8;7	sp|Q3KRD8|IF6_RAT Eukaryotic translation initiation factor 6 OS=Rattus norvegicus OX=10116 GN=Eif6 PE=1 SV=1;tr|A0A0G2K110|A0A0G2K110_RAT Eukaryotic translation initiation factor 6 OS=Rattus norvegicus OX=10116 GN=Eif6 PE=1 SV=1	2	8	8	8	2	1	1	1	0	0	1	1	0	1	1	2	1	0	1	1	1	2	1	1	1	0	0	1	1	0	1	0	1	0	0	0	0	1	0	0	0	0	1	0
sp|Q3KRE0|ATAD3_RAT	sp|Q3KRE0|ATAD3_RAT	5	5	5	sp|Q3KRE0|ATAD3_RAT ATPase family AAA domain-containing protein 3 OS=Rattus norvegicus OX=10116 GN=Atad3 PE=1 SV=1	1	5	5	5	1	0	0	0	0	0	0	1	0	1	0	1	0	0	0	0	0	0	0	0	0	0	0	0	0	0	0	0	0	0	0	1	0	0	1	0	1	0	1	0
sp|Q3KRE8|TBB2B_RAT	sp|Q3KRE8|TBB2B_RAT	26	8	2	sp|Q3KRE8|TBB2B_RAT Tubulin beta-2B chain OS=Rattus norvegicus OX=10116 GN=Tubb2b PE=1 SV=1	1	26	8	2	16	18	16	18	18	15	17	17	18	16	19	17	18	19	15	15	17	17	18	14	15	19	17	16	15	16	13	15	17	17	17	17	17	17	18	16	17	17	15	14
sp|Q3MID3|ARFG2_RAT	sp|Q3MID3|ARFG2_RAT	3	2	2	sp|Q3MID3|ARFG2_RAT ADP-ribosylation factor GTPase-activating protein 2 OS=Rattus norvegicus OX=10116 GN=Arfgap2 PE=1 SV=1	1	3	2	2	0	0	0	0	0	0	0	0	0	0	0	0	0	0	0	0	0	0	0	1	0	1	0	0	0	0	0	0	0	0	1	0	0	0	0	0	1	0	0	0
sp|Q3MIE4|VAT1_RAT	sp|Q3MIE4|VAT1_RAT	17	17	17	sp|Q3MIE4|VAT1_RAT Synaptic vesicle membrane protein VAT-1 homolog OS=Rattus norvegicus OX=10116 GN=Vat1 PE=1 SV=1	1	17	17	17	10	12	11	12	11	13	12	12	12	13	11	12	10	13	16	9	12	10	10	10	11	11	11	8	10	9	10	11	12	10	9	11	10	11	10	9	12	7	9	8
sp|Q3SWS8|RAE1L_RAT	sp|Q3SWS8|RAE1L_RAT	3	3	3	sp|Q3SWS8|RAE1L_RAT mRNA export factor OS=Rattus norvegicus OX=10116 GN=Rae1 PE=1 SV=1	1	3	3	3	0	0	0	0	0	0	0	0	0	1	0	0	0	0	0	0	0	0	0	0	0	0	0	0	0	0	0	0	0	0	0	0	0	0	0	0	0	1	0	0
sp|Q3SWU3|HNRDL_RAT;tr|A0A0G2KAZ7|A0A0G2KAZ7_RAT;tr|M0R9X3|M0R9X3_RAT	sp|Q3SWU3|HNRDL_RAT;tr|A0A0G2KAZ7|A0A0G2KAZ7_RAT	8;8;1	6;6;0	6;6;0	sp|Q3SWU3|HNRDL_RAT Heterogeneous nuclear ribonucleoprotein D-like OS=Rattus norvegicus OX=10116 GN=Hnrnpdl PE=1 SV=1;tr|A0A0G2KAZ7|A0A0G2KAZ7_RAT Heterogeneous nuclear ribonucleoprotein D-like OS=Rattus norvegicus OX=10116 GN=Hnrnpdl PE=1 SV=1	3	8	6	6	0	0	0	1	1	1	0	1	1	1	1	0	1	1	1	1	3	0	1	1	1	0	1	0	1	0	0	1	0	0	1	0	1	1	1	1	0	1	2	0
tr|G3V834|G3V834_RAT;sp|Q3T1I4|PRRC1_RAT	tr|G3V834|G3V834_RAT;sp|Q3T1I4|PRRC1_RAT	6;6	6;6	6;6	tr|G3V834|G3V834_RAT Protein PRRC1 OS=Rattus norvegicus OX=10116 GN=Prrc1 PE=1 SV=1;sp|Q3T1I4|PRRC1_RAT Protein PRRC1 OS=Rattus norvegicus OX=10116 GN=Prrc1 PE=2 SV=1	2	6	6	6	2	2	2	3	0	2	2	2	0	1	3	4	3	2	2	1	3	2	2	1	1	2	1	2	4	1	4	3	3	3	1	3	2	2	3	4	3	3	2	4
sp|Q3T1J1|IF5A1_RAT;tr|G3V7J7|G3V7J7_RAT	sp|Q3T1J1|IF5A1_RAT	13;6	13;6	13;6	sp|Q3T1J1|IF5A1_RAT Eukaryotic translation initiation factor 5A-1 OS=Rattus norvegicus OX=10116 GN=Eif5a PE=1 SV=3	2	13	13	13	6	6	6	4	9	3	8	6	8	8	7	6	6	7	6	6	5	6	9	8	8	6	6	6	4	3	5	4	3	6	6	5	6	4	5	5	7	4	7	5
tr|D4A1V7|D4A1V7_RAT;sp|Q3T1J9|MOB1A_RAT	tr|D4A1V7|D4A1V7_RAT;sp|Q3T1J9|MOB1A_RAT	3;3	3;3	3;3	tr|D4A1V7|D4A1V7_RAT MOB kinase activator 1B OS=Rattus norvegicus OX=10116 GN=Mob1b PE=1 SV=1;sp|Q3T1J9|MOB1A_RAT MOB kinase activator 1A OS=Rattus norvegicus OX=10116 GN=Mob1a PE=2 SV=3	2	3	3	3	1	0	1	0	0	1	0	0	0	0	0	0	0	0	0	0	0	0	0	0	0	0	0	0	0	0	0	0	0	0	0	0	0	0	0	0	0	0	0	0
sp|Q3T1K5|CAZA2_RAT	sp|Q3T1K5|CAZA2_RAT	12	12	10	sp|Q3T1K5|CAZA2_RAT F-actin-capping protein subunit alpha-2 OS=Rattus norvegicus OX=10116 GN=Capza2 PE=1 SV=1	1	12	12	10	5	4	4	3	2	3	3	0	2	4	3	3	3	5	3	3	2	3	4	3	3	4	3	1	4	3	4	4	4	4	2	4	4	6	5	5	4	2	3	2
sp|Q3ZAV8|EDC4_RAT;tr|F7F707|F7F707_RAT	sp|Q3ZAV8|EDC4_RAT;tr|F7F707|F7F707_RAT	10;9	10;9	10;9	sp|Q3ZAV8|EDC4_RAT Enhancer of mRNA-decapping protein 4 OS=Rattus norvegicus OX=10116 GN=Edc4 PE=1 SV=1;tr|F7F707|F7F707_RAT Enhancer of mRNA-decapping protein 4 OS=Rattus norvegicus OX=10116 GN=Edc4 PE=1 SV=2	2	10	10	10	0	0	0	0	0	0	0	0	0	0	0	0	0	0	0	0	0	0	1	0	0	0	0	0	0	0	0	0	0	0	0	0	0	0	0	0	0	1	0	0
sp|Q497B0|NIT2_RAT	sp|Q497B0|NIT2_RAT	9	9	9	sp|Q497B0|NIT2_RAT Omega-amidase NIT2 OS=Rattus norvegicus OX=10116 GN=Nit2 PE=1 SV=1	1	9	9	9	1	1	1	2	1	1	0	0	0	0	0	1	2	1	2	1	2	1	3	1	1	3	3	2	0	1	1	2	3	1	3	2	1	1	2	1	1	1	1	0
sp|Q498C8|RER1_RAT	sp|Q498C8|RER1_RAT	2	2	2	sp|Q498C8|RER1_RAT Protein RER1 OS=Rattus norvegicus OX=10116 GN=Rer1 PE=1 SV=1	1	2	2	2	0	1	1	0	1	1	1	1	0	1	0	0	1	0	0	1	1	1	1	1	1	0	1	0	1	1	1	1	0	1	1	1	1	0	1	1	0	1	0	0
sp|Q498E0|TXD12_RAT	sp|Q498E0|TXD12_RAT	6	6	6	sp|Q498E0|TXD12_RAT Thioredoxin domain-containing protein 12 OS=Rattus norvegicus OX=10116 GN=Txndc12 PE=2 SV=2	1	6	6	6	2	2	2	2	3	2	3	2	3	1	3	3	3	2	3	3	2	1	2	0	1	2	1	2	2	2	3	1	1	3	1	3	0	3	1	1	2	2	2	3
sp|Q498R3|DJC10_RAT	sp|Q498R3|DJC10_RAT	6	6	6	sp|Q498R3|DJC10_RAT DnaJ homolog subfamily C member 10 OS=Rattus norvegicus OX=10116 GN=Dnajc10 PE=2 SV=2	1	6	6	6	0	0	0	0	0	0	0	0	0	0	0	0	1	0	0	0	0	0	0	0	0	0	0	0	0	1	0	2	0	0	1	0	0	0	0	0	0	0	1	0
sp|Q498R7|CZIB_RAT	sp|Q498R7|CZIB_RAT	3	3	3	sp|Q498R7|CZIB_RAT CXXC motif containing zinc binding protein OS=Rattus norvegicus OX=10116 GN=Czib PE=2 SV=1	1	3	3	3	0	0	0	0	0	0	0	1	0	0	0	1	0	1	0	0	0	1	0	0	0	0	0	0	0	0	0	0	0	0	0	0	0	0	0	0	0	0	0	0
sp|Q498U4|SARNP_RAT	sp|Q498U4|SARNP_RAT	5	5	5	sp|Q498U4|SARNP_RAT SAP domain-containing ribonucleoprotein OS=Rattus norvegicus OX=10116 GN=Sarnp PE=1 SV=3	1	5	5	5	0	0	0	1	0	0	0	0	0	0	0	0	0	0	0	0	0	0	0	0	0	0	0	0	0	0	0	0	0	0	0	0	0	0	0	0	0	0	0	0
sp|Q499N5|ACSF2_RAT	sp|Q499N5|ACSF2_RAT	7	7	7	sp|Q499N5|ACSF2_RAT Acyl-CoA synthetase family member 2, mitochondrial OS=Rattus norvegicus OX=10116 GN=Acsf2 PE=2 SV=1	1	7	7	7	0	0	0	0	0	0	0	0	0	0	0	0	0	0	0	0	0	0	0	0	0	0	0	0	0	0	0	0	0	0	0	0	0	0	0	0	0	0	0	0
sp|Q499N6|UBXN1_RAT	sp|Q499N6|UBXN1_RAT	6	6	6	sp|Q499N6|UBXN1_RAT UBX domain-containing protein 1 OS=Rattus norvegicus OX=10116 GN=Ubxn1 PE=3 SV=2	1	6	6	6	1	1	0	0	1	1	1	0	0	1	2	0	1	0	0	0	0	0	1	1	1	1	0	0	1	1	1	0	1	1	0	1	1	0	0	1	1	2	1	0
sp|Q4AEF8|COPG1_RAT;tr|A0A0G2K1F3|A0A0G2K1F3_RAT	sp|Q4AEF8|COPG1_RAT;tr|A0A0G2K1F3|A0A0G2K1F3_RAT	29;27	29;27	26;24	sp|Q4AEF8|COPG1_RAT Coatomer subunit gamma-1 OS=Rattus norvegicus OX=10116 GN=Copg1 PE=2 SV=1;tr|A0A0G2K1F3|A0A0G2K1F3_RAT Coatomer subunit gamma OS=Rattus norvegicus OX=10116 GN=Copg1 PE=1 SV=1	2	29	29	26	13	10	13	15	12	11	9	13	11	12	12	13	13	10	13	10	9	9	11	13	11	10	10	11	8	10	10	12	8	9	11	11	9	7	11	7	13	12	12	9
sp|Q4FZT0|STML2_RAT	sp|Q4FZT0|STML2_RAT	8	8	8	sp|Q4FZT0|STML2_RAT Stomatin-like protein 2, mitochondrial OS=Rattus norvegicus OX=10116 GN=Stoml2 PE=1 SV=1	1	8	8	8	1	1	1	2	1	2	2	2	1	0	2	1	1	3	1	1	1	1	2	2	1	2	1	1	1	1	1	1	1	1	1	1	0	2	1	2	3	0	3	2
sp|Q4FZT2|PPME1_RAT	sp|Q4FZT2|PPME1_RAT	5	5	5	sp|Q4FZT2|PPME1_RAT Protein phosphatase methylesterase 1 OS=Rattus norvegicus OX=10116 GN=Ppme1 PE=1 SV=2	1	5	5	5	1	0	0	0	0	0	0	0	0	1	0	0	0	1	0	0	0	0	0	0	0	0	0	0	0	0	0	1	0	0	1	0	1	0	0	0	0	0	0	0
sp|Q4FZT9|PSMD2_RAT	sp|Q4FZT9|PSMD2_RAT	28	28	28	sp|Q4FZT9|PSMD2_RAT 26S proteasome non-ATPase regulatory subunit 2 OS=Rattus norvegicus OX=10116 GN=Psmd2 PE=1 SV=1	1	28	28	28	7	2	1	10	5	8	6	5	5	5	11	7	1	5	7	7	7	10	9	6	7	9	4	5	5	5	7	5	5	5	3	6	6	5	6	6	9	6	4	4
sp|Q4FZU6|ANXA8_RAT	sp|Q4FZU6|ANXA8_RAT	4	4	4	sp|Q4FZU6|ANXA8_RAT Annexin A8 OS=Rattus norvegicus OX=10116 GN=Anxa8 PE=1 SV=1	1	4	4	4	0	1	1	1	0	1	2	1	1	0	0	0	0	0	1	1	0	0	0	0	0	1	0	0	0	1	1	0	0	0	1	1	0	1	0	1	1	1	1	0
sp|Q4FZY0|EFHD2_RAT;tr|D4A9T5|D4A9T5_RAT	sp|Q4FZY0|EFHD2_RAT	8;2	8;2	8;2	sp|Q4FZY0|EFHD2_RAT EF-hand domain-containing protein D2 OS=Rattus norvegicus OX=10116 GN=Efhd2 PE=1 SV=1	2	8	8	8	1	1	2	0	1	3	3	2	1	0	0	2	2	2	3	0	1	1	1	2	2	0	0	1	1	2	0	1	1	1	1	0	1	1	0	1	1	0	1	0
tr|A0A140TAA2|A0A140TAA2_RAT;sp|Q4FZZ1|PXK_RAT	tr|A0A140TAA2|A0A140TAA2_RAT;sp|Q4FZZ1|PXK_RAT	3;3	3;3	3;3	tr|A0A140TAA2|A0A140TAA2_RAT PX domain-containing protein kinase-like protein OS=Rattus norvegicus OX=10116 GN=Pxk PE=1 SV=1;sp|Q4FZZ1|PXK_RAT PX domain-containing protein kinase-like protein OS=Rattus norvegicus OX=10116 GN=Pxk PE=2 SV=1	2	3	3	3	0	0	0	0	0	0	0	0	0	0	0	0	0	0	0	0	0	0	1	0	0	0	0	1	0	0	0	0	0	0	0	0	0	0	0	0	0	0	0	0
tr|A0A0G2K724|A0A0G2K724_RAT;sp|Q4G009|MCTS1_RAT	tr|A0A0G2K724|A0A0G2K724_RAT;sp|Q4G009|MCTS1_RAT	4;4	4;4	4;4	tr|A0A0G2K724|A0A0G2K724_RAT Malignant T-cell-amplified sequence OS=Rattus norvegicus OX=10116 GN=Mcts1 PE=1 SV=1;sp|Q4G009|MCTS1_RAT Malignant T-cell-amplified sequence 1 OS=Rattus norvegicus OX=10116 GN=Mcts1 PE=2 SV=1	2	4	4	4	1	1	1	1	1	1	1	1	0	2	1	1	1	1	1	1	1	0	0	0	1	1	2	1	0	2	1	2	1	1	1	1	1	0	1	0	0	1	1	1
sp|Q4G017|NISCH_RAT	sp|Q4G017|NISCH_RAT	4	4	4	sp|Q4G017|NISCH_RAT Nischarin OS=Rattus norvegicus OX=10116 GN=Nisch PE=2 SV=2	1	4	4	4	0	0	0	0	0	0	0	0	0	0	1	0	0	1	0	0	0	0	0	0	0	0	0	0	0	0	0	0	0	0	0	0	0	1	0	0	0	0	0	0
sp|Q4G061|EIF3B_RAT	sp|Q4G061|EIF3B_RAT	16	16	16	sp|Q4G061|EIF3B_RAT Eukaryotic translation initiation factor 3 subunit B OS=Rattus norvegicus OX=10116 GN=Eif3b PE=1 SV=1	1	16	16	16	1	1	0	2	1	0	3	0	2	2	4	2	2	1	3	1	0	1	0	0	1	0	0	2	0	2	0	1	2	1	2	2	2	2	0	1	1	1	0	0
sp|Q4KLF8|ARPC5_RAT;tr|A0A0G2K585|A0A0G2K585_RAT;tr|A0A0U1RRQ2|A0A0U1RRQ2_RAT	sp|Q4KLF8|ARPC5_RAT;tr|A0A0G2K585|A0A0G2K585_RAT;tr|A0A0U1RRQ2|A0A0U1RRQ2_RAT	4;3;2	4;3;2	4;3;2	sp|Q4KLF8|ARPC5_RAT Actin-related protein 2/3 complex subunit 5 OS=Rattus norvegicus OX=10116 GN=Arpc5 PE=1 SV=3;tr|A0A0G2K585|A0A0G2K585_RAT Actin-related protein 2/3 complex subunit 5 OS=Rattus norvegicus OX=10116 GN=Arpc5 PE=1 SV=1;tr|A0A0U1RRQ2|A0A0U1R	3	4	4	4	1	0	0	1	1	0	2	0	1	1	2	2	2	2	1	1	0	1	2	0	2	0	0	0	1	0	1	1	1	1	1	1	0	1	1	0	0	1	1	0
tr|A0A0G2JYN7|A0A0G2JYN7_RAT;sp|Q4KLH4|PSPC1_RAT	tr|A0A0G2JYN7|A0A0G2JYN7_RAT;sp|Q4KLH4|PSPC1_RAT	8;8	8;8	8;8	tr|A0A0G2JYN7|A0A0G2JYN7_RAT Paraspeckle component 1 OS=Rattus norvegicus OX=10116 GN=Pspc1 PE=1 SV=1;sp|Q4KLH4|PSPC1_RAT Paraspeckle component 1 OS=Rattus norvegicus OX=10116 GN=Pspc1 PE=1 SV=1	2	8	8	8	0	0	0	0	0	1	0	1	1	0	0	0	1	0	0	0	0	0	0	0	0	0	0	0	0	0	0	0	0	0	0	0	0	0	0	0	1	0	0	0
tr|F1M9N7|F1M9N7_RAT;sp|Q4KLH5|AGFG1_RAT	tr|F1M9N7|F1M9N7_RAT;sp|Q4KLH5|AGFG1_RAT	3;3	3;3	3;3	tr|F1M9N7|F1M9N7_RAT Arf-GAP domain and FG repeat-containing protein 1 OS=Rattus norvegicus OX=10116 GN=Agfg1 PE=1 SV=2;sp|Q4KLH5|AGFG1_RAT Arf-GAP domain and FG repeat-containing protein 1 OS=Rattus norvegicus OX=10116 GN=Agfg1 PE=1 SV=1	2	3	3	3	0	0	0	0	1	0	0	0	0	0	0	0	0	0	1	0	0	0	0	0	0	0	0	0	0	1	1	0	0	0	0	0	0	0	0	0	0	0	0	1
sp|Q4KLL0|TCEA1_RAT	sp|Q4KLL0|TCEA1_RAT	7	7	7	sp|Q4KLL0|TCEA1_RAT Transcription elongation factor A protein 1 OS=Rattus norvegicus OX=10116 GN=Tcea1 PE=1 SV=1	1	7	7	7	0	0	0	0	0	0	0	0	1	0	0	0	1	1	0	0	0	0	0	1	1	0	0	0	0	0	0	0	0	0	0	0	0	0	0	0	0	0	0	0
sp|Q4KLL4|TM9S4_RAT;tr|A0A0G2KA25|A0A0G2KA25_RAT	sp|Q4KLL4|TM9S4_RAT;tr|A0A0G2KA25|A0A0G2KA25_RAT	6;5	6;5	6;5	sp|Q4KLL4|TM9S4_RAT Transmembrane 9 superfamily member 4 OS=Rattus norvegicus OX=10116 GN=Tm9sf4 PE=2 SV=1;tr|A0A0G2KA25|A0A0G2KA25_RAT Transmembrane 9 superfamily member OS=Rattus norvegicus OX=10116 GN=Tm9sf4 PE=1 SV=1	2	6	6	6	0	0	0	0	0	0	0	0	2	0	0	1	0	1	0	0	0	0	0	0	0	0	0	0	0	0	2	2	0	2	0	0	0	1	0	0	0	0	0	0
sp|Q4KLN7|ARFG3_RAT;tr|A0A0G2K4J0|A0A0G2K4J0_RAT;tr|M0R738|M0R738_RAT	sp|Q4KLN7|ARFG3_RAT;tr|A0A0G2K4J0|A0A0G2K4J0_RAT	5;4;1	5;4;1	4;3;1	sp|Q4KLN7|ARFG3_RAT ADP-ribosylation factor GTPase-activating protein 3 OS=Rattus norvegicus OX=10116 GN=Arfgap3 PE=1 SV=1;tr|A0A0G2K4J0|A0A0G2K4J0_RAT ADP-ribosylation factor GTPase-activating protein 3 OS=Rattus norvegicus OX=10116 GN=Arfgap3 PE=1 SV=1	3	5	5	4	0	0	0	0	0	0	0	0	0	0	0	0	0	0	0	0	0	0	0	0	0	0	0	0	0	0	0	0	0	0	0	0	0	0	0	0	0	0	0	0
sp|Q4KLZ6|TKFC_RAT	sp|Q4KLZ6|TKFC_RAT	3	3	3	sp|Q4KLZ6|TKFC_RAT Triokinase/FMN cyclase OS=Rattus norvegicus OX=10116 GN=Tkfc PE=1 SV=1	1	3	3	3	0	0	0	0	0	0	0	0	0	0	0	2	0	2	0	0	0	0	0	0	0	1	0	0	0	0	0	0	0	0	0	0	0	0	0	0	0	0	0	1
sp|Q4KM35|PSB10_RAT	sp|Q4KM35|PSB10_RAT	3	3	3	sp|Q4KM35|PSB10_RAT Proteasome subunit beta type-10 OS=Rattus norvegicus OX=10116 GN=Psmb10 PE=2 SV=1	1	3	3	3	0	0	0	0	0	0	0	0	0	0	0	0	0	0	0	0	0	0	0	0	0	0	0	0	0	0	1	0	0	0	0	0	0	0	1	0	0	1	0	0
sp|Q4KM49|SYYC_RAT;tr|A0A0H2UHG0|A0A0H2UHG0_RAT	sp|Q4KM49|SYYC_RAT;tr|A0A0H2UHG0|A0A0H2UHG0_RAT	18;18	18;18	18;18	sp|Q4KM49|SYYC_RAT Tyrosine--tRNA ligase, cytoplasmic OS=Rattus norvegicus OX=10116 GN=Yars PE=2 SV=3;tr|A0A0H2UHG0|A0A0H2UHG0_RAT Tyrosine--tRNA ligase OS=Rattus norvegicus OX=10116 GN=Yars PE=1 SV=1	2	18	18	18	2	1	1	2	2	3	2	1	0	1	2	2	2	1	5	1	1	2	3	0	1	1	1	1	2	2	2	1	1	2	0	3	1	0	2	2	2	1	2	1
sp|Q4KM62|PALMD_RAT;tr|A0A0G2JZ34|A0A0G2JZ34_RAT	sp|Q4KM62|PALMD_RAT;tr|A0A0G2JZ34|A0A0G2JZ34_RAT	2;2	2;2	2;2	sp|Q4KM62|PALMD_RAT Palmdelphin OS=Rattus norvegicus OX=10116 GN=Palmd PE=1 SV=1;tr|A0A0G2JZ34|A0A0G2JZ34_RAT Palmdelphin OS=Rattus norvegicus OX=10116 GN=Palmd PE=4 SV=1	2	2	2	2	0	0	0	0	0	0	1	0	1	0	0	0	0	0	0	1	0	0	0	0	0	0	0	0	0	0	0	0	0	0	0	0	0	0	0	0	0	0	0	0
sp|Q4KM65|CPSF5_RAT	sp|Q4KM65|CPSF5_RAT	6	6	6	sp|Q4KM65|CPSF5_RAT Cleavage and polyadenylation specificity factor subunit 5 OS=Rattus norvegicus OX=10116 GN=Nudt21 PE=2 SV=1	1	6	6	6	0	0	0	1	0	1	0	0	0	0	0	0	0	0	0	0	0	1	0	0	0	1	1	0	0	0	0	0	0	0	0	1	1	0	0	0	0	0	0	0
sp|Q4KM73|KCY_RAT;tr|A0A0G2JSJ2|A0A0G2JSJ2_RAT;tr|A0A0G2JTN5|A0A0G2JTN5_RAT	sp|Q4KM73|KCY_RAT;tr|A0A0G2JSJ2|A0A0G2JSJ2_RAT;tr|A0A0G2JTN5|A0A0G2JTN5_RAT	8;7;6	8;7;6	8;7;6	sp|Q4KM73|KCY_RAT UMP-CMP kinase OS=Rattus norvegicus OX=10116 GN=Cmpk1 PE=1 SV=2;tr|A0A0G2JSJ2|A0A0G2JSJ2_RAT UMP-CMP kinase OS=Rattus norvegicus OX=10116 GN=Cmpk1 PE=1 SV=1;tr|A0A0G2JTN5|A0A0G2JTN5_RAT UMP-CMP kinase OS=Rattus norvegicus OX=10116 GN=Cmpk	3	8	8	8	2	3	1	2	2	1	1	1	0	1	1	0	0	1	1	1	1	3	1	1	0	1	2	0	0	1	0	1	0	2	1	1	1	1	0	2	1	1	1	1
sp|Q4KM74|SC22B_RAT	sp|Q4KM74|SC22B_RAT	9	9	9	sp|Q4KM74|SC22B_RAT Vesicle-trafficking protein SEC22b OS=Rattus norvegicus OX=10116 GN=Sec22b PE=1 SV=3	1	9	9	9	3	5	5	3	2	4	1	5	3	3	5	3	4	2	1	3	3	3	4	5	3	2	2	4	2	3	1	3	2	2	2	3	3	3	2	3	0	3	1	3
sp|Q4KMA2|RD23B_RAT	sp|Q4KMA2|RD23B_RAT	12	12	10	sp|Q4KMA2|RD23B_RAT UV excision repair protein RAD23 homolog B OS=Rattus norvegicus OX=10116 GN=Rad23b PE=1 SV=1	1	12	12	10	2	4	3	5	4	5	5	4	7	6	3	3	4	4	3	5	3	2	5	5	4	2	3	1	4	1	4	3	2	3	3	3	2	5	2	1	2	3	3	3
sp|Q4QQS8|NUP85_RAT	sp|Q4QQS8|NUP85_RAT	4	4	4	sp|Q4QQS8|NUP85_RAT Nuclear pore complex protein Nup85 OS=Rattus norvegicus OX=10116 GN=Nup85 PE=2 SV=1	1	4	4	4	0	1	1	2	1	1	0	1	0	0	1	1	1	0	0	1	0	0	0	0	1	1	0	0	0	0	0	1	0	1	0	0	0	0	0	0	1	0	1	0
sp|Q4QQV3|F162A_RAT;tr|A0A0G2JWV2|A0A0G2JWV2_RAT;tr|D4ADP1|D4ADP1_RAT;tr|D3ZM02|D3ZM02_RAT	sp|Q4QQV3|F162A_RAT;tr|A0A0G2JWV2|A0A0G2JWV2_RAT;tr|D4ADP1|D4ADP1_RAT	6;4;4;1	6;4;4;1	6;4;4;1	sp|Q4QQV3|F162A_RAT Protein FAM162A OS=Rattus norvegicus OX=10116 GN=Fam162a PE=2 SV=1;tr|A0A0G2JWV2|A0A0G2JWV2_RAT Protein FAM162A OS=Rattus norvegicus OX=10116 GN=Fam162a PE=1 SV=1;tr|D4ADP1|D4ADP1_RAT Protein FAM162A OS=Rattus norvegicus OX=10116 GN=Fam	4	6	6	6	1	1	0	1	1	1	1	1	1	1	1	0	1	1	1	0	0	1	1	2	0	0	1	1	0	0	1	1	0	0	1	1	1	0	1	2	0	0	0	0
sp|Q4QQV8|CHMP5_RAT	sp|Q4QQV8|CHMP5_RAT	6	6	6	sp|Q4QQV8|CHMP5_RAT Charged multivesicular body protein 5 OS=Rattus norvegicus OX=10116 GN=Chmp5 PE=2 SV=1	1	6	6	6	0	1	0	1	0	0	1	1	1	1	1	1	0	2	1	1	1	1	0	1	1	0	0	0	1	0	1	0	1	1	0	0	1	0	1	0	1	0	0	1
sp|Q4QQW8|PLBL2_RAT	sp|Q4QQW8|PLBL2_RAT	7	7	7	sp|Q4QQW8|PLBL2_RAT Putative phospholipase B-like 2 OS=Rattus norvegicus OX=10116 GN=Plbd2 PE=1 SV=2	1	7	7	7	0	0	0	0	1	0	1	0	0	1	2	1	1	0	1	0	0	1	0	1	0	1	1	0	1	1	0	1	0	2	3	0	0	0	1	0	1	1	0	1
sp|Q4QRB4|TBB3_RAT	sp|Q4QRB4|TBB3_RAT	16	1	1	sp|Q4QRB4|TBB3_RAT Tubulin beta-3 chain OS=Rattus norvegicus OX=10116 GN=Tubb3 PE=1 SV=1	1	16	1	1	10	10	10	10	11	12	10	10	10	11	11	10	10	11	10	11	12	10	10	11	11	11	12	11	11	10	9	10	11	11	10	12	10	11	11	10	11	10	10	11
sp|Q4TU93|MRC2_RAT;tr|F1LMA7|F1LMA7_RAT	sp|Q4TU93|MRC2_RAT;tr|F1LMA7|F1LMA7_RAT	21;21	21;21	21;21	sp|Q4TU93|MRC2_RAT C-type mannose receptor 2 OS=Rattus norvegicus OX=10116 GN=Mrc2 PE=1 SV=1;tr|F1LMA7|F1LMA7_RAT C-type mannose receptor 2 OS=Rattus norvegicus OX=10116 GN=Mrc2 PE=1 SV=2	2	21	21	21	5	1	1	2	0	1	3	1	2	0	1	0	2	2	4	2	4	0	1	2	1	2	2	3	1	6	3	2	2	3	1	3	1	1	1	2	2	0	2	1
sp|Q4V7A0|WDR61_RAT;tr|A0A0G2K648|A0A0G2K648_RAT	sp|Q4V7A0|WDR61_RAT;tr|A0A0G2K648|A0A0G2K648_RAT	5;4	5;4	5;4	sp|Q4V7A0|WDR61_RAT WD repeat-containing protein 61 OS=Rattus norvegicus OX=10116 GN=Wdr61 PE=1 SV=1;tr|A0A0G2K648|A0A0G2K648_RAT WD repeat-containing protein 61 OS=Rattus norvegicus OX=10116 GN=Wdr61 PE=1 SV=1	2	5	5	5	0	1	0	0	0	0	0	0	0	0	0	0	0	0	0	0	0	0	0	0	0	0	0	0	0	0	0	0	0	1	0	0	0	0	1	0	0	0	0	0
sp|Q4V7C6|GUAA_RAT;tr|A0A0G2K2C2|A0A0G2K2C2_RAT;tr|A0A096MJK6|A0A096MJK6_RAT;tr|A0A096MJ75|A0A096MJ75_RAT	sp|Q4V7C6|GUAA_RAT;tr|A0A0G2K2C2|A0A0G2K2C2_RAT;tr|A0A096MJK6|A0A096MJK6_RAT	9;7;5;2	9;7;5;2	9;7;5;2	sp|Q4V7C6|GUAA_RAT GMP synthase [glutamine-hydrolyzing] OS=Rattus norvegicus OX=10116 GN=Gmps PE=1 SV=1;tr|A0A0G2K2C2|A0A0G2K2C2_RAT GMP synthase [glutamine-hydrolyzing] OS=Rattus norvegicus OX=10116 GN=Gmps PE=1 SV=1;tr|A0A096MJK6|A0A096MJK6_RAT GMP synth	4	9	9	9	1	1	1	1	0	1	1	1	1	1	0	1	0	0	1	0	0	0	0	0	0	0	0	0	0	0	0	0	0	0	1	1	1	0	1	0	0	1	1	0
sp|Q4V7C7|ARP3_RAT;tr|A0A0G2K1C0|A0A0G2K1C0_RAT	sp|Q4V7C7|ARP3_RAT;tr|A0A0G2K1C0|A0A0G2K1C0_RAT	22;22	22;22	18;18	sp|Q4V7C7|ARP3_RAT Actin-related protein 3 OS=Rattus norvegicus OX=10116 GN=Actr3 PE=1 SV=1;tr|A0A0G2K1C0|A0A0G2K1C0_RAT Actin-related protein 3 OS=Rattus norvegicus OX=10116 GN=Actr3 PE=1 SV=1	2	22	22	18	6	6	7	5	6	9	10	8	5	5	8	8	5	9	9	6	8	9	7	7	5	9	9	6	8	6	9	8	8	7	8	5	7	8	9	6	9	8	8	9
sp|Q4V888|PP4P2_RAT	sp|Q4V888|PP4P2_RAT	4	4	3	sp|Q4V888|PP4P2_RAT Type 2 phosphatidylinositol 4,5-bisphosphate 4-phosphatase OS=Rattus norvegicus OX=10116 GN=Pip4p2 PE=1 SV=1	1	4	4	3	0	0	0	0	0	0	0	0	0	0	0	0	0	0	1	0	0	0	0	0	0	0	0	0	0	0	0	0	0	0	0	0	0	0	0	1	0	0	0	0
sp|Q4V8C2|ZW10_RAT	sp|Q4V8C2|ZW10_RAT	6	6	6	sp|Q4V8C2|ZW10_RAT Centromere/kinetochore protein zw10 homolog OS=Rattus norvegicus OX=10116 GN=Zw10 PE=2 SV=3	1	6	6	6	0	0	1	1	0	1	0	2	1	0	0	1	1	1	1	0	0	0	0	0	0	0	0	0	0	0	0	0	1	0	1	0	0	0	0	0	1	0	0	0
tr|G3V7J2|G3V7J2_RAT;sp|Q4V8C7|PRKRA_RAT	tr|G3V7J2|G3V7J2_RAT;sp|Q4V8C7|PRKRA_RAT	5;5	5;5	5;5	tr|G3V7J2|G3V7J2_RAT Interferon-inducible double-stranded RNA-dependent protein kinase activator A OS=Rattus norvegicus OX=10116 GN=Prkra PE=1 SV=1;sp|Q4V8C7|PRKRA_RAT Interferon-inducible double-stranded RNA-dependent protein kinase activator A OS=Rattus	2	5	5	5	1	1	1	1	1	1	1	1	2	0	1	1	1	2	1	1	1	0	1	1	1	0	1	1	0	0	1	1	1	2	1	0	0	1	1	0	1	1	1	1
sp|Q4V8F9|HSDL2_RAT	sp|Q4V8F9|HSDL2_RAT	2	2	2	sp|Q4V8F9|HSDL2_RAT Hydroxysteroid dehydrogenase-like protein 2 OS=Rattus norvegicus OX=10116 GN=Hsdl2 PE=2 SV=1	1	2	2	2	0	0	0	0	0	0	0	0	0	0	0	0	0	0	0	0	0	1	0	0	0	0	0	0	0	0	0	0	0	0	1	0	1	0	0	0	0	0	0	0
sp|Q4V8H8|EHD2_RAT	sp|Q4V8H8|EHD2_RAT	21	21	18	sp|Q4V8H8|EHD2_RAT EH domain-containing protein 2 OS=Rattus norvegicus OX=10116 GN=Ehd2 PE=1 SV=1	1	21	21	18	7	7	8	5	7	4	7	5	9	4	9	6	8	11	6	6	9	6	7	6	8	7	5	9	6	8	4	6	10	8	8	8	5	8	9	7	9	8	11	9
sp|Q4V8K2|CTBL1_RAT	sp|Q4V8K2|CTBL1_RAT	3	3	3	sp|Q4V8K2|CTBL1_RAT Beta-catenin-like protein 1 OS=Rattus norvegicus OX=10116 GN=Ctnnbl1 PE=1 SV=1	1	3	3	3	0	0	0	0	0	0	0	0	0	0	0	0	1	0	0	0	0	0	0	0	0	0	0	0	0	0	0	0	0	0	0	0	0	0	0	0	0	0	0	0
sp|Q4V8K5|BROX_RAT	sp|Q4V8K5|BROX_RAT	6	6	6	sp|Q4V8K5|BROX_RAT BRO1 domain-containing protein BROX OS=Rattus norvegicus OX=10116 GN=Brox PE=2 SV=1	1	6	6	6	1	0	0	0	0	0	1	0	0	1	0	1	0	0	1	1	0	0	0	0	0	0	0	0	0	1	0	1	0	0	1	1	0	0	1	1	1	1	0	0
sp|Q505J8|SYFA_RAT	sp|Q505J8|SYFA_RAT	7	7	7	sp|Q505J8|SYFA_RAT Phenylalanine--tRNA ligase alpha subunit OS=Rattus norvegicus OX=10116 GN=Farsa PE=1 SV=1	1	7	7	7	1	0	1	1	1	1	1	1	1	1	1	2	1	1	1	0	2	1	0	1	1	1	1	1	1	1	1	0	1	1	2	1	1	0	0	2	0	1	0	1
sp|Q505J9|ATAD1_RAT;tr|A0A0H2UHI7|A0A0H2UHI7_RAT	sp|Q505J9|ATAD1_RAT;tr|A0A0H2UHI7|A0A0H2UHI7_RAT	4;4	4;4	2;2	sp|Q505J9|ATAD1_RAT ATPase family AAA domain-containing protein 1 OS=Rattus norvegicus OX=10116 GN=Atad1 PE=1 SV=1;tr|A0A0H2UHI7|A0A0H2UHI7_RAT ATPase family AAA domain-containing protein 1 OS=Rattus norvegicus OX=10116 GN=Atad1 PE=1 SV=1	2	4	4	2	0	0	0	0	0	0	0	0	0	0	0	0	0	0	0	0	0	0	0	0	0	0	0	0	0	0	0	0	0	0	0	0	0	0	0	0	0	0	0	0
tr|A0A0G2K5K8|A0A0G2K5K8_RAT;tr|F1LMR4|F1LMR4_RAT;sp|Q52KK4|NAF1_RAT	tr|A0A0G2K5K8|A0A0G2K5K8_RAT;tr|F1LMR4|F1LMR4_RAT;sp|Q52KK4|NAF1_RAT	1;1;1	1;1;1	1;1;1	tr|A0A0G2K5K8|A0A0G2K5K8_RAT H/ACA ribonucleoprotein complex non-core subunit NAF1 OS=Rattus norvegicus OX=10116 GN=Naf1 PE=1 SV=1;tr|F1LMR4|F1LMR4_RAT H/ACA ribonucleoprotein complex non-core subunit NAF1 OS=Rattus norvegicus OX=10116 GN=Naf1 PE=1 SV=3;sp	3	1	1	1	0	0	0	0	0	0	0	0	0	0	0	0	0	0	0	0	0	0	0	0	0	0	0	0	0	0	0	0	0	0	0	0	0	0	0	0	0	0	0	0
sp|Q561S0|NDUAA_RAT;tr|A0A1W2Q6F8|A0A1W2Q6F8_RAT	sp|Q561S0|NDUAA_RAT;tr|A0A1W2Q6F8|A0A1W2Q6F8_RAT	7;6	7;6	7;6	sp|Q561S0|NDUAA_RAT NADH dehydrogenase [ubiquinone] 1 alpha subcomplex subunit 10, mitochondrial OS=Rattus norvegicus OX=10116 GN=Ndufa10 PE=1 SV=1;tr|A0A1W2Q6F8|A0A1W2Q6F8_RAT NADH dehydrogenase [ubiquinone] 1 alpha subcomplex subunit 10, mitochondrial OS	2	7	7	7	1	0	1	1	1	0	1	2	1	1	2	1	2	0	2	1	1	1	1	1	1	0	0	1	1	1	2	1	1	1	1	2	1	1	1	1	1	0	0	0
sp|Q566E5|PLGT3_RAT	sp|Q566E5|PLGT3_RAT	9	9	9	sp|Q566E5|PLGT3_RAT Protein O-glucosyltransferase 3 OS=Rattus norvegicus OX=10116 GN=Poglut3 PE=2 SV=1	1	9	9	9	2	0	1	2	1	0	1	0	1	2	3	2	2	2	2	2	3	1	0	0	2	1	5	5	3	1	2	2	2	1	1	0	1	0	2	1	2	1	1	2
sp|Q568Z6|IST1_RAT	sp|Q568Z6|IST1_RAT	2	2	2	sp|Q568Z6|IST1_RAT IST1 homolog OS=Rattus norvegicus OX=10116 GN=Ist1 PE=2 SV=1	1	2	2	2	0	0	0	0	0	0	0	0	0	0	0	0	0	1	0	0	0	0	0	0	0	0	0	0	0	1	0	0	0	0	0	0	0	0	0	0	0	1	0	0
tr|A0A0G2K9C1|A0A0G2K9C1_RAT;sp|Q56A18-2|SMCE1_RAT;sp|Q56A18-3|SMCE1_RAT;tr|A0A0G2KAP8|A0A0G2KAP8_RAT;tr|E9PU44|E9PU44_RAT;sp|Q56A18|SMCE1_RAT;sp|Q56A18-4|SMCE1_RAT	tr|A0A0G2K9C1|A0A0G2K9C1_RAT;sp|Q56A18-2|SMCE1_RAT;sp|Q56A18-3|SMCE1_RAT;tr|A0A0G2KAP8|A0A0G2KAP8_RAT;tr|E9PU44|E9PU44_RAT;sp|Q56A18|SMCE1_RAT;sp|Q56A18-4|SMCE1_RAT	2;2;2;2;2;2;2	2;2;2;2;2;2;2	2;2;2;2;2;2;2	tr|A0A0G2K9C1|A0A0G2K9C1_RAT SWI/SNF-related matrix-associated actin-dependent regulator of chromatin subfamily E member 1 OS=Rattus norvegicus OX=10116 GN=Smarce1 PE=1 SV=1;sp|Q56A18-2|SMCE1_RAT Isoform 2 of SWI/SNF-related matrix-associated actin-depende	7	2	2	2	1	0	0	0	0	0	0	0	0	0	0	0	0	0	0	0	0	0	0	0	0	0	0	0	0	0	0	0	0	0	0	0	0	0	0	0	0	0	0	0
sp|Q56A27|NCBP1_RAT	sp|Q56A27|NCBP1_RAT	6	6	6	sp|Q56A27|NCBP1_RAT Nuclear cap-binding protein subunit 1 OS=Rattus norvegicus OX=10116 GN=Ncbp1 PE=1 SV=1	1	6	6	6	0	0	0	0	0	0	0	0	0	0	0	0	0	0	0	0	0	0	0	0	0	0	0	0	0	0	0	0	0	0	0	0	0	0	0	0	0	0	0	0
tr|G3V8M5|G3V8M5_RAT;sp|Q5BJ92|PP4C_RAT	tr|G3V8M5|G3V8M5_RAT;sp|Q5BJ92|PP4C_RAT	4;4	3;3	3;3	tr|G3V8M5|G3V8M5_RAT Serine/threonine-protein phosphatase OS=Rattus norvegicus OX=10116 GN=Ppp4c PE=1 SV=1;sp|Q5BJ92|PP4C_RAT Serine/threonine-protein phosphatase 4 catalytic subunit OS=Rattus norvegicus OX=10116 GN=Ppp4c PE=2 SV=1	2	4	3	3	0	0	0	0	0	0	0	0	0	0	0	0	0	0	0	0	0	0	0	0	0	0	0	0	0	0	0	0	0	0	0	0	0	0	0	0	0	0	0	0
sp|Q5BJP3|UFM1_RAT	sp|Q5BJP3|UFM1_RAT	2	2	2	sp|Q5BJP3|UFM1_RAT Ubiquitin-fold modifier 1 OS=Rattus norvegicus OX=10116 GN=Ufm1 PE=3 SV=1	1	2	2	2	2	2	1	0	2	1	2	2	2	0	1	2	1	1	1	2	2	0	2	1	0	0	0	1	0	1	1	1	1	1	2	2	0	0	2	2	0	1	1	2
sp|Q5BJP9|PHYD1_RAT	sp|Q5BJP9|PHYD1_RAT	3	3	3	sp|Q5BJP9|PHYD1_RAT Phytanoyl-CoA dioxygenase domain-containing protein 1 OS=Rattus norvegicus OX=10116 GN=Phyhd1 PE=2 SV=1	1	3	3	3	0	0	0	0	0	0	0	0	0	0	0	0	0	0	0	0	0	1	0	0	0	0	0	1	0	0	0	0	0	0	0	0	0	0	0	0	0	0	0	0
tr|D3ZH23|D3ZH23_RAT;sp|Q5BJX1|RM41_RAT	tr|D3ZH23|D3ZH23_RAT;sp|Q5BJX1|RM41_RAT	2;2	2;2	2;2	tr|D3ZH23|D3ZH23_RAT Similar to mitochondrial ribosomal protein L41 OS=Rattus norvegicus OX=10116 GN=RGD1560917 PE=4 SV=1;sp|Q5BJX1|RM41_RAT 39S ribosomal protein L41, mitochondrial OS=Rattus norvegicus OX=10116 GN=Mrpl41 PE=1 SV=1	2	2	2	2	0	0	0	0	0	0	0	0	0	0	0	0	0	0	0	0	0	0	0	0	0	0	0	0	0	0	0	0	0	0	0	1	0	0	0	0	0	0	0	0
sp|Q5BK07|CCD43_RAT	sp|Q5BK07|CCD43_RAT	1	1	1	sp|Q5BK07|CCD43_RAT Coiled-coil domain-containing protein 43 OS=Rattus norvegicus OX=10116 GN=Ccdc43 PE=1 SV=2	1	1	1	1	0	0	0	0	1	0	0	0	0	0	0	1	1	1	0	0	0	0	0	1	0	1	0	0	0	0	0	0	0	0	1	0	0	0	0	0	0	0	0	0
tr|F1LNG8|F1LNG8_RAT;sp|Q5BK62|MPV17_RAT	tr|F1LNG8|F1LNG8_RAT;sp|Q5BK62|MPV17_RAT	1;1	1;1	1;1	tr|F1LNG8|F1LNG8_RAT Protein Mpv17 OS=Rattus norvegicus OX=10116 GN=Mpv17 PE=1 SV=2;sp|Q5BK62|MPV17_RAT Protein Mpv17 OS=Rattus norvegicus OX=10116 GN=Mpv17 PE=2 SV=1	2	1	1	1	0	0	0	0	0	0	0	0	0	0	0	0	0	0	0	0	0	0	0	0	1	0	1	1	0	0	0	0	0	0	0	0	0	0	0	0	0	0	0	0
sp|Q5BK63|NDUA9_RAT	sp|Q5BK63|NDUA9_RAT	12	12	12	sp|Q5BK63|NDUA9_RAT NADH dehydrogenase [ubiquinone] 1 alpha subcomplex subunit 9, mitochondrial OS=Rattus norvegicus OX=10116 GN=Ndufa9 PE=1 SV=2	1	12	12	12	0	1	1	1	1	0	3	2	2	1	2	2	1	0	0	0	1	1	4	2	2	1	3	2	1	4	1	1	4	0	2	0	1	0	1	1	1	3	1	2
sp|Q5BK81|PTGR2_RAT;sp|Q5BK81-2|PTGR2_RAT	sp|Q5BK81|PTGR2_RAT;sp|Q5BK81-2|PTGR2_RAT	7;5	7;5	7;5	sp|Q5BK81|PTGR2_RAT Prostaglandin reductase 2 OS=Rattus norvegicus OX=10116 GN=Ptgr2 PE=2 SV=2;sp|Q5BK81-2|PTGR2_RAT Isoform 2 of Prostaglandin reductase 2 OS=Rattus norvegicus OX=10116 GN=Ptgr2	2	7	7	7	0	1	0	0	0	0	1	0	0	0	0	0	0	0	0	0	1	0	0	0	1	0	0	0	1	0	1	1	1	1	0	0	0	1	0	0	0	0	0	0
sp|Q5BK85|TMED1_RAT	sp|Q5BK85|TMED1_RAT	1	1	1	sp|Q5BK85|TMED1_RAT Transmembrane emp24 domain-containing protein 1 OS=Rattus norvegicus OX=10116 GN=Tmed1 PE=2 SV=1	1	1	1	1	0	0	0	0	0	0	0	0	0	0	0	0	0	0	0	0	0	0	0	0	0	0	0	0	0	0	0	0	0	0	0	0	0	0	0	0	0	0	0	0
sp|Q5EAJ6|IKIP_RAT	sp|Q5EAJ6|IKIP_RAT	7	6	6	sp|Q5EAJ6|IKIP_RAT Inhibitor of nuclear factor kappa-B kinase-interacting protein OS=Rattus norvegicus OX=10116 GN=Ikbip PE=2 SV=1	1	7	6	6	0	0	0	1	0	2	2	1	0	1	1	0	0	0	2	0	0	0	1	0	1	1	1	0	1	2	0	1	0	0	1	1	1	0	1	0	1	1	0	1
sp|Q5EAJ6-2|IKIP_RAT	sp|Q5EAJ6-2|IKIP_RAT	8	8	7	sp|Q5EAJ6-2|IKIP_RAT Isoform 2 of Inhibitor of nuclear factor kappa-B kinase-interacting protein OS=Rattus norvegicus OX=10116 GN=Ikbip	1	8	8	7	2	1	2	1	2	1	1	0	0	2	1	0	1	2	3	2	1	1	1	1	2	1	1	0	1	3	1	1	1	2	1	2	1	1	1	2	0	1	1	2
sp|Q5EB77|RAB18_RAT	sp|Q5EB77|RAB18_RAT	10	10	10	sp|Q5EB77|RAB18_RAT Ras-related protein Rab-18 OS=Rattus norvegicus OX=10116 GN=Rab18 PE=2 SV=1	1	10	10	10	1	1	0	2	1	0	0	0	2	2	1	0	0	1	1	0	1	0	0	0	0	0	1	1	1	0	1	0	0	2	0	0	0	0	1	0	0	1	1	0
tr|G3V9S0|G3V9S0_RAT;sp|Q5EB81|NB5R1_RAT	tr|G3V9S0|G3V9S0_RAT;sp|Q5EB81|NB5R1_RAT	12;12	12;12	12;12	tr|G3V9S0|G3V9S0_RAT NADH-cytochrome b5 reductase OS=Rattus norvegicus OX=10116 GN=Cyb5r1 PE=1 SV=1;sp|Q5EB81|NB5R1_RAT NADH-cytochrome b5 reductase 1 OS=Rattus norvegicus OX=10116 GN=Cyb5r1 PE=2 SV=1	2	12	12	12	2	2	1	3	2	3	4	2	3	4	4	2	5	3	4	4	6	4	5	3	1	2	4	3	2	4	3	4	3	5	4	1	3	2	2	4	5	1	4	4
sp|Q5EGY4|YKT6_RAT	sp|Q5EGY4|YKT6_RAT	3	3	3	sp|Q5EGY4|YKT6_RAT Synaptobrevin homolog YKT6 OS=Rattus norvegicus OX=10116 GN=Ykt6 PE=1 SV=1	1	3	3	3	0	0	0	0	0	0	0	0	0	0	0	1	1	0	0	1	1	0	1	0	0	0	0	0	2	1	1	0	0	1	1	1	0	1	0	1	0	0	0	0
tr|M0R567|M0R567_RAT;sp|Q5EIC4|I2BPL_RAT	tr|M0R567|M0R567_RAT;sp|Q5EIC4|I2BPL_RAT	3;3	3;3	3;3	tr|M0R567|M0R567_RAT Probable E3 ubiquitin-protein ligase IRF2BPL OS=Rattus norvegicus OX=10116 GN=Irf2bpl PE=1 SV=1;sp|Q5EIC4|I2BPL_RAT Probable E3 ubiquitin-protein ligase IRF2BPL OS=Rattus norvegicus OX=10116 GN=Irf2bpl PE=1 SV=1	2	3	3	3	0	0	0	0	0	0	0	0	0	0	0	0	0	0	0	0	0	0	0	0	0	0	0	0	0	0	0	0	0	0	0	0	0	0	0	0	0	0	0	0
sp|Q5FVC2|ARHG2_RAT;tr|A0A1B0GWY5|A0A1B0GWY5_RAT;tr|A0A0G2K0V4|A0A0G2K0V4_RAT	sp|Q5FVC2|ARHG2_RAT;tr|A0A1B0GWY5|A0A1B0GWY5_RAT;tr|A0A0G2K0V4|A0A0G2K0V4_RAT	9;8;8	9;8;8	9;8;8	sp|Q5FVC2|ARHG2_RAT Rho guanine nucleotide exchange factor 2 OS=Rattus norvegicus OX=10116 GN=Arhgef2 PE=1 SV=1;tr|A0A1B0GWY5|A0A1B0GWY5_RAT Rho guanine nucleotide exchange factor 2 OS=Rattus norvegicus OX=10116 GN=Arhgef2 PE=1 SV=1;tr|A0A0G2K0V4|A0A0G2K0V	3	9	9	9	1	0	0	0	0	0	0	0	0	0	0	0	0	1	0	0	0	0	0	0	0	0	0	0	0	0	0	0	0	0	0	0	0	0	0	0	0	0	0	1
sp|Q5FVH2|PLD3_RAT	sp|Q5FVH2|PLD3_RAT	6	6	6	sp|Q5FVH2|PLD3_RAT Phospholipase D3 OS=Rattus norvegicus OX=10116 GN=Pld3 PE=1 SV=1	1	6	6	6	0	1	1	2	2	2	2	2	1	0	0	0	1	1	0	1	1	2	1	2	1	0	1	0	0	1	0	0	0	1	0	1	1	1	0	0	0	0	0	0
sp|Q5FVI6|VATC1_RAT	sp|Q5FVI6|VATC1_RAT	6	6	6	sp|Q5FVI6|VATC1_RAT V-type proton ATPase subunit C 1 OS=Rattus norvegicus OX=10116 GN=Atp6v1c1 PE=2 SV=1	1	6	6	6	1	1	0	1	1	0	0	0	1	0	1	0	1	0	1	0	1	1	0	0	0	1	2	1	1	1	0	1	2	1	1	1	0	1	0	1	0	1	0	1
sp|Q5FVL2|EMC8_RAT	sp|Q5FVL2|EMC8_RAT	2	2	2	sp|Q5FVL2|EMC8_RAT ER membrane protein complex subunit 8 OS=Rattus norvegicus OX=10116 GN=Emc8 PE=2 SV=1	1	2	2	2	0	1	1	0	0	0	1	0	0	0	0	0	0	0	0	1	0	0	0	0	0	0	0	0	0	1	0	0	0	1	0	0	1	0	0	1	0	0	1	0
sp|Q5FVM4|NONO_RAT	sp|Q5FVM4|NONO_RAT	14	13	13	sp|Q5FVM4|NONO_RAT Non-POU domain-containing octamer-binding protein OS=Rattus norvegicus OX=10116 GN=Nono PE=1 SV=3	1	14	13	13	2	2	3	3	0	2	2	2	1	0	5	2	1	0	1	2	0	2	2	0	1	0	2	1	1	2	1	2	0	2	2	2	2	4	2	1	1	2	1	3
sp|Q5FVN0|MBOA5_RAT	sp|Q5FVN0|MBOA5_RAT	3	3	3	sp|Q5FVN0|MBOA5_RAT Lysophospholipid acyltransferase 5 OS=Rattus norvegicus OX=10116 GN=Lpcat3 PE=2 SV=1	1	3	3	3	1	0	0	0	0	1	1	1	2	0	0	0	0	1	0	2	2	1	1	0	0	2	0	1	2	1	1	1	0	1	1	1	2	2	0	2	2	0	1	1
sp|Q5FVQ4|MLEC_RAT;tr|A0A0G2K121|A0A0G2K121_RAT	sp|Q5FVQ4|MLEC_RAT;tr|A0A0G2K121|A0A0G2K121_RAT	7;7	7;7	7;7	sp|Q5FVQ4|MLEC_RAT Malectin OS=Rattus norvegicus OX=10116 GN=Mlec PE=2 SV=1;tr|A0A0G2K121|A0A0G2K121_RAT Unc-119 lipid-binding chaperone B OS=Rattus norvegicus OX=10116 GN=Mlec PE=1 SV=1	2	7	7	7	0	1	2	1	1	1	1	0	0	0	0	1	1	0	0	2	0	0	1	1	1	0	1	0	0	0	0	0	1	1	0	0	2	1	2	0	0	0	0	1
sp|Q5FWT1|FA98A_RAT	sp|Q5FWT1|FA98A_RAT	4	4	4	sp|Q5FWT1|FA98A_RAT Protein FAM98A OS=Rattus norvegicus OX=10116 GN=Fam98a PE=2 SV=1	1	4	4	4	0	1	0	0	0	0	0	0	0	0	0	0	1	0	1	0	0	0	0	0	0	1	0	0	1	0	0	1	0	0	0	0	0	0	0	1	0	0	0	0
sp|Q5FWY5|AIP_RAT	sp|Q5FWY5|AIP_RAT	4	4	4	sp|Q5FWY5|AIP_RAT AH receptor-interacting protein OS=Rattus norvegicus OX=10116 GN=Aip PE=1 SV=1	1	4	4	4	0	0	0	0	0	0	0	0	0	0	0	0	1	1	0	0	0	0	0	0	0	0	0	0	2	1	0	0	0	0	0	0	2	0	0	1	1	0	0	1
sp|Q5GFD9|IMPCT_RAT	sp|Q5GFD9|IMPCT_RAT	2	2	2	sp|Q5GFD9|IMPCT_RAT Protein IMPACT OS=Rattus norvegicus OX=10116 GN=Impact PE=1 SV=1	1	2	2	2	0	1	1	0	0	0	0	0	1	1	0	1	1	0	0	0	1	1	0	0	0	0	0	0	0	0	0	0	0	1	0	0	2	0	0	1	0	0	0	0
sp|Q5HZE2|T120A_RAT	sp|Q5HZE2|T120A_RAT	1	1	1	sp|Q5HZE2|T120A_RAT Transmembrane protein 120A OS=Rattus norvegicus OX=10116 GN=Tmem120a PE=2 SV=1	1	1	1	1	0	0	0	0	0	0	0	0	0	0	0	0	0	0	0	0	0	0	0	0	0	0	0	0	0	0	0	0	0	0	0	0	0	0	0	0	0	0	0	0
sp|Q5HZV9|PP1R7_RAT;tr|R9PXV7|R9PXV7_RAT	sp|Q5HZV9|PP1R7_RAT;tr|R9PXV7|R9PXV7_RAT	10;7	10;7	10;7	sp|Q5HZV9|PP1R7_RAT Protein phosphatase 1 regulatory subunit 7 OS=Rattus norvegicus OX=10116 GN=Ppp1r7 PE=1 SV=1;tr|R9PXV7|R9PXV7_RAT Uncharacterized protein OS=Rattus norvegicus OX=10116 PE=1 SV=1	2	10	10	10	0	2	2	0	1	1	0	1	1	1	2	1	3	2	2	0	0	2	0	0	1	0	0	1	0	2	1	1	1	1	1	3	2	1	2	1	1	0	3	2
sp|Q5HZY0|UBXN4_RAT	sp|Q5HZY0|UBXN4_RAT	2	2	2	sp|Q5HZY0|UBXN4_RAT UBX domain-containing protein 4 OS=Rattus norvegicus OX=10116 GN=Ubxn4 PE=1 SV=1	1	2	2	2	0	0	0	0	0	0	0	0	0	0	0	0	0	0	0	0	0	0	0	0	0	0	0	0	0	0	0	0	0	0	0	0	0	0	0	0	0	0	0	0
sp|Q5HZY2|SAR1B_RAT	sp|Q5HZY2|SAR1B_RAT	5	3	3	sp|Q5HZY2|SAR1B_RAT GTP-binding protein SAR1b OS=Rattus norvegicus OX=10116 GN=Sar1b PE=2 SV=1	1	5	3	3	1	2	0	2	2	2	3	2	1	2	1	1	3	1	2	2	1	1	1	2	1	2	2	4	3	2	2	1	3	4	1	2	2	3	1	2	1	1	3	2
tr|F1LP30|F1LP30_RAT;sp|Q5I0C3|MCCA_RAT	tr|F1LP30|F1LP30_RAT;sp|Q5I0C3|MCCA_RAT	2;2	2;2	2;2	tr|F1LP30|F1LP30_RAT Methylcrotonoyl-CoA carboxylase subunit alpha, mitochondrial OS=Rattus norvegicus OX=10116 GN=Mccc1 PE=1 SV=1;sp|Q5I0C3|MCCA_RAT Methylcrotonoyl-CoA carboxylase subunit alpha, mitochondrial OS=Rattus norvegicus OX=10116 GN=Mccc1 PE=1 S	2	2	2	2	0	1	1	1	0	0	0	0	1	0	1	1	1	0	0	0	1	1	1	0	1	1	0	0	0	0	0	1	0	1	0	1	1	0	0	1	0	0	1	0
sp|Q5I0D1|GLOD4_RAT	sp|Q5I0D1|GLOD4_RAT	14	14	14	sp|Q5I0D1|GLOD4_RAT Glyoxalase domain-containing protein 4 OS=Rattus norvegicus OX=10116 GN=Glod4 PE=1 SV=1	1	14	14	14	2	2	1	3	0	3	2	3	4	1	5	6	4	4	6	2	1	0	3	1	5	2	2	4	3	1	4	2	6	4	2	3	5	2	1	2	5	4	4	2
sp|Q5I0D5|LHPP_RAT	sp|Q5I0D5|LHPP_RAT	2	2	2	sp|Q5I0D5|LHPP_RAT Phospholysine phosphohistidine inorganic pyrophosphate phosphatase OS=Rattus norvegicus OX=10116 GN=Lhpp PE=2 SV=1	1	2	2	2	0	1	0	0	0	0	0	0	0	1	1	1	1	1	1	0	1	0	1	0	1	0	0	1	0	0	0	1	1	1	1	1	2	1	1	1	1	1	1	0
sp|Q5I0D7|PEPD_RAT	sp|Q5I0D7|PEPD_RAT	3	3	3	sp|Q5I0D7|PEPD_RAT Xaa-Pro dipeptidase OS=Rattus norvegicus OX=10116 GN=Pepd PE=2 SV=1	1	3	3	3	0	0	0	0	0	0	0	0	0	0	0	0	0	0	0	0	0	0	0	0	0	0	0	0	0	1	0	0	0	0	0	0	0	1	0	0	0	0	0	0
sp|Q5I0E7|TMED9_RAT	sp|Q5I0E7|TMED9_RAT	8	8	7	sp|Q5I0E7|TMED9_RAT Transmembrane emp24 domain-containing protein 9 OS=Rattus norvegicus OX=10116 GN=Tmed9 PE=1 SV=1	1	8	8	7	2	2	2	3	4	3	1	4	2	3	3	2	3	4	4	3	2	3	3	3	4	2	2	2	2	2	0	2	1	2	3	1	1	2	1	1	1	2	3	1
sp|Q5I0H4|TMCO1_RAT	sp|Q5I0H4|TMCO1_RAT	1	1	1	sp|Q5I0H4|TMCO1_RAT Calcium load-activated calcium channel OS=Rattus norvegicus OX=10116 GN=Tmco1 PE=2 SV=1	1	1	1	1	0	0	0	0	0	0	0	0	0	0	1	0	0	0	1	0	0	0	0	0	0	0	0	0	0	0	0	0	0	0	1	0	0	0	0	0	0	0	0	1
sp|Q5I0P2|GCSH_RAT;tr|A0A0G2JZ02|A0A0G2JZ02_RAT;tr|A0A0G2JYW6|A0A0G2JYW6_RAT	sp|Q5I0P2|GCSH_RAT	3;1;1	3;1;1	3;1;1	sp|Q5I0P2|GCSH_RAT Glycine cleavage system H protein, mitochondrial OS=Rattus norvegicus OX=10116 GN=Gcsh PE=2 SV=1	3	3	3	3	0	0	0	0	0	0	0	0	0	0	1	1	1	0	0	0	0	0	0	0	0	0	0	0	0	1	1	0	1	0	1	0	0	0	0	0	0	0	0	0
sp|Q5M7U6|ARP2_RAT	sp|Q5M7U6|ARP2_RAT	12	12	12	sp|Q5M7U6|ARP2_RAT Actin-related protein 2 OS=Rattus norvegicus OX=10116 GN=Actr2 PE=2 SV=1	1	12	12	12	6	5	5	6	6	2	4	5	7	7	5	7	7	4	5	5	7	4	7	3	5	4	4	4	2	4	3	2	4	5	4	4	3	3	3	6	5	5	6	5
sp|Q5M7V8|TR150_RAT	sp|Q5M7V8|TR150_RAT	7	7	7	sp|Q5M7V8|TR150_RAT Thyroid hormone receptor-associated protein 3 OS=Rattus norvegicus OX=10116 GN=Thrap3 PE=1 SV=1	1	7	7	7	0	0	0	0	0	0	0	1	0	0	0	0	0	0	1	0	0	0	0	0	0	1	0	0	0	0	0	0	1	0	0	0	0	0	0	0	0	0	0	0
tr|F1LN14|F1LN14_RAT;sp|Q5M824|SHC1_RAT;tr|G3V8S2|G3V8S2_RAT	tr|F1LN14|F1LN14_RAT;sp|Q5M824|SHC1_RAT;tr|G3V8S2|G3V8S2_RAT	1;1;1	1;1;1	1;1;1	tr|F1LN14|F1LN14_RAT SHC-transforming protein 1 OS=Rattus norvegicus OX=10116 GN=Shc1 PE=1 SV=1;sp|Q5M824|SHC1_RAT SHC-transforming protein 1 OS=Rattus norvegicus OX=10116 GN=Shc1 PE=1 SV=1;tr|G3V8S2|G3V8S2_RAT SHC-transforming protein 1 OS=Rattus norvegic	3	1	1	1	0	0	0	0	0	0	0	0	0	0	0	0	0	0	0	0	0	0	0	0	0	0	0	0	0	0	0	0	0	0	0	0	0	0	0	0	0	0	0	0
sp|Q5M827|PIR_RAT	sp|Q5M827|PIR_RAT	7	7	7	sp|Q5M827|PIR_RAT Pirin OS=Rattus norvegicus OX=10116 GN=Pir PE=1 SV=1	1	7	7	7	2	2	2	0	2	3	1	2	1	2	1	2	2	1	1	2	3	1	1	2	3	1	2	1	2	1	2	2	2	1	2	2	1	1	1	2	1	1	1	2
sp|Q5M936|TOR3A_RAT	sp|Q5M936|TOR3A_RAT	2	2	2	sp|Q5M936|TOR3A_RAT Torsin-3A OS=Rattus norvegicus OX=10116 GN=Tor3a PE=2 SV=1	1	2	2	2	0	0	0	0	0	0	0	0	0	0	2	0	0	0	0	0	0	0	0	0	0	1	0	0	0	0	0	0	0	0	0	0	0	0	0	1	0	0	0	0
sp|Q5M9G3|CAPR1_RAT;tr|A0A0G2K8H0|A0A0G2K8H0_RAT	sp|Q5M9G3|CAPR1_RAT;tr|A0A0G2K8H0|A0A0G2K8H0_RAT	7;7	7;7	7;7	sp|Q5M9G3|CAPR1_RAT Caprin-1 OS=Rattus norvegicus OX=10116 GN=Caprin1 PE=1 SV=2;tr|A0A0G2K8H0|A0A0G2K8H0_RAT Caprin-1 OS=Rattus norvegicus OX=10116 GN=Caprin1 PE=1 SV=1	2	7	7	7	3	2	2	3	1	2	4	3	2	2	2	2	2	2	2	4	4	1	3	3	2	2	4	4	1	1	4	1	3	3	3	3	2	3	2	4	5	4	1	2
sp|Q5M9I5|QCR6_RAT	sp|Q5M9I5|QCR6_RAT	2	2	2	sp|Q5M9I5|QCR6_RAT Cytochrome b-c1 complex subunit 6, mitochondrial OS=Rattus norvegicus OX=10116 GN=Uqcrh PE=3 SV=1	1	2	2	2	1	1	1	1	0	0	1	1	1	0	1	1	1	1	1	0	1	1	1	1	1	1	0	0	1	0	0	1	1	1	1	1	1	1	1	0	0	1	1	1
sp|Q5PPH0|ENOPH_RAT	sp|Q5PPH0|ENOPH_RAT	3	3	3	sp|Q5PPH0|ENOPH_RAT Enolase-phosphatase E1 OS=Rattus norvegicus OX=10116 GN=Enoph1 PE=2 SV=1	1	3	3	3	0	0	0	0	0	0	0	0	0	0	0	0	0	0	0	0	0	0	0	0	0	0	0	0	0	0	0	0	0	0	0	0	0	0	0	0	0	0	0	0
tr|A0A0G2K9P4|A0A0G2K9P4_RAT;sp|Q5PPJ9|SHLB2_RAT;tr|D4A7V1|D4A7V1_RAT	tr|A0A0G2K9P4|A0A0G2K9P4_RAT;sp|Q5PPJ9|SHLB2_RAT	7;7;3	6;6;3	6;6;3	tr|A0A0G2K9P4|A0A0G2K9P4_RAT Endophilin-B2 OS=Rattus norvegicus OX=10116 GN=Sh3glb2 PE=1 SV=1;sp|Q5PPJ9|SHLB2_RAT Endophilin-B2 OS=Rattus norvegicus OX=10116 GN=Sh3glb2 PE=1 SV=2	3	7	6	6	0	0	0	0	0	0	0	0	0	0	0	0	0	0	0	0	0	0	0	0	0	0	0	0	0	0	0	0	0	0	0	0	0	0	0	0	0	0	0	0
sp|Q5PPL3|NSDHL_RAT	sp|Q5PPL3|NSDHL_RAT	7	7	7	sp|Q5PPL3|NSDHL_RAT Sterol-4-alpha-carboxylate 3-dehydrogenase, decarboxylating OS=Rattus norvegicus OX=10116 GN=Nsdhl PE=2 SV=1	1	7	7	7	2	3	1	1	1	1	1	0	1	1	1	2	1	1	0	1	1	1	0	1	1	1	1	0	0	1	1	0	2	1	1	1	0	1	1	1	2	1	1	0
sp|Q5PPN5|TPPP3_RAT	sp|Q5PPN5|TPPP3_RAT	2	2	2	sp|Q5PPN5|TPPP3_RAT Tubulin polymerization-promoting protein family member 3 OS=Rattus norvegicus OX=10116 GN=Tppp3 PE=2 SV=1	1	2	2	2	0	0	0	0	0	0	0	0	0	0	0	0	0	0	0	0	0	0	0	0	0	0	0	0	0	0	0	0	0	0	0	0	1	0	0	0	0	0	0	0
sp|Q5PQJ6|P5CR3_RAT	sp|Q5PQJ6|P5CR3_RAT	3	3	3	sp|Q5PQJ6|P5CR3_RAT Pyrroline-5-carboxylate reductase 3 OS=Rattus norvegicus OX=10116 GN=Pycr3 PE=2 SV=1	1	3	3	3	0	0	0	0	0	0	0	0	0	0	0	0	0	0	0	0	0	0	0	0	0	0	0	0	0	0	0	0	0	0	0	0	0	0	0	0	0	0	0	0
sp|Q5PQL2|CNOT9_RAT	sp|Q5PQL2|CNOT9_RAT	3	3	3	sp|Q5PQL2|CNOT9_RAT CCR4-NOT transcription complex subunit 9 OS=Rattus norvegicus OX=10116 GN=Cnot9 PE=1 SV=1	1	3	3	3	0	0	0	0	1	0	0	0	0	0	0	0	0	0	0	0	0	0	0	0	0	0	0	0	0	0	0	0	0	0	0	0	0	0	0	0	0	0	0	0
sp|Q5PQL5|PTSS1_RAT;tr|A0A0G2K2U0|A0A0G2K2U0_RAT;tr|A0A0G2JZJ5|A0A0G2JZJ5_RAT	sp|Q5PQL5|PTSS1_RAT;tr|A0A0G2K2U0|A0A0G2K2U0_RAT;tr|A0A0G2JZJ5|A0A0G2JZJ5_RAT	4;4;4	4;4;4	4;4;4	sp|Q5PQL5|PTSS1_RAT Phosphatidylserine synthase 1 OS=Rattus norvegicus OX=10116 GN=Ptdss1 PE=2 SV=1;tr|A0A0G2K2U0|A0A0G2K2U0_RAT Phosphatidylserine synthase 1 OS=Rattus norvegicus OX=10116 GN=Ptdss1 PE=1 SV=1;tr|A0A0G2JZJ5|A0A0G2JZJ5_RAT Phosphatidylserine	3	4	4	4	0	0	0	0	0	0	0	0	0	0	0	1	0	0	0	0	0	0	0	1	0	0	0	0	0	0	0	0	0	1	0	0	0	0	0	0	0	1	0	0
sp|Q5PQN0|NCALD_RAT	sp|Q5PQN0|NCALD_RAT	3	2	1	sp|Q5PQN0|NCALD_RAT Neurocalcin-delta OS=Rattus norvegicus OX=10116 GN=Ncald PE=1 SV=3	1	3	2	1	1	2	0	0	0	1	0	1	0	0	0	1	2	0	0	0	0	0	1	1	0	1	0	0	0	0	0	0	0	0	0	0	0	0	0	1	0	0	1	0
tr|F1LU19|F1LU19_RAT;tr|A0A0G2K4R7|A0A0G2K4R7_RAT;sp|Q5PQP1|RBMS1_RAT;tr|F1M2F1|F1M2F1_RAT;tr|F1LYR6|F1LYR6_RAT;tr|F1LVI3|F1LVI3_RAT	tr|F1LU19|F1LU19_RAT;tr|A0A0G2K4R7|A0A0G2K4R7_RAT;sp|Q5PQP1|RBMS1_RAT;tr|F1M2F1|F1M2F1_RAT;tr|F1LYR6|F1LYR6_RAT;tr|F1LVI3|F1LVI3_RAT	1;1;1;1;1;1	1;1;1;1;1;1	1;1;1;1;1;1	tr|F1LU19|F1LU19_RAT RNA-binding motif, single stranded-interacting protein 3 OS=Rattus norvegicus OX=10116 GN=Rbms3 PE=1 SV=3;tr|A0A0G2K4R7|A0A0G2K4R7_RAT RNA-binding motif, single-stranded-interacting protein 1 OS=Rattus norvegicus OX=10116 GN=Rbms1 PE=1	6	1	1	1	0	0	0	1	0	0	0	1	1	1	0	0	0	0	0	0	0	0	0	0	0	0	0	1	0	1	0	0	0	1	0	0	0	1	1	0	0	0	0	1
sp|Q5PQX1|TOIP1_RAT;sp|Q5PQX1-3|TOIP1_RAT;sp|Q5PQX1-2|TOIP1_RAT	sp|Q5PQX1|TOIP1_RAT;sp|Q5PQX1-3|TOIP1_RAT;sp|Q5PQX1-2|TOIP1_RAT	9;8;7	9;8;7	9;8;7	sp|Q5PQX1|TOIP1_RAT Torsin-1A-interacting protein 1 OS=Rattus norvegicus OX=10116 GN=Tor1aip1 PE=1 SV=1;sp|Q5PQX1-3|TOIP1_RAT Isoform 3 of Torsin-1A-interacting protein 1 OS=Rattus norvegicus OX=10116 GN=Tor1aip1;sp|Q5PQX1-2|TOIP1_RAT Isoform 2 of Torsin-1	3	9	9	9	2	1	3	1	2	1	1	0	2	2	2	1	2	1	2	1	2	2	1	1	2	4	1	3	1	1	1	1	0	1	1	2	2	1	1	1	1	2	2	1
sp|Q5QD51-3|AKA12_RAT;sp|Q5QD51-2|AKA12_RAT;sp|Q5QD51|AKA12_RAT	sp|Q5QD51-3|AKA12_RAT;sp|Q5QD51-2|AKA12_RAT;sp|Q5QD51|AKA12_RAT	13;13;13	13;13;13	13;13;13	sp|Q5QD51-3|AKA12_RAT Isoform 3 of A-kinase anchor protein 12 OS=Rattus norvegicus OX=10116 GN=Akap12;sp|Q5QD51-2|AKA12_RAT Isoform 2 of A-kinase anchor protein 12 OS=Rattus norvegicus OX=10116 GN=Akap12;sp|Q5QD51|AKA12_RAT A-kinase anchor protein 12 OS=Ra	3	13	13	13	1	0	1	0	0	0	0	0	0	0	1	0	1	0	0	0	0	0	0	0	0	0	1	1	0	1	0	0	0	1	0	1	1	1	0	1	0	2	0	0
sp|Q5QJC9|BAG5_RAT	sp|Q5QJC9|BAG5_RAT	7	7	7	sp|Q5QJC9|BAG5_RAT BAG family molecular chaperone regulator 5 OS=Rattus norvegicus OX=10116 GN=Bag5 PE=1 SV=1	1	7	7	7	0	0	0	0	0	0	0	0	0	0	0	0	0	0	0	1	0	0	0	0	0	1	0	1	0	0	0	0	0	0	0	0	0	0	0	0	0	0	0	0
sp|Q5RJP0|ALD1_RAT;tr|F7EMK8|F7EMK8_RAT;tr|Q6AY99|Q6AY99_RAT	sp|Q5RJP0|ALD1_RAT;tr|F7EMK8|F7EMK8_RAT;tr|Q6AY99|Q6AY99_RAT	8;7;7	1;0;0	1;0;0	sp|Q5RJP0|ALD1_RAT Aldo-keto reductase family 1 member B7 OS=Rattus norvegicus OX=10116 GN=Akr1b7 PE=1 SV=1;tr|F7EMK8|F7EMK8_RAT Aldose reductase-related protein 1-like OS=Rattus norvegicus OX=10116 GN=LOC100910708 PE=4 SV=1;tr|Q6AY99|Q6AY99_RAT Aldo-keto	3	8	1	1	0	0	0	0	0	0	0	0	0	0	0	0	0	0	0	0	0	0	0	0	0	0	0	0	0	0	0	0	0	0	0	0	0	0	0	0	0	0	0	0
sp|Q5RJQ4|SIR2_RAT;tr|A0A0G2JWM2|A0A0G2JWM2_RAT	sp|Q5RJQ4|SIR2_RAT;tr|A0A0G2JWM2|A0A0G2JWM2_RAT	2;2	2;2	2;2	sp|Q5RJQ4|SIR2_RAT NAD-dependent protein deacetylase sirtuin-2 OS=Rattus norvegicus OX=10116 GN=Sirt2 PE=1 SV=1;tr|A0A0G2JWM2|A0A0G2JWM2_RAT NAD-dependent protein deacetylase OS=Rattus norvegicus OX=10116 GN=Sirt2 PE=1 SV=1	2	2	2	2	0	0	0	0	0	0	0	1	0	1	0	1	1	0	0	0	1	0	1	1	1	0	0	0	1	0	1	1	0	0	0	1	0	0	0	0	0	0	0	0
sp|Q5RJR2|TWF1_RAT	sp|Q5RJR2|TWF1_RAT	13	13	12	sp|Q5RJR2|TWF1_RAT Twinfilin-1 OS=Rattus norvegicus OX=10116 GN=Twf1 PE=1 SV=1	1	13	13	12	3	3	2	1	2	2	2	0	2	2	1	3	3	2	3	2	3	2	1	4	1	4	3	2	2	2	3	2	2	3	1	1	0	1	3	3	3	1	1	2
sp|Q5RJR8|LRC59_RAT;tr|A0A0G2K6J3|A0A0G2K6J3_RAT	sp|Q5RJR8|LRC59_RAT	11;2	11;2	11;2	sp|Q5RJR8|LRC59_RAT Leucine-rich repeat-containing protein 59 OS=Rattus norvegicus OX=10116 GN=Lrrc59 PE=1 SV=1	2	11	11	11	9	5	6	6	6	5	7	5	6	5	5	7	7	5	6	6	6	4	8	6	5	5	5	8	7	8	5	6	7	7	7	6	5	7	6	3	8	7	6	7
sp|Q5RJZ6|SCOC_RAT	sp|Q5RJZ6|SCOC_RAT	1	1	1	sp|Q5RJZ6|SCOC_RAT Short coiled-coil protein OS=Rattus norvegicus OX=10116 GN=Scoc PE=2 SV=1	1	1	1	1	1	0	1	0	1	0	1	0	1	1	1	0	1	0	0	0	1	0	0	0	1	0	1	0	0	1	1	1	0	0	0	0	0	0	0	1	1	0	1	0
sp|Q5RK09|EIF3G_RAT	sp|Q5RK09|EIF3G_RAT	4	4	4	sp|Q5RK09|EIF3G_RAT Eukaryotic translation initiation factor 3 subunit G OS=Rattus norvegicus OX=10116 GN=Eif3g PE=1 SV=1	1	4	4	4	0	0	0	0	0	0	0	0	1	0	0	0	1	0	0	0	0	0	0	0	0	1	1	1	0	1	1	0	1	0	0	1	0	0	0	1	0	1	0	0
tr|M0R6G0|M0R6G0_RAT;sp|Q5RK28|NMES1_RAT	tr|M0R6G0|M0R6G0_RAT;sp|Q5RK28|NMES1_RAT	1;1	1;1	1;1	tr|M0R6G0|M0R6G0_RAT Hypothetical LOC302884 OS=Rattus norvegicus OX=10116 GN=MGC105649 PE=4 SV=1;sp|Q5RK28|NMES1_RAT Normal mucosa of esophagus-specific gene 1 protein OS=Rattus norvegicus OX=10116 GN=Nmes1 PE=3 SV=1	2	1	1	1	0	0	0	0	0	0	0	0	0	0	0	0	0	0	0	0	0	0	0	0	0	0	0	1	0	0	0	0	0	0	0	0	0	0	0	0	0	0	0	0
sp|Q5RKH0|GLYR1_RAT	sp|Q5RKH0|GLYR1_RAT	3	3	3	sp|Q5RKH0|GLYR1_RAT Putative oxidoreductase GLYR1 OS=Rattus norvegicus OX=10116 GN=Glyr1 PE=1 SV=1	1	3	3	3	0	0	0	0	0	0	0	0	0	0	1	0	0	0	0	0	1	0	0	0	0	0	0	1	0	0	0	1	0	0	0	0	0	1	0	0	0	0	0	0
sp|Q5RKH7|S35F6_RAT	sp|Q5RKH7|S35F6_RAT	2	2	2	sp|Q5RKH7|S35F6_RAT Solute carrier family 35 member F6 OS=Rattus norvegicus OX=10116 GN=Slc35f6 PE=2 SV=1	1	2	2	2	1	0	1	1	1	0	1	0	1	1	1	1	1	0	0	1	1	1	1	0	1	0	0	0	1	1	1	1	0	0	0	0	0	0	0	1	0	1	1	1
sp|Q5RKI0|WDR1_RAT	sp|Q5RKI0|WDR1_RAT	26	26	26	sp|Q5RKI0|WDR1_RAT WD repeat-containing protein 1 OS=Rattus norvegicus OX=10116 GN=Wdr1 PE=1 SV=3	1	26	26	26	8	10	9	10	10	11	11	7	5	13	10	7	8	7	10	12	11	10	11	9	9	7	10	11	12	10	7	7	11	7	9	12	9	9	8	10	10	14	11	10
sp|Q5RKI1|IF4A2_RAT;tr|A0A0G2K8B7|A0A0G2K8B7_RAT	sp|Q5RKI1|IF4A2_RAT;tr|A0A0G2K8B7|A0A0G2K8B7_RAT	14;12	6;4	6;4	sp|Q5RKI1|IF4A2_RAT Eukaryotic initiation factor 4A-II OS=Rattus norvegicus OX=10116 GN=Eif4a2 PE=1 SV=1;tr|A0A0G2K8B7|A0A0G2K8B7_RAT Eukaryotic initiation factor 4A-II OS=Rattus norvegicus OX=10116 GN=Eif4a2 PE=1 SV=1	2	14	6	6	6	5	4	4	6	3	3	4	4	6	5	4	4	6	5	5	6	7	6	6	7	3	4	3	3	5	4	3	3	4	4	6	2	5	3	3	6	4	6	5
sp|Q5SGE0|LPPRC_RAT;tr|F1LM33|F1LM33_RAT	sp|Q5SGE0|LPPRC_RAT;tr|F1LM33|F1LM33_RAT	29;28	29;28	29;28	sp|Q5SGE0|LPPRC_RAT Leucine-rich PPR motif-containing protein, mitochondrial OS=Rattus norvegicus OX=10116 GN=Lrpprc PE=1 SV=1;tr|F1LM33|F1LM33_RAT Leucine-rich PPR motif-containing protein, mitochondrial OS=Rattus norvegicus OX=10116 GN=Lrpprc PE=1 SV=2	2	29	29	29	2	0	0	0	1	1	1	1	1	0	1	3	3	1	1	0	1	2	1	0	0	0	1	2	1	2	3	1	2	0	3	0	1	2	2	1	2	2	1	0
sp|Q5U1X1|ORN_RAT;tr|A0A0G2K038|A0A0G2K038_RAT	sp|Q5U1X1|ORN_RAT;tr|A0A0G2K038|A0A0G2K038_RAT	2;2	2;2	2;2	sp|Q5U1X1|ORN_RAT Oligoribonuclease, mitochondrial OS=Rattus norvegicus OX=10116 GN=Rexo2 PE=2 SV=1;tr|A0A0G2K038|A0A0G2K038_RAT Oligoribonuclease, mitochondrial OS=Rattus norvegicus OX=10116 GN=Rexo2 PE=1 SV=1	2	2	2	2	1	0	1	1	1	1	1	1	1	1	1	1	1	0	0	0	1	0	1	1	1	1	0	1	1	0	0	0	1	1	1	1	1	0	0	1	1	0	1	1
tr|R9PXX3|R9PXX3_RAT;sp|Q5U1Y1|RAB34_RAT;tr|A0A0G2K738|A0A0G2K738_RAT	tr|R9PXX3|R9PXX3_RAT;sp|Q5U1Y1|RAB34_RAT;tr|A0A0G2K738|A0A0G2K738_RAT	3;3;2	3;3;2	3;3;2	tr|R9PXX3|R9PXX3_RAT Ras-related protein Rab-34 OS=Rattus norvegicus OX=10116 GN=Rab34 PE=1 SV=2;sp|Q5U1Y1|RAB34_RAT Ras-related protein Rab-34 OS=Rattus norvegicus OX=10116 GN=Rab34 PE=2 SV=1;tr|A0A0G2K738|A0A0G2K738_RAT Ras-related protein Rab-34 OS=Ratt	3	3	3	3	0	0	0	0	0	0	0	0	1	0	0	0	0	0	0	0	1	0	1	0	0	0	0	0	0	0	0	0	0	0	0	0	0	0	0	0	0	0	0	0
sp|Q5U1Y4|AKCL2_RAT	sp|Q5U1Y4|AKCL2_RAT	2	2	2	sp|Q5U1Y4|AKCL2_RAT 1,5-anhydro-D-fructose reductase OS=Rattus norvegicus OX=10116 GN=Akr1e2 PE=2 SV=1	1	2	2	2	0	0	0	0	0	0	0	0	0	0	1	0	0	0	0	0	0	0	0	0	0	0	0	0	0	0	0	0	0	0	0	0	0	0	0	0	0	0	0	0
sp|Q5U1Z2|TPPC3_RAT	sp|Q5U1Z2|TPPC3_RAT	2	2	2	sp|Q5U1Z2|TPPC3_RAT Trafficking protein particle complex subunit 3 OS=Rattus norvegicus OX=10116 GN=Trappc3 PE=2 SV=1	1	2	2	2	1	0	0	0	0	0	0	0	1	0	0	0	1	0	0	0	0	0	1	0	0	0	1	0	0	0	1	1	1	0	0	0	1	0	1	1	0	0	0	0
sp|Q5U204|LTOR3_RAT	sp|Q5U204|LTOR3_RAT	2	2	2	sp|Q5U204|LTOR3_RAT Ragulator complex protein LAMTOR3 OS=Rattus norvegicus OX=10116 GN=Lamtor3 PE=2 SV=1	1	2	2	2	1	1	0	0	0	0	0	1	1	1	0	1	1	1	0	1	0	0	1	0	1	1	0	1	0	0	1	0	0	1	1	1	1	2	0	1	1	1	0	0
sp|Q5U206|CALL3_RAT	sp|Q5U206|CALL3_RAT	3	2	2	sp|Q5U206|CALL3_RAT Calmodulin-like protein 3 OS=Rattus norvegicus OX=10116 GN=Calml3 PE=2 SV=1	1	3	2	2	1	0	0	0	1	0	0	0	0	0	1	1	1	1	1	0	0	0	0	0	0	0	0	0	0	0	0	1	0	1	1	1	0	1	0	0	0	0	1	0
sp|Q5U211|SNX3_RAT	sp|Q5U211|SNX3_RAT	7	7	6	sp|Q5U211|SNX3_RAT Sorting nexin-3 OS=Rattus norvegicus OX=10116 GN=Snx3 PE=1 SV=1	1	7	7	6	1	2	2	2	2	1	4	2	1	1	2	1	2	1	2	2	1	3	2	1	2	1	3	3	2	0	3	1	1	2	2	0	3	1	2	2	1	2	1	0
sp|Q5U216|DX39A_RAT	sp|Q5U216|DX39A_RAT	14	5	5	sp|Q5U216|DX39A_RAT ATP-dependent RNA helicase DDX39A OS=Rattus norvegicus OX=10116 GN=Ddx39a PE=2 SV=1	1	14	5	5	3	4	3	2	4	4	3	4	3	4	3	2	4	4	3	4	3	5	1	3	5	3	2	3	3	1	4	2	2	2	4	2	2	4	2	2	3	0	4	3
sp|Q5U2Q3|CK054_RAT	sp|Q5U2Q3|CK054_RAT	4	4	4	sp|Q5U2Q3|CK054_RAT Ester hydrolase C11orf54 homolog OS=Rattus norvegicus OX=10116 PE=1 SV=1	1	4	4	4	1	1	1	0	1	1	1	1	1	0	1	2	2	0	1	0	0	0	1	1	1	1	1	0	1	0	2	0	1	2	1	2	1	0	0	2	0	0	0	1
sp|Q5U2Q7|ERF1_RAT	sp|Q5U2Q7|ERF1_RAT	9	9	9	sp|Q5U2Q7|ERF1_RAT Eukaryotic peptide chain release factor subunit 1 OS=Rattus norvegicus OX=10116 GN=Etf1 PE=2 SV=3	1	9	9	9	1	0	1	0	2	0	1	1	1	0	2	0	2	1	2	1	1	0	1	3	1	0	2	2	1	0	2	0	3	1	1	1	1	1	0	0	1	1	2	1
tr|A0A0G2JT30|A0A0G2JT30_RAT;sp|Q5U2R0|MAT2B_RAT	tr|A0A0G2JT30|A0A0G2JT30_RAT;sp|Q5U2R0|MAT2B_RAT	2;2	2;2	2;2	tr|A0A0G2JT30|A0A0G2JT30_RAT Methionine adenosyltransferase 2 subunit beta OS=Rattus norvegicus OX=10116 GN=Mat2b PE=1 SV=1;sp|Q5U2R0|MAT2B_RAT Methionine adenosyltransferase 2 subunit beta OS=Rattus norvegicus OX=10116 GN=Mat2b PE=2 SV=1	2	2	2	2	0	0	0	0	0	0	0	0	0	0	0	0	0	0	0	0	0	0	0	0	0	0	0	0	0	0	0	0	0	0	0	0	0	0	0	0	0	0	0	0
sp|Q5U2R7|MESD_RAT	sp|Q5U2R7|MESD_RAT	10	10	10	sp|Q5U2R7|MESD_RAT LRP chaperone MESD OS=Rattus norvegicus OX=10116 GN=Mesd PE=2 SV=1	1	10	10	10	0	3	0	0	0	1	0	0	0	1	0	2	1	0	1	0	0	0	0	0	0	0	0	1	0	0	2	0	0	0	2	1	0	0	1	0	1	0	0	0
sp|Q5U2U2|CRKL_RAT	sp|Q5U2U2|CRKL_RAT	6	6	6	sp|Q5U2U2|CRKL_RAT Crk-like protein OS=Rattus norvegicus OX=10116 GN=Crkl PE=1 SV=1	1	6	6	6	1	2	1	0	1	0	0	0	1	0	0	0	0	0	0	0	1	0	0	0	0	0	2	1	0	1	0	1	1	1	2	1	0	1	0	0	1	0	1	3
sp|Q5U2U7|MCES_RAT	sp|Q5U2U7|MCES_RAT	2	2	2	sp|Q5U2U7|MCES_RAT mRNA cap guanine-N7 methyltransferase OS=Rattus norvegicus OX=10116 GN=Rnmt PE=1 SV=1	1	2	2	2	0	0	0	0	0	0	0	0	0	0	0	0	0	0	0	0	0	0	0	0	0	0	0	0	0	0	0	0	0	0	0	0	0	0	0	0	0	0	0	0
sp|Q5U2V8|EMC3_RAT	sp|Q5U2V8|EMC3_RAT	1	1	1	sp|Q5U2V8|EMC3_RAT ER membrane protein complex subunit 3 OS=Rattus norvegicus OX=10116 GN=Emc3 PE=2 SV=3	1	1	1	1	0	0	0	0	0	0	0	0	0	0	0	0	0	0	0	0	0	0	0	0	0	0	0	0	0	0	0	0	0	0	0	0	0	0	0	0	0	0	0	0
sp|Q5U2X6|CCD47_RAT	sp|Q5U2X6|CCD47_RAT	6	6	6	sp|Q5U2X6|CCD47_RAT Coiled-coil domain-containing protein 47 OS=Rattus norvegicus OX=10116 GN=Ccdc47 PE=2 SV=1	1	6	6	6	0	0	0	0	0	0	0	0	0	0	0	0	0	0	0	0	0	0	0	0	0	0	1	0	1	0	0	0	0	0	1	1	0	0	0	0	0	0	0	0
sp|Q5U2Y1-2|GTF2I_RAT;sp|Q5U2Y1|GTF2I_RAT;tr|A0A0G2K4T7|A0A0G2K4T7_RAT	sp|Q5U2Y1-2|GTF2I_RAT;sp|Q5U2Y1|GTF2I_RAT;tr|A0A0G2K4T7|A0A0G2K4T7_RAT	4;4;4	4;4;4	4;4;4	sp|Q5U2Y1-2|GTF2I_RAT Isoform 2 of General transcription factor II-I OS=Rattus norvegicus OX=10116 GN=Gtf2i;sp|Q5U2Y1|GTF2I_RAT General transcription factor II-I OS=Rattus norvegicus OX=10116 GN=Gtf2i PE=1 SV=2;tr|A0A0G2K4T7|A0A0G2K4T7_RAT General transcri	3	4	4	4	0	0	0	0	0	1	0	0	0	0	0	0	0	0	0	0	0	0	0	0	0	0	0	0	0	0	0	0	0	0	0	0	0	0	0	0	0	0	0	0
sp|Q5U2Z3|NP1L4_RAT;tr|A0A0H2UHZ2|A0A0H2UHZ2_RAT	sp|Q5U2Z3|NP1L4_RAT;tr|A0A0H2UHZ2|A0A0H2UHZ2_RAT	10;10	9;9	9;9	sp|Q5U2Z3|NP1L4_RAT Nucleosome assembly protein 1-like 4 OS=Rattus norvegicus OX=10116 GN=Nap1l4 PE=1 SV=1;tr|A0A0H2UHZ2|A0A0H2UHZ2_RAT Nucleosome assembly protein 1-like 4 OS=Rattus norvegicus OX=10116 GN=Nap1l4 PE=1 SV=1	2	10	9	9	4	4	3	3	2	5	2	5	3	2	4	4	5	5	4	2	3	2	1	4	2	3	5	5	4	2	3	3	2	3	5	6	3	4	2	3	3	5	4	2
sp|Q5U300|UBA1_RAT	sp|Q5U300|UBA1_RAT	37	37	25	sp|Q5U300|UBA1_RAT Ubiquitin-like modifier-activating enzyme 1 OS=Rattus norvegicus OX=10116 GN=Uba1 PE=1 SV=1	1	37	37	25	10	9	7	10	8	8	10	7	9	11	10	8	8	8	10	8	8	8	11	7	10	9	7	12	7	8	11	9	8	11	11	10	10	8	10	9	10	9	9	11
tr|F1LPQ9|F1LPQ9_RAT;sp|Q5U301|AKAP2_RAT	tr|F1LPQ9|F1LPQ9_RAT;sp|Q5U301|AKAP2_RAT	12;12	12;12	12;12	tr|F1LPQ9|F1LPQ9_RAT A-kinase anchor protein 2 OS=Rattus norvegicus OX=10116 GN=Akap2 PE=1 SV=2;sp|Q5U301|AKAP2_RAT A-kinase anchor protein 2 OS=Rattus norvegicus OX=10116 GN=Akap2 PE=1 SV=1	2	12	12	12	2	3	2	3	1	1	2	2	2	2	2	3	5	2	2	2	3	3	1	4	2	3	5	3	3	2	4	4	2	2	3	3	3	3	3	3	5	3	4	4
sp|Q5U305|ERD22_RAT	sp|Q5U305|ERD22_RAT	1	1	1	sp|Q5U305|ERD22_RAT ER lumen protein-retaining receptor 2 OS=Rattus norvegicus OX=10116 GN=Kdelr2 PE=2 SV=1	1	1	1	1	0	0	0	0	0	0	0	0	0	0	0	0	0	0	0	0	0	0	0	0	0	0	0	0	0	0	0	0	0	0	0	0	0	0	0	0	0	0	0	0
sp|Q5U312-2|RAI14_RAT;sp|Q5U312|RAI14_RAT	sp|Q5U312-2|RAI14_RAT;sp|Q5U312|RAI14_RAT	9;9	9;9	9;9	sp|Q5U312-2|RAI14_RAT Isoform 2 of Ankycorbin OS=Rattus norvegicus OX=10116 GN=Rai14;sp|Q5U312|RAI14_RAT Ankycorbin OS=Rattus norvegicus OX=10116 GN=Rai14 PE=1 SV=2	2	9	9	9	0	0	0	0	0	2	0	0	2	1	1	0	0	1	1	2	0	0	0	0	1	1	0	0	0	0	1	0	0	2	0	0	0	1	0	0	1	1	1	0
sp|Q5U316|RAB35_RAT	sp|Q5U316|RAB35_RAT	3	3	3	sp|Q5U316|RAB35_RAT Ras-related protein Rab-35 OS=Rattus norvegicus OX=10116 GN=Rab35 PE=1 SV=1	1	3	3	3	1	0	0	0	0	0	0	0	0	0	0	0	0	1	0	0	0	0	0	2	0	1	0	1	0	1	1	0	1	0	0	1	1	0	0	0	0	0	0	0
sp|Q5U318|PEA15_RAT	sp|Q5U318|PEA15_RAT	6	6	6	sp|Q5U318|PEA15_RAT Astrocytic phosphoprotein PEA-15 OS=Rattus norvegicus OX=10116 GN=Pea15 PE=1 SV=1	1	6	6	6	6	6	5	5	5	5	5	6	5	6	6	5	6	6	4	6	6	5	5	6	5	5	6	5	6	6	6	6	5	6	5	6	5	5	6	6	5	6	5	5
sp|Q5U367|PLOD3_RAT	sp|Q5U367|PLOD3_RAT	8	7	7	sp|Q5U367|PLOD3_RAT Multifunctional procollagen lysine hydroxylase and glycosyltransferase LH3 OS=Rattus norvegicus OX=10116 GN=Plod3 PE=1 SV=1	1	8	7	7	2	3	2	1	2	1	0	1	2	1	1	1	1	0	1	1	2	1	2	2	2	1	3	2	2	4	1	2	1	1	2	1	2	3	3	0	2	1	1	1
sp|Q5U3Y7|SGMR2_RAT	sp|Q5U3Y7|SGMR2_RAT	1	1	1	sp|Q5U3Y7|SGMR2_RAT Sigma intracellular receptor 2 OS=Rattus norvegicus OX=10116 GN=Tmem97 PE=2 SV=1	1	1	1	1	0	0	0	0	0	0	0	0	0	0	0	0	0	0	0	0	0	0	0	0	0	0	0	0	0	0	0	0	0	0	0	0	0	0	0	0	0	0	0	0
tr|A0A0G2K9I3|A0A0G2K9I3_RAT;sp|Q5U4E6|GOGA4_RAT;tr|A0A0G2JUE4|A0A0G2JUE4_RAT	tr|A0A0G2K9I3|A0A0G2K9I3_RAT;sp|Q5U4E6|GOGA4_RAT;tr|A0A0G2JUE4|A0A0G2JUE4_RAT	6;6;6	6;6;6	6;6;6	tr|A0A0G2K9I3|A0A0G2K9I3_RAT Golgin subfamily A member 4 OS=Rattus norvegicus OX=10116 GN=Golga4 PE=1 SV=1;sp|Q5U4E6|GOGA4_RAT Golgin subfamily A member 4 OS=Rattus norvegicus OX=10116 GN=Golga4 PE=1 SV=2;tr|A0A0G2JUE4|A0A0G2JUE4_RAT Golgin subfamily A mem	3	6	6	6	0	0	0	0	0	0	0	0	0	0	0	0	0	0	0	0	0	0	0	0	0	0	0	0	0	0	0	0	1	0	0	0	1	0	0	0	0	0	0	0
sp|Q5XFW8|SEC13_RAT	sp|Q5XFW8|SEC13_RAT	8	8	8	sp|Q5XFW8|SEC13_RAT Protein SEC13 homolog OS=Rattus norvegicus OX=10116 GN=Sec13 PE=1 SV=1	1	8	8	8	1	5	2	2	4	1	0	2	4	0	2	1	2	2	1	0	0	1	1	3	2	3	3	4	2	2	2	3	2	1	1	2	2	2	2	1	2	0	2	1
sp|Q5XFX0|TAGL2_RAT	sp|Q5XFX0|TAGL2_RAT	15	15	14	sp|Q5XFX0|TAGL2_RAT Transgelin-2 OS=Rattus norvegicus OX=10116 GN=Tagln2 PE=1 SV=1	1	15	15	14	11	12	12	12	12	13	11	12	12	12	9	11	11	12	11	10	9	12	10	12	12	9	12	11	11	12	11	11	9	9	10	12	11	11	11	11	11	10	11	9
sp|Q5XHY5|SYTC_RAT;tr|A0A0G2K9V6|A0A0G2K9V6_RAT;sp|Q68FW7|SYTM_RAT	sp|Q5XHY5|SYTC_RAT;tr|A0A0G2K9V6|A0A0G2K9V6_RAT	17;17;1	17;17;1	17;17;1	sp|Q5XHY5|SYTC_RAT Threonine--tRNA ligase, cytoplasmic OS=Rattus norvegicus OX=10116 GN=Tars PE=1 SV=1;tr|A0A0G2K9V6|A0A0G2K9V6_RAT Threonine--tRNA ligase, cytoplasmic OS=Rattus norvegicus OX=10116 GN=Tars PE=1 SV=1	3	17	17	17	3	3	3	1	3	3	2	2	2	3	3	0	2	3	2	2	2	2	3	2	3	1	2	3	2	5	2	0	0	1	0	2	5	1	3	1	2	4	1	4
sp|Q5XHZ0|TRAP1_RAT	sp|Q5XHZ0|TRAP1_RAT	18	18	18	sp|Q5XHZ0|TRAP1_RAT Heat shock protein 75 kDa, mitochondrial OS=Rattus norvegicus OX=10116 GN=Trap1 PE=1 SV=1	1	18	18	18	1	1	1	1	1	1	0	0	0	1	0	2	0	1	0	0	0	0	1	1	0	1	0	0	0	0	1	2	1	0	0	0	0	0	2	1	2	0	1	0
sp|Q5XI07|LPP_RAT	sp|Q5XI07|LPP_RAT	4	4	4	sp|Q5XI07|LPP_RAT Lipoma-preferred partner homolog OS=Rattus norvegicus OX=10116 GN=Lpp PE=1 SV=1	1	4	4	4	0	0	0	0	0	0	0	1	0	0	0	0	0	0	0	0	0	1	0	0	0	0	0	0	1	0	0	0	0	0	0	0	1	0	0	1	0	0	0	0
sp|Q5XI22|THIC_RAT;tr|F1LS48|F1LS48_RAT;tr|A0A0G2JUB4|A0A0G2JUB4_RAT;tr|D3ZKB6|D3ZKB6_RAT;tr|A0A096MJY8|A0A096MJY8_RAT	sp|Q5XI22|THIC_RAT;tr|F1LS48|F1LS48_RAT;tr|A0A0G2JUB4|A0A0G2JUB4_RAT;tr|D3ZKB6|D3ZKB6_RAT;tr|A0A096MJY8|A0A096MJY8_RAT	13;10;10;8;8	13;10;10;8;8	13;10;10;8;8	sp|Q5XI22|THIC_RAT Acetyl-CoA acetyltransferase, cytosolic OS=Rattus norvegicus OX=10116 GN=Acat2 PE=1 SV=1;tr|F1LS48|F1LS48_RAT Acetyl-CoA acetyltransferase, cytosolic OS=Rattus norvegicus OX=10116 GN=Acat2 PE=1 SV=2;tr|A0A0G2JUB4|A0A0G2JUB4_RAT Acetyl-Co	5	13	13	13	4	7	5	5	5	4	6	4	4	4	4	4	4	5	4	5	5	5	6	6	5	3	6	6	3	3	3	5	5	2	4	4	6	3	6	4	3	2	3	3
sp|Q5XI28|RAVR1_RAT	sp|Q5XI28|RAVR1_RAT	5	5	5	sp|Q5XI28|RAVR1_RAT Ribonucleoprotein PTB-binding 1 OS=Rattus norvegicus OX=10116 GN=Raver1 PE=1 SV=1	1	5	5	5	0	0	0	0	0	0	0	0	0	0	0	0	0	0	0	0	0	0	0	0	0	0	0	0	0	0	0	0	0	0	0	0	0	0	0	0	0	0	0	0
sp|Q5XI32|CAPZB_RAT;tr|A0A0G2JYB1|A0A0G2JYB1_RAT	sp|Q5XI32|CAPZB_RAT;tr|A0A0G2JYB1|A0A0G2JYB1_RAT	15;14	15;14	15;14	sp|Q5XI32|CAPZB_RAT F-actin-capping protein subunit beta OS=Rattus norvegicus OX=10116 GN=Capzb PE=1 SV=1;tr|A0A0G2JYB1|A0A0G2JYB1_RAT F-actin-capping protein subunit beta OS=Rattus norvegicus OX=10116 GN=Capzb PE=1 SV=1	2	15	15	15	7	5	6	5	6	9	6	7	5	7	6	6	7	7	6	7	5	4	4	8	4	4	5	5	7	7	4	5	5	4	6	2	3	8	4	6	6	3	6	5
sp|Q5XI41|TRAM1_RAT;tr|Q6TUH5|Q6TUH5_RAT	sp|Q5XI41|TRAM1_RAT;tr|Q6TUH5|Q6TUH5_RAT	2;2	2;2	2;2	sp|Q5XI41|TRAM1_RAT Translocating chain-associated membrane protein 1 OS=Rattus norvegicus OX=10116 GN=Tram1 PE=1 SV=3;tr|Q6TUH5|Q6TUH5_RAT LRRGT00069 OS=Rattus norvegicus OX=10116 GN=Tram1 PE=1 SV=1	2	2	2	2	0	0	0	0	0	0	0	0	0	0	0	0	0	0	0	0	0	0	0	0	0	0	0	0	0	0	0	0	0	0	0	0	0	0	0	0	0	0	0	0
sp|Q5XI68|NC2B_RAT	sp|Q5XI68|NC2B_RAT	2	2	2	sp|Q5XI68|NC2B_RAT Protein Dr1 OS=Rattus norvegicus OX=10116 GN=Dr1 PE=2 SV=1	1	2	2	2	0	0	0	0	0	0	0	0	0	0	0	0	0	0	0	0	0	0	0	0	0	0	0	0	0	0	0	1	0	0	0	0	0	0	0	0	0	0	0	0
tr|A0A0G2KAW7|A0A0G2KAW7_RAT;sp|Q5XI72|IF4H_RAT	tr|A0A0G2KAW7|A0A0G2KAW7_RAT;sp|Q5XI72|IF4H_RAT	4;4	4;4	4;4	tr|A0A0G2KAW7|A0A0G2KAW7_RAT Eukaryotic translation initiation factor 4H OS=Rattus norvegicus OX=10116 GN=Eif4h PE=1 SV=1;sp|Q5XI72|IF4H_RAT Eukaryotic translation initiation factor 4H OS=Rattus norvegicus OX=10116 GN=Eif4h PE=1 SV=1	2	4	4	4	2	3	2	2	2	1	2	3	2	2	3	3	3	3	3	1	3	3	2	2	3	3	2	1	2	2	3	3	3	3	4	4	3	4	3	2	4	4	2	3
sp|Q5XI73|GDIR1_RAT	sp|Q5XI73|GDIR1_RAT	11	11	11	sp|Q5XI73|GDIR1_RAT Rho GDP-dissociation inhibitor 1 OS=Rattus norvegicus OX=10116 GN=Arhgdia PE=1 SV=1	1	11	11	11	6	6	6	8	7	9	7	8	9	10	7	10	8	8	7	7	7	7	7	8	6	7	10	9	7	5	7	6	7	6	8	6	8	6	8	8	6	7	5	9
sp|Q5XI78|ODO1_RAT	sp|Q5XI78|ODO1_RAT	22	22	18	sp|Q5XI78|ODO1_RAT 2-oxoglutarate dehydrogenase, mitochondrial OS=Rattus norvegicus OX=10116 GN=Ogdh PE=1 SV=1	1	22	22	18	1	1	1	2	1	3	2	1	1	1	2	2	1	1	1	2	2	2	1	1	1	0	2	2	2	1	1	2	1	2	3	1	1	1	0	1	1	1	1	0
tr|A0A0G2JWD2|A0A0G2JWD2_RAT;sp|Q5XI81|FXR1_RAT	tr|A0A0G2JWD2|A0A0G2JWD2_RAT;sp|Q5XI81|FXR1_RAT	5;5	5;5	3;3	tr|A0A0G2JWD2|A0A0G2JWD2_RAT Fragile X mental retardation syndrome-related protein 1 OS=Rattus norvegicus OX=10116 GN=Fxr1 PE=1 SV=1;sp|Q5XI81|FXR1_RAT Fragile X mental retardation syndrome-related protein 1 OS=Rattus norvegicus OX=10116 GN=Fxr1 PE=1 SV=1	2	5	5	3	0	1	0	2	1	1	0	0	0	1	1	0	1	1	1	2	1	0	0	0	2	0	0	0	0	0	0	0	1	0	1	0	0	1	0	1	1	0	1	0
sp|Q5XI83|VP35L_RAT;tr|A0A0G2JUM2|A0A0G2JUM2_RAT	sp|Q5XI83|VP35L_RAT;tr|A0A0G2JUM2|A0A0G2JUM2_RAT	5;4	5;4	5;4	sp|Q5XI83|VP35L_RAT VPS35 endosomal protein sorting factor-like OS=Rattus norvegicus OX=10116 GN=Vps35l PE=2 SV=1;tr|A0A0G2JUM2|A0A0G2JUM2_RAT VPS35 endosomal protein sorting factor-like OS=Rattus norvegicus OX=10116 GN=Vps35l PE=1 SV=1	2	5	5	5	1	1	1	0	1	2	2	1	1	0	2	1	2	0	1	0	1	0	1	0	0	0	0	1	2	1	1	0	0	0	1	1	1	0	1	1	1	0	1	1
tr|A0A0H2UHD9|A0A0H2UHD9_RAT;sp|Q5XIA1|NCLN_RAT	tr|A0A0H2UHD9|A0A0H2UHD9_RAT;sp|Q5XIA1|NCLN_RAT	6;6	6;6	6;6	tr|A0A0H2UHD9|A0A0H2UHD9_RAT Nicalin OS=Rattus norvegicus OX=10116 GN=Ncln PE=1 SV=1;sp|Q5XIA1|NCLN_RAT Nicalin OS=Rattus norvegicus OX=10116 GN=Ncln PE=2 SV=1	2	6	6	6	1	1	0	1	1	1	0	1	1	0	1	1	1	0	1	1	0	1	1	1	0	1	1	0	0	1	1	1	1	1	1	1	0	0	1	0	1	1	0	1
sp|Q5XIA8|GHITM_RAT	sp|Q5XIA8|GHITM_RAT	3	3	3	sp|Q5XIA8|GHITM_RAT Growth hormone-inducible transmembrane protein OS=Rattus norvegicus OX=10116 GN=Ghitm PE=2 SV=1	1	3	3	3	0	0	0	0	0	0	0	0	0	0	0	0	0	0	0	0	0	0	0	0	0	0	0	0	0	0	0	0	0	0	0	0	0	0	0	0	0	0	0	0
sp|Q5XIB4|UFSP2_RAT	sp|Q5XIB4|UFSP2_RAT	3	3	3	sp|Q5XIB4|UFSP2_RAT Ufm1-specific protease 2 OS=Rattus norvegicus OX=10116 GN=Ufsp2 PE=2 SV=1	1	3	3	3	0	0	0	0	0	0	1	1	0	0	0	1	0	0	0	0	0	1	0	0	1	0	0	1	0	1	1	1	0	0	1	1	0	0	1	0	0	1	2	0
sp|Q5XIC0|ECI2_RAT;tr|A0A0G2K277|A0A0G2K277_RAT;tr|Q5M884|Q5M884_RAT	sp|Q5XIC0|ECI2_RAT;tr|A0A0G2K277|A0A0G2K277_RAT	6;3;2	6;3;2	6;3;2	sp|Q5XIC0|ECI2_RAT Enoyl-CoA delta isomerase 2, mitochondrial OS=Rattus norvegicus OX=10116 GN=Eci2 PE=1 SV=1;tr|A0A0G2K277|A0A0G2K277_RAT Enoyl-CoA delta isomerase 2, mitochondrial OS=Rattus norvegicus OX=10116 GN=Eci3 PE=1 SV=1	3	6	6	6	0	1	0	1	2	0	0	0	0	2	1	1	2	1	0	1	0	1	1	1	1	1	1	0	1	1	0	2	0	0	1	0	1	1	1	1	1	1	1	1
sp|Q5XIE0|AN32E_RAT	sp|Q5XIE0|AN32E_RAT	6	6	6	sp|Q5XIE0|AN32E_RAT Acidic leucine-rich nuclear phosphoprotein 32 family member E OS=Rattus norvegicus OX=10116 GN=Anp32e PE=2 SV=1	1	6	6	6	3	2	1	2	1	3	2	3	2	0	2	2	3	3	2	3	1	1	3	2	1	2	2	2	2	2	1	2	1	2	2	0	1	2	2	1	2	2	0	2
sp|Q5XIE6-2|HIBCH_RAT;sp|Q5XIE6|HIBCH_RAT	sp|Q5XIE6-2|HIBCH_RAT;sp|Q5XIE6|HIBCH_RAT	3;3	3;3	3;3	sp|Q5XIE6-2|HIBCH_RAT Isoform 2 of 3-hydroxyisobutyryl-CoA hydrolase, mitochondrial OS=Rattus norvegicus OX=10116 GN=Hibch;sp|Q5XIE6|HIBCH_RAT 3-hydroxyisobutyryl-CoA hydrolase, mitochondrial OS=Rattus norvegicus OX=10116 GN=Hibch PE=1 SV=2	2	3	3	3	0	0	0	0	0	0	0	0	0	0	0	0	0	0	0	0	0	0	0	0	0	0	0	0	0	0	0	0	0	0	0	0	0	0	0	0	0	0	0	0
sp|Q5XIE8|ITM2B_RAT	sp|Q5XIE8|ITM2B_RAT	2	2	2	sp|Q5XIE8|ITM2B_RAT Integral membrane protein 2B OS=Rattus norvegicus OX=10116 GN=Itm2b PE=2 SV=1	1	2	2	2	0	0	0	0	0	0	0	0	0	0	0	0	0	0	0	0	0	0	0	0	0	0	0	0	0	0	0	0	0	0	0	0	0	0	0	0	1	0	0	0
sp|Q5XIF3|NDUS4_RAT	sp|Q5XIF3|NDUS4_RAT	2	2	2	sp|Q5XIF3|NDUS4_RAT NADH dehydrogenase [ubiquinone] iron-sulfur protein 4, mitochondrial OS=Rattus norvegicus OX=10116 GN=Ndufs4 PE=1 SV=1	1	2	2	2	0	0	0	0	0	0	0	0	0	0	0	0	1	0	1	0	0	0	0	0	0	1	1	0	0	0	0	0	0	1	0	1	0	1	1	0	0	0	0	0
sp|Q5XIF5|DEGS1_RAT	sp|Q5XIF5|DEGS1_RAT	3	3	3	sp|Q5XIF5|DEGS1_RAT Sphingolipid delta(4)-desaturase DES1 OS=Rattus norvegicus OX=10116 GN=Degs1 PE=2 SV=1	1	3	3	3	0	0	0	0	0	0	0	0	0	0	0	0	0	0	0	0	0	0	0	0	0	0	0	0	0	0	0	0	0	0	0	0	0	0	0	0	0	0	0	0
sp|Q5XIF6|TBA4A_RAT	sp|Q5XIF6|TBA4A_RAT	21	3	3	sp|Q5XIF6|TBA4A_RAT Tubulin alpha-4A chain OS=Rattus norvegicus OX=10116 GN=Tuba4a PE=1 SV=1	1	21	3	3	16	16	16	14	16	13	14	12	16	15	15	14	14	16	12	14	16	16	12	14	16	15	15	15	17	16	16	12	13	15	15	13	15	13	14	16	16	14	15	15
sp|Q5XIG4|OCAD1_RAT	sp|Q5XIG4|OCAD1_RAT	2	2	2	sp|Q5XIG4|OCAD1_RAT OCIA domain-containing protein 1 OS=Rattus norvegicus OX=10116 GN=Ociad1 PE=1 SV=1	1	2	2	2	0	0	0	0	0	0	0	0	0	0	0	0	0	0	0	0	0	0	0	0	0	0	0	0	1	0	0	0	0	0	0	0	0	0	0	0	0	0	0	1
sp|Q5XIG5|GKAP1_RAT	sp|Q5XIG5|GKAP1_RAT	2	2	2	sp|Q5XIG5|GKAP1_RAT G kinase-anchoring protein 1 OS=Rattus norvegicus OX=10116 GN=Gkap1 PE=1 SV=1	1	2	2	2	0	0	0	0	0	1	0	0	0	0	0	0	0	0	1	0	0	0	0	0	1	0	0	0	1	0	0	0	0	0	0	0	0	0	0	0	0	0	0	0
tr|A0A0G2JTQ5|A0A0G2JTQ5_RAT;sp|Q5XIG6|GALK2_RAT	tr|A0A0G2JTQ5|A0A0G2JTQ5_RAT;sp|Q5XIG6|GALK2_RAT	3;3	3;3	3;3	tr|A0A0G2JTQ5|A0A0G2JTQ5_RAT N-acetylgalactosamine kinase OS=Rattus norvegicus OX=10116 GN=Galk2 PE=1 SV=1;sp|Q5XIG6|GALK2_RAT N-acetylgalactosamine kinase OS=Rattus norvegicus OX=10116 GN=Galk2 PE=2 SV=1	2	3	3	3	0	0	0	0	0	0	0	0	0	0	0	0	0	1	0	0	0	0	0	0	0	1	0	1	0	1	1	0	0	1	1	0	0	1	0	0	0	0	0	0
sp|Q5XIG8|STRAP_RAT;tr|M0RCV0|M0RCV0_RAT	sp|Q5XIG8|STRAP_RAT;tr|M0RCV0|M0RCV0_RAT	10;5	10;5	10;5	sp|Q5XIG8|STRAP_RAT Serine-threonine kinase receptor-associated protein OS=Rattus norvegicus OX=10116 GN=Strap PE=1 SV=1;tr|M0RCV0|M0RCV0_RAT Serine-threonine kinase receptor-associated protein-like OS=Rattus norvegicus OX=10116 GN=LOC100910575 PE=4 SV=1	2	10	10	10	0	0	0	1	0	2	1	1	2	1	2	1	0	0	1	2	0	0	0	2	0	1	3	1	0	1	1	1	1	0	0	0	1	1	1	1	1	1	1	1
tr|A0A0G2KB63|A0A0G2KB63_RAT;sp|Q5XIH7|PHB2_RAT	tr|A0A0G2KB63|A0A0G2KB63_RAT;sp|Q5XIH7|PHB2_RAT	12;12	12;12	12;12	tr|A0A0G2KB63|A0A0G2KB63_RAT Prohibitin-2 OS=Rattus norvegicus OX=10116 GN=Phb2 PE=1 SV=1;sp|Q5XIH7|PHB2_RAT Prohibitin-2 OS=Rattus norvegicus OX=10116 GN=Phb2 PE=1 SV=1	2	12	12	12	4	2	1	2	3	3	2	2	3	4	4	3	3	4	4	2	2	2	3	1	2	3	2	4	2	4	5	5	4	3	2	1	4	3	4	3	4	4	5	2
sp|Q5XII0|EPDR1_RAT	sp|Q5XII0|EPDR1_RAT	6	6	6	sp|Q5XII0|EPDR1_RAT Mammalian ependymin-related protein 1 OS=Rattus norvegicus OX=10116 GN=Epdr1 PE=1 SV=1	1	6	6	6	0	0	0	0	0	0	0	0	0	0	0	0	0	0	0	0	0	0	0	0	0	0	0	0	0	0	0	0	0	0	0	0	0	0	0	0	0	0	0	0
sp|Q5XII9|MFR1L_RAT	sp|Q5XII9|MFR1L_RAT	3	3	3	sp|Q5XII9|MFR1L_RAT Mitochondrial fission regulator 1-like OS=Rattus norvegicus OX=10116 GN=Mtfr1l PE=1 SV=1	1	3	3	3	0	0	0	0	0	0	0	0	0	0	0	0	0	0	0	0	0	0	0	0	0	0	0	0	0	0	0	0	0	0	1	0	0	0	0	0	0	0	0	0
sp|Q5XIM5|CDV3_RAT;tr|A0A0G2K0B0|A0A0G2K0B0_RAT;tr|Q6QI67|Q6QI67_RAT	sp|Q5XIM5|CDV3_RAT;tr|A0A0G2K0B0|A0A0G2K0B0_RAT;tr|Q6QI67|Q6QI67_RAT	4;4;2	4;4;2	4;4;2	sp|Q5XIM5|CDV3_RAT Protein CDV3 homolog OS=Rattus norvegicus OX=10116 GN=Cdv3 PE=1 SV=1;tr|A0A0G2K0B0|A0A0G2K0B0_RAT Protein CDV3 homolog OS=Rattus norvegicus OX=10116 GN=Cdv3 PE=1 SV=1;tr|Q6QI67|Q6QI67_RAT LRRGT00141 OS=Rattus norvegicus OX=10116 GN=LOC49	3	4	4	4	0	1	1	0	1	0	0	0	0	0	1	0	1	0	0	0	0	0	0	1	0	0	0	0	0	0	0	0	0	0	0	0	0	0	1	0	0	0	2	0
sp|Q5XIM7|SYK_RAT	sp|Q5XIM7|SYK_RAT	16	16	16	sp|Q5XIM7|SYK_RAT Lysine--tRNA ligase OS=Rattus norvegicus OX=10116 GN=Kars PE=1 SV=1	1	16	16	16	1	1	1	1	3	0	3	2	0	1	2	1	1	0	1	1	2	1	1	2	2	0	0	0	1	1	1	1	1	2	0	0	0	0	0	2	1	1	1	3
sp|Q5XIM9|TCPB_RAT	sp|Q5XIM9|TCPB_RAT	31	31	31	sp|Q5XIM9|TCPB_RAT T-complex protein 1 subunit beta OS=Rattus norvegicus OX=10116 GN=Cct2 PE=1 SV=3	1	31	31	31	8	12	10	10	10	9	11	12	14	12	9	9	9	12	9	12	10	14	8	9	8	12	7	9	8	9	9	12	11	10	9	10	8	11	9	12	7	8	9	11
sp|Q5XIN6|LETM1_RAT	sp|Q5XIN6|LETM1_RAT	12	12	12	sp|Q5XIN6|LETM1_RAT Mitochondrial proton/calcium exchanger protein OS=Rattus norvegicus OX=10116 GN=Letm1 PE=1 SV=1	1	12	12	12	1	1	2	0	0	2	1	0	1	1	0	1	1	2	2	1	2	1	3	2	1	3	2	2	1	2	1	2	4	0	2	0	2	2	3	4	1	2	2	3
sp|Q5XIP6|FEN1_RAT	sp|Q5XIP6|FEN1_RAT	5	5	5	sp|Q5XIP6|FEN1_RAT Flap endonuclease 1 OS=Rattus norvegicus OX=10116 GN=Fen1 PE=2 SV=1	1	5	5	5	0	0	0	0	0	0	0	0	0	0	0	0	0	0	0	0	0	0	0	0	0	0	0	0	0	0	0	0	0	0	1	0	0	0	0	0	0	0	0	0
sp|Q5XIP9|TMM43_RAT	sp|Q5XIP9|TMM43_RAT	16	16	16	sp|Q5XIP9|TMM43_RAT Transmembrane protein 43 OS=Rattus norvegicus OX=10116 GN=Tmem43 PE=2 SV=1	1	16	16	16	6	4	6	6	6	1	5	7	5	5	7	4	7	5	6	4	6	7	7	6	7	3	5	6	5	3	5	4	4	5	7	7	7	4	3	6	4	7	5	5
tr|F1M7S2|F1M7S2_RAT;sp|Q5XIU5|PSMF1_RAT	tr|F1M7S2|F1M7S2_RAT;sp|Q5XIU5|PSMF1_RAT	1;1	1;1	1;1	tr|F1M7S2|F1M7S2_RAT Proteasome inhibitor PI31 subunit OS=Rattus norvegicus OX=10116 GN=Psmf1 PE=1 SV=2;sp|Q5XIU5|PSMF1_RAT Proteasome inhibitor PI31 subunit OS=Rattus norvegicus OX=10116 GN=Psmf1 PE=1 SV=1	2	1	1	1	0	0	0	0	0	0	0	0	0	0	0	0	0	0	0	0	0	0	0	0	0	0	0	0	0	0	0	1	0	0	0	1	0	0	0	0	0	0	1	0
sp|Q5XIU9|PGRC2_RAT	sp|Q5XIU9|PGRC2_RAT	7	7	6	sp|Q5XIU9|PGRC2_RAT Membrane-associated progesterone receptor component 2 OS=Rattus norvegicus OX=10116 GN=Pgrmc2 PE=1 SV=1	1	7	7	6	1	2	3	2	1	2	3	2	3	2	1	3	3	0	0	2	1	1	2	2	1	2	2	0	3	1	2	2	1	1	1	1	1	3	2	0	3	2	2	2
sp|Q60587|ECHB_RAT;tr|A0A0G2K330|A0A0G2K330_RAT	sp|Q60587|ECHB_RAT;tr|A0A0G2K330|A0A0G2K330_RAT	19;18	19;18	19;18	sp|Q60587|ECHB_RAT Trifunctional enzyme subunit beta, mitochondrial OS=Rattus norvegicus OX=10116 GN=Hadhb PE=1 SV=1;tr|A0A0G2K330|A0A0G2K330_RAT Trifunctional enzyme subunit beta, mitochondrial OS=Rattus norvegicus OX=10116 GN=Hadhb PE=1 SV=1	2	19	19	19	5	1	4	6	4	4	7	3	3	5	7	6	5	7	5	6	5	9	7	6	6	3	4	3	3	2	4	5	4	3	3	4	6	5	4	3	5	4	4	4
tr|A0A0G2K9Q7|A0A0G2K9Q7_RAT;sp|Q62625-2|MLP3B_RAT;sp|Q62625|MLP3B_RAT;tr|Q7TQ75|Q7TQ75_RAT	tr|A0A0G2K9Q7|A0A0G2K9Q7_RAT;sp|Q62625-2|MLP3B_RAT;sp|Q62625|MLP3B_RAT;tr|Q7TQ75|Q7TQ75_RAT	2;2;2;1	2;2;2;1	1;1;1;1	tr|A0A0G2K9Q7|A0A0G2K9Q7_RAT Uncharacterized protein OS=Rattus norvegicus OX=10116 GN=Map1lc3b2 PE=3 SV=1;sp|Q62625-2|MLP3B_RAT Isoform 2 of Microtubule-associated proteins 1A/1B light chain 3B OS=Rattus norvegicus OX=10116 GN=Map1lc3b;sp|Q62625|MLP3B_RAT	4	2	2	1	0	0	1	0	1	0	1	1	0	0	0	0	0	0	0	0	0	0	0	0	0	0	0	1	1	0	0	1	0	0	1	0	1	1	1	1	0	1	1	0
sp|Q62632|FSTL1_RAT;tr|F8WG88|F8WG88_RAT	sp|Q62632|FSTL1_RAT;tr|F8WG88|F8WG88_RAT	2;2	2;2	2;2	sp|Q62632|FSTL1_RAT Follistatin-related protein 1 OS=Rattus norvegicus OX=10116 GN=Fstl1 PE=1 SV=1;tr|F8WG88|F8WG88_RAT Follistatin-related protein 1 OS=Rattus norvegicus OX=10116 GN=Fstl1 PE=4 SV=3	2	2	2	2	1	1	1	1	1	1	0	1	1	0	1	1	1	1	1	0	1	0	0	0	0	0	0	0	1	0	0	1	1	0	1	0	1	0	1	0	0	0	0	0
sp|Q62636|RAP1B_RAT	sp|Q62636|RAP1B_RAT	10	10	4	sp|Q62636|RAP1B_RAT Ras-related protein Rap-1b OS=Rattus norvegicus OX=10116 GN=Rap1b PE=1 SV=2	1	10	10	4	5	6	6	6	6	5	5	6	6	6	5	5	6	4	5	6	6	3	6	6	6	5	3	6	1	2	4	2	5	4	3	3	6	2	2	4	4	4	2	5
tr|G3V8G5|G3V8G5_RAT;sp|Q62638|GSLG1_RAT	tr|G3V8G5|G3V8G5_RAT;sp|Q62638|GSLG1_RAT	22;22	22;22	22;22	tr|G3V8G5|G3V8G5_RAT Golgi apparatus protein 1 OS=Rattus norvegicus OX=10116 GN=Glg1 PE=1 SV=1;sp|Q62638|GSLG1_RAT Golgi apparatus protein 1 OS=Rattus norvegicus OX=10116 GN=Glg1 PE=1 SV=1	2	22	22	22	3	5	1	2	0	2	3	1	2	1	2	5	4	4	2	2	4	3	1	4	3	2	3	1	2	4	3	3	2	4	5	5	3	1	4	1	5	1	1	3
sp|Q62639|RHEB_RAT;tr|M0R3K1|M0R3K1_RAT	sp|Q62639|RHEB_RAT;tr|M0R3K1|M0R3K1_RAT	2;1	2;1	2;1	sp|Q62639|RHEB_RAT GTP-binding protein Rheb OS=Rattus norvegicus OX=10116 GN=Rheb PE=1 SV=1;tr|M0R3K1|M0R3K1_RAT GTP-binding protein Rheb OS=Rattus norvegicus OX=10116 GN=Rheb PE=1 SV=2	2	2	2	2	0	0	0	1	0	0	0	0	1	0	0	0	0	0	0	1	0	0	0	1	0	1	0	1	0	0	0	0	0	0	0	0	0	0	0	1	0	0	0	0
sp|Q62651|ECH1_RAT	sp|Q62651|ECH1_RAT	6	6	6	sp|Q62651|ECH1_RAT Delta(3,5)-Delta(2,4)-dienoyl-CoA isomerase, mitochondrial OS=Rattus norvegicus OX=10116 GN=Ech1 PE=1 SV=2	1	6	6	6	0	0	0	1	0	1	0	1	2	0	0	0	0	0	0	0	1	0	1	1	0	1	2	1	0	1	1	0	1	0	0	1	0	0	2	0	0	1	0	0
sp|Q62658|FKB1A_RAT	sp|Q62658|FKB1A_RAT	5	5	5	sp|Q62658|FKB1A_RAT Peptidyl-prolyl cis-trans isomerase FKBP1A OS=Rattus norvegicus OX=10116 GN=Fkbp1a PE=1 SV=3	1	5	5	5	3	3	2	3	2	4	2	2	3	3	2	2	2	3	2	4	3	3	3	3	3	2	1	1	2	2	3	2	1	2	2	2	3	1	0	3	2	2	3	3
sp|Q62667|MVP_RAT;tr|A0A140TAE0|A0A140TAE0_RAT	sp|Q62667|MVP_RAT;tr|A0A140TAE0|A0A140TAE0_RAT	29;28	29;28	29;28	sp|Q62667|MVP_RAT Major vault protein OS=Rattus norvegicus OX=10116 GN=Mvp PE=1 SV=4;tr|A0A140TAE0|A0A140TAE0_RAT Major vault protein OS=Rattus norvegicus OX=10116 GN=Mvp PE=1 SV=1	2	29	29	29	7	7	6	4	5	7	8	6	6	5	7	5	9	4	6	7	6	8	5	7	7	7	8	4	6	8	7	7	5	7	7	8	6	8	6	4	7	7	5	7
tr|F1LNM0|F1LNM0_RAT;sp|Q62696|DLG1_RAT;tr|A0A0G2K1M2|A0A0G2K1M2_RAT	tr|F1LNM0|F1LNM0_RAT;sp|Q62696|DLG1_RAT;tr|A0A0G2K1M2|A0A0G2K1M2_RAT	3;3;3	3;3;3	3;3;3	tr|F1LNM0|F1LNM0_RAT Disks large homolog 1 OS=Rattus norvegicus OX=10116 GN=Dlg1 PE=1 SV=1;sp|Q62696|DLG1_RAT Disks large homolog 1 OS=Rattus norvegicus OX=10116 GN=Dlg1 PE=1 SV=1;tr|A0A0G2K1M2|A0A0G2K1M2_RAT Disks large homolog 1 OS=Rattus norvegicus OX=1	3	3	3	3	0	0	0	0	0	0	0	0	0	0	0	0	0	0	0	0	0	0	0	0	0	0	0	0	0	0	0	0	0	0	0	0	0	0	0	0	0	0	0	0
tr|Q5D023|Q5D023_RAT;sp|Q62698|DC1L2_RAT;tr|A0A096MIY2|A0A096MIY2_RAT;tr|A0A096MKA1|A0A096MKA1_RAT;tr|A0A096MIX4|A0A096MIX4_RAT	tr|Q5D023|Q5D023_RAT;sp|Q62698|DC1L2_RAT;tr|A0A096MIY2|A0A096MIY2_RAT;tr|A0A096MKA1|A0A096MKA1_RAT	9;9;8;5;1	8;8;7;5;1	8;8;7;5;1	tr|Q5D023|Q5D023_RAT Cytoplasmic dynein 1 light intermediate chain 2 OS=Rattus norvegicus OX=10116 GN=Dync1li2 PE=1 SV=1;sp|Q62698|DC1L2_RAT Cytoplasmic dynein 1 light intermediate chain 2 OS=Rattus norvegicus OX=10116 GN=Dync1li2 PE=1 SV=1;tr|A0A096MIY2|A	5	9	8	8	2	2	2	1	2	2	1	3	3	1	3	1	3	1	1	2	2	2	1	1	1	2	1	3	3	3	1	3	1	2	2	4	1	2	3	3	2	3	2	3
sp|Q62703|RCN2_RAT	sp|Q62703|RCN2_RAT	9	9	9	sp|Q62703|RCN2_RAT Reticulocalbin-2 OS=Rattus norvegicus OX=10116 GN=Rcn2 PE=1 SV=2	1	9	9	9	2	1	0	1	1	1	1	3	1	1	0	0	1	2	1	1	0	1	0	0	1	0	0	0	0	0	1	0	0	1	0	1	1	1	0	0	1	0	1	0
sp|Q62733|LAP2_RAT	sp|Q62733|LAP2_RAT	14	14	14	sp|Q62733|LAP2_RAT Lamina-associated polypeptide 2, isoform beta OS=Rattus norvegicus OX=10116 GN=Tmpo PE=1 SV=3	1	14	14	14	0	0	0	1	0	0	0	1	0	0	0	0	0	1	1	0	1	0	0	1	1	0	1	1	1	1	1	0	0	2	1	0	2	1	3	1	1	1	1	1
tr|G3V9E3|G3V9E3_RAT;sp|Q62736|CALD1_RAT;tr|A0A0G2JTV2|A0A0G2JTV2_RAT	tr|G3V9E3|G3V9E3_RAT;sp|Q62736|CALD1_RAT;tr|A0A0G2JTV2|A0A0G2JTV2_RAT	35;35;33	35;35;33	34;34;32	tr|G3V9E3|G3V9E3_RAT Caldesmon 1, isoform CRA_b OS=Rattus norvegicus OX=10116 GN=Cald1 PE=1 SV=1;sp|Q62736|CALD1_RAT Non-muscle caldesmon OS=Rattus norvegicus OX=10116 GN=Cald1 PE=1 SV=1;tr|A0A0G2JTV2|A0A0G2JTV2_RAT Non-muscle caldesmon OS=Rattus norvegicu	3	35	35	34	15	15	16	13	17	14	15	14	17	14	14	17	14	17	17	14	16	15	17	17	14	12	12	11	9	13	12	13	15	11	10	10	11	12	13	9	13	11	10	10
tr|D4A0L4|D4A0L4_RAT;sp|Q62764-2|YBOX3_RAT;tr|F1MA18|F1MA18_RAT;sp|Q62764|YBOX3_RAT	tr|D4A0L4|D4A0L4_RAT;sp|Q62764-2|YBOX3_RAT;tr|F1MA18|F1MA18_RAT;sp|Q62764|YBOX3_RAT	7;7;7;7	7;7;7;7	3;3;3;3	tr|D4A0L4|D4A0L4_RAT Y-box-binding protein 3 OS=Rattus norvegicus OX=10116 GN=Ybx3 PE=1 SV=3;sp|Q62764-2|YBOX3_RAT Isoform 2 of Y-box-binding protein 3 OS=Rattus norvegicus OX=10116 GN=Ybx3;tr|F1MA18|F1MA18_RAT Y-box-binding protein 3 OS=Rattus norvegicus	4	7	7	3	2	2	2	1	2	2	3	3	3	2	1	3	1	2	2	1	3	4	4	1	2	1	1	1	2	2	1	2	2	2	3	0	2	2	1	1	2	2	0	1
sp|Q62780|DDX46_RAT	sp|Q62780|DDX46_RAT	5	5	5	sp|Q62780|DDX46_RAT Probable ATP-dependent RNA helicase DDX46 OS=Rattus norvegicus OX=10116 GN=Ddx46 PE=1 SV=1	1	5	5	5	0	0	0	0	0	0	0	0	0	0	0	0	0	0	0	0	1	0	1	1	1	0	0	0	1	0	0	0	0	0	0	0	0	0	0	0	0	0	0	0
sp|Q62785|HAP28_RAT	sp|Q62785|HAP28_RAT	4	4	4	sp|Q62785|HAP28_RAT 28 kDa heat- and acid-stable phosphoprotein OS=Rattus norvegicus OX=10116 GN=Pdap1 PE=1 SV=1	1	4	4	4	1	1	0	2	1	1	3	1	1	0	1	0	1	1	2	0	0	0	0	1	0	0	0	0	0	1	1	0	1	0	0	0	1	0	0	0	0	1	1	1
sp|Q62812|MYH9_RAT	sp|Q62812|MYH9_RAT	125	2	2	sp|Q62812|MYH9_RAT Myosin-9 OS=Rattus norvegicus OX=10116 GN=Myh9 PE=1 SV=3	1	125	2	2	74	80	80	73	80	78	86	75	77	72	66	76	76	78	73	71	75	80	73	77	80	67	75	78	67	70	68	77	64	67	67	70	70	66	69	68	65	66	69	67
tr|A0A140TAB6|A0A140TAB6_RAT;sp|Q62839|GOGA2_RAT;tr|A0A0G2K977|A0A0G2K977_RAT	tr|A0A140TAB6|A0A140TAB6_RAT;sp|Q62839|GOGA2_RAT;tr|A0A0G2K977|A0A0G2K977_RAT	4;4;4	4;4;4	4;4;4	tr|A0A140TAB6|A0A140TAB6_RAT Golgin subfamily A member 2 OS=Rattus norvegicus OX=10116 GN=Golga2 PE=1 SV=1;sp|Q62839|GOGA2_RAT Golgin subfamily A member 2 OS=Rattus norvegicus OX=10116 GN=Golga2 PE=1 SV=4;tr|A0A0G2K977|A0A0G2K977_RAT Golgin subfamily A mem	3	4	4	4	1	1	1	0	1	0	0	1	1	1	1	0	0	1	0	0	1	1	0	1	1	0	0	0	0	0	0	1	1	1	0	0	1	0	0	1	0	0	0	1
sp|Q62867|GGH_RAT	sp|Q62867|GGH_RAT	3	3	3	sp|Q62867|GGH_RAT Gamma-glutamyl hydrolase OS=Rattus norvegicus OX=10116 GN=Ggh PE=1 SV=1	1	3	3	3	0	0	0	0	0	0	0	0	0	0	0	0	0	0	0	0	0	0	0	0	0	0	0	0	0	0	0	0	0	0	0	0	0	0	0	0	0	0	0	0
tr|F1LQT3|F1LQT3_RAT;tr|A0A0G2K5N6|A0A0G2K5N6_RAT;sp|Q62868|ROCK2_RAT	tr|F1LQT3|F1LQT3_RAT;tr|A0A0G2K5N6|A0A0G2K5N6_RAT;sp|Q62868|ROCK2_RAT	21;21;21	21;21;21	18;18;18	tr|F1LQT3|F1LQT3_RAT Rho-associated protein kinase OS=Rattus norvegicus OX=10116 GN=Rock2 PE=1 SV=3;tr|A0A0G2K5N6|A0A0G2K5N6_RAT Rho-associated protein kinase OS=Rattus norvegicus OX=10116 GN=Rock2 PE=1 SV=1;sp|Q62868|ROCK2_RAT Rho-associated protein kinas	3	21	21	18	4	1	2	0	1	2	2	0	3	2	3	1	5	1	0	1	2	2	1	1	1	3	2	1	2	1	3	0	1	1	1	3	2	0	3	1	2	2	0	1
tr|D3ZU74|D3ZU74_RAT;sp|Q62871-3|DC1I2_RAT;tr|Q6AZ35|Q6AZ35_RAT;sp|Q62871-2|DC1I2_RAT;tr|G3V9V3|G3V9V3_RAT;sp|Q62871|DC1I2_RAT	tr|D3ZU74|D3ZU74_RAT;sp|Q62871-3|DC1I2_RAT;tr|Q6AZ35|Q6AZ35_RAT;sp|Q62871-2|DC1I2_RAT;tr|G3V9V3|G3V9V3_RAT;sp|Q62871|DC1I2_RAT	6;6;6;6;5;5	6;6;6;6;5;5	6;6;6;6;5;5	tr|D3ZU74|D3ZU74_RAT Cytoplasmic dynein 1 intermediate chain 2 OS=Rattus norvegicus OX=10116 GN=Dync1i2 PE=1 SV=1;sp|Q62871-3|DC1I2_RAT Isoform 2C of Cytoplasmic dynein 1 intermediate chain 2 OS=Rattus norvegicus OX=10116 GN=Dync1i2;tr|Q6AZ35|Q6AZ35_RAT Cy	6	6	6	6	0	2	1	0	0	0	0	0	0	0	0	0	0	1	0	1	1	0	0	1	0	1	1	1	0	0	0	0	1	2	1	1	2	1	0	1	2	1	0	1
tr|A0A0G2K2L8|A0A0G2K2L8_RAT;sp|Q62915|CSKP_RAT	tr|A0A0G2K2L8|A0A0G2K2L8_RAT;sp|Q62915|CSKP_RAT	7;7	7;7	1;1	tr|A0A0G2K2L8|A0A0G2K2L8_RAT Peripheral plasma membrane protein CASK-like OS=Rattus norvegicus OX=10116 GN=LOC100910506 PE=1 SV=1;sp|Q62915|CSKP_RAT Peripheral plasma membrane protein CASK OS=Rattus norvegicus OX=10116 GN=Cask PE=1 SV=1	2	7	7	1	0	0	0	0	0	0	0	0	0	0	0	0	0	0	0	0	0	0	0	0	0	0	0	0	0	0	0	0	0	0	0	0	0	0	0	0	0	0	0	0
sp|Q62920|PDLI5_RAT;sp|Q62920-2|PDLI5_RAT	sp|Q62920|PDLI5_RAT;sp|Q62920-2|PDLI5_RAT	18;16	18;16	18;16	sp|Q62920|PDLI5_RAT PDZ and LIM domain protein 5 OS=Rattus norvegicus OX=10116 GN=Pdlim5 PE=1 SV=2;sp|Q62920-2|PDLI5_RAT Isoform 2 of PDZ and LIM domain protein 5 OS=Rattus norvegicus OX=10116 GN=Pdlim5	2	18	18	18	7	6	8	5	9	8	8	9	6	8	11	8	9	11	5	9	4	7	9	7	7	7	6	6	5	6	6	6	6	8	7	6	7	6	7	8	5	7	7	6
tr|A0A096MJR5|A0A096MJR5_RAT;tr|A0A096MJ42|A0A096MJ42_RAT;sp|Q62936-2|DLG3_RAT;sp|Q62936|DLG3_RAT;tr|A0A0G2K0Y9|A0A0G2K0Y9_RAT	tr|A0A096MJR5|A0A096MJR5_RAT;tr|A0A096MJ42|A0A096MJ42_RAT;sp|Q62936-2|DLG3_RAT;sp|Q62936|DLG3_RAT;tr|A0A0G2K0Y9|A0A0G2K0Y9_RAT	1;1;1;1;1	1;1;1;1;1	1;1;1;1;1	tr|A0A096MJR5|A0A096MJR5_RAT Disks large homolog 3 (Fragment) OS=Rattus norvegicus OX=10116 GN=Dlg3 PE=1 SV=1;tr|A0A096MJ42|A0A096MJ42_RAT Disks large homolog 3 OS=Rattus norvegicus OX=10116 GN=Dlg3 PE=1 SV=1;sp|Q62936-2|DLG3_RAT Isoform Short of Disks lar	5	1	1	1	0	0	0	0	1	0	0	0	0	0	1	0	0	0	0	0	0	0	0	0	0	0	0	0	0	0	0	0	0	0	0	1	0	0	1	0	0	1	1	1
sp|Q62950|DPYL1_RAT	sp|Q62950|DPYL1_RAT	5	1	1	sp|Q62950|DPYL1_RAT Dihydropyrimidinase-related protein 1 OS=Rattus norvegicus OX=10116 GN=Crmp1 PE=1 SV=1	1	5	1	1	3	2	2	3	3	2	3	2	3	3	3	1	3	2	3	3	2	3	3	2	3	2	2	1	3	3	2	3	2	2	1	2	1	2	3	2	2	2	2	0
sp|Q62952-2|DPYL3_RAT;sp|Q62952|DPYL3_RAT	sp|Q62952-2|DPYL3_RAT;sp|Q62952|DPYL3_RAT	28;23	28;23	23;18	sp|Q62952-2|DPYL3_RAT Isoform 2 of Dihydropyrimidinase-related protein 3 OS=Rattus norvegicus OX=10116 GN=Dpysl3;sp|Q62952|DPYL3_RAT Dihydropyrimidinase-related protein 3 OS=Rattus norvegicus OX=10116 GN=Dpysl3 PE=1 SV=2	2	28	28	23	13	12	11	13	14	14	11	10	14	10	9	10	14	13	13	12	13	10	14	11	12	14	11	9	10	15	10	11	7	8	9	10	11	8	9	8	12	9	9	8
sp|Q62991|SCFD1_RAT	sp|Q62991|SCFD1_RAT	8	8	8	sp|Q62991|SCFD1_RAT Sec1 family domain-containing protein 1 OS=Rattus norvegicus OX=10116 GN=Scfd1 PE=1 SV=1	1	8	8	8	1	1	1	1	1	0	1	2	1	1	1	2	1	2	2	1	2	2	1	2	2	2	2	3	2	1	2	2	2	2	1	2	1	2	1	2	1	1	0	1
sp|Q63009|ANM1_RAT;tr|A0A0G2K9I8|A0A0G2K9I8_RAT	sp|Q63009|ANM1_RAT;tr|A0A0G2K9I8|A0A0G2K9I8_RAT	7;6	7;6	7;6	sp|Q63009|ANM1_RAT Protein arginine N-methyltransferase 1 OS=Rattus norvegicus OX=10116 GN=Prmt1 PE=1 SV=1;tr|A0A0G2K9I8|A0A0G2K9I8_RAT Protein arginine methyltransferase 1-like OS=Rattus norvegicus OX=10116 GN=LOC100361025 PE=3 SV=1	2	7	7	7	2	1	0	1	1	0	1	1	1	1	1	1	0	1	1	1	1	1	0	1	0	0	0	1	1	1	0	1	2	1	0	1	0	1	1	0	0	0	1	1
sp|Q63028-2|ADDA_RAT;tr|A0A0G2JSM7|A0A0G2JSM7_RAT;sp|Q63028|ADDA_RAT;sp|Q05764-2|ADDB_RAT;tr|F8WFS9|F8WFS9_RAT;sp|Q05764|ADDB_RAT	sp|Q63028-2|ADDA_RAT;tr|A0A0G2JSM7|A0A0G2JSM7_RAT;sp|Q63028|ADDA_RAT	10;10;10;1;1;1	10;10;10;1;1;1	1;1;1;0;0;0	sp|Q63028-2|ADDA_RAT Isoform 2 of Alpha-adducin OS=Rattus norvegicus OX=10116 GN=Add1;tr|A0A0G2JSM7|A0A0G2JSM7_RAT Adducin 1 (Alpha), isoform CRA_b OS=Rattus norvegicus OX=10116 GN=Add1 PE=1 SV=1;sp|Q63028|ADDA_RAT Alpha-adducin OS=Rattus norvegicus OX=101	6	10	10	1	0	0	1	1	0	1	2	1	1	0	1	1	0	0	1	0	0	0	1	0	0	1	1	1	1	1	1	1	0	0	1	1	0	0	0	0	0	1	1	0
tr|F1MA54|F1MA54_RAT;sp|Q63065|PDK1_RAT	tr|F1MA54|F1MA54_RAT;sp|Q63065|PDK1_RAT	7;7	6;6	6;6	tr|F1MA54|F1MA54_RAT [Pyruvate dehydrogenase (acetyl-transferring)] kinase isozyme 1, mitochondrial OS=Rattus norvegicus OX=10116 GN=Pdk1 PE=1 SV=2;sp|Q63065|PDK1_RAT [Pyruvate dehydrogenase (acetyl-transferring)] kinase isozyme 1, mitochondrial OS=Rattus	2	7	6	6	0	0	0	0	0	0	0	0	0	0	0	0	0	0	0	0	0	0	0	0	0	0	0	0	0	0	0	0	0	0	0	0	0	0	0	0	0	0	0	0
tr|F1LSX3|F1LSX3_RAT;sp|Q63072|BST1_RAT	tr|F1LSX3|F1LSX3_RAT;sp|Q63072|BST1_RAT	6;6	6;6	6;6	tr|F1LSX3|F1LSX3_RAT ADP-ribosyl cyclase/cyclic ADP-ribose hydrolase 2 OS=Rattus norvegicus OX=10116 GN=Bst1 PE=4 SV=2;sp|Q63072|BST1_RAT ADP-ribosyl cyclase/cyclic ADP-ribose hydrolase 2 OS=Rattus norvegicus OX=10116 GN=Bst1 PE=2 SV=1	2	6	6	6	3	2	1	2	3	3	1	4	2	1	4	3	4	4	3	3	1	1	2	4	2	1	2	3	3	1	2	2	0	0	1	1	3	1	3	2	1	2	1	1
sp|Q63081|PDIA6_RAT;tr|A0A0G2JSZ5|A0A0G2JSZ5_RAT	sp|Q63081|PDIA6_RAT;tr|A0A0G2JSZ5|A0A0G2JSZ5_RAT	16;16	16;16	16;16	sp|Q63081|PDIA6_RAT Protein disulfide-isomerase A6 OS=Rattus norvegicus OX=10116 GN=Pdia6 PE=1 SV=2;tr|A0A0G2JSZ5|A0A0G2JSZ5_RAT Protein disulfide-isomerase A6 OS=Rattus norvegicus OX=10116 GN=Pdia6 PE=1 SV=1	2	16	16	16	8	10	10	8	7	8	8	9	7	7	9	7	10	10	10	11	11	8	9	9	9	7	7	7	7	8	7	8	7	7	10	9	10	6	7	7	9	8	9	10
sp|Q63083|NUCB1_RAT	sp|Q63083|NUCB1_RAT	19	19	19	sp|Q63083|NUCB1_RAT Nucleobindin-1 OS=Rattus norvegicus OX=10116 GN=Nucb1 PE=1 SV=1	1	19	19	19	1	2	1	2	1	2	1	1	3	1	1	2	2	1	1	3	2	1	2	2	3	1	1	2	3	2	1	2	1	1	2	1	3	2	1	2	1	1	3	3
sp|Q63135-2|CR1L_RAT;sp|Q63135|CR1L_RAT;tr|A0A0G2K7Y0|A0A0G2K7Y0_RAT	sp|Q63135-2|CR1L_RAT;sp|Q63135|CR1L_RAT;tr|A0A0G2K7Y0|A0A0G2K7Y0_RAT	6;6;6	6;6;6	6;6;6	sp|Q63135-2|CR1L_RAT Isoform 2 of Complement component receptor 1-like protein OS=Rattus norvegicus OX=10116 GN=Cr1l;sp|Q63135|CR1L_RAT Complement component receptor 1-like protein OS=Rattus norvegicus OX=10116 GN=Cr1l PE=1 SV=1;tr|A0A0G2K7Y0|A0A0G2K7Y0_RA	3	6	6	6	1	0	0	0	1	1	0	0	0	0	1	0	1	1	2	0	0	3	0	0	1	2	1	0	0	2	1	2	2	1	1	1	1	2	1	2	2	2	2	1
sp|Q63151-2|ACSL3_RAT;sp|Q63151|ACSL3_RAT	sp|Q63151-2|ACSL3_RAT;sp|Q63151|ACSL3_RAT	2;2	2;2	2;2	sp|Q63151-2|ACSL3_RAT Isoform Short of Long-chain-fatty-acid--CoA ligase 3 OS=Rattus norvegicus OX=10116 GN=Acsl3;sp|Q63151|ACSL3_RAT Long-chain-fatty-acid--CoA ligase 3 OS=Rattus norvegicus OX=10116 GN=Acsl3 PE=1 SV=1	2	2	2	2	0	0	0	0	0	0	0	0	0	0	0	0	0	0	0	0	0	0	0	0	0	0	0	0	0	0	0	0	0	0	0	0	0	0	0	0	0	0	0	0
sp|Q63228|GMFB_RAT;tr|M0RDJ4|M0RDJ4_RAT	sp|Q63228|GMFB_RAT;tr|M0RDJ4|M0RDJ4_RAT	6;5	6;5	6;5	sp|Q63228|GMFB_RAT Glia maturation factor beta OS=Rattus norvegicus OX=10116 GN=Gmfb PE=1 SV=2;tr|M0RDJ4|M0RDJ4_RAT Glia maturation factor OS=Rattus norvegicus OX=10116 GN=Gmfb PE=1 SV=2	2	6	6	6	2	2	2	2	2	2	2	1	2	2	0	2	2	1	1	0	2	1	2	1	2	0	1	1	2	1	0	0	1	1	1	1	3	2	1	2	1	1	2	1
tr|C7E1V1|C7E1V1_RAT;sp|Q63269|ITPR3_RAT	tr|C7E1V1|C7E1V1_RAT;sp|Q63269|ITPR3_RAT	30;30	30;30	26;26	tr|C7E1V1|C7E1V1_RAT Inositol 1,4,5-trisphosphate receptor type 3 OS=Rattus norvegicus OX=10116 GN=Itpr3 PE=1 SV=1;sp|Q63269|ITPR3_RAT Inositol 1,4,5-trisphosphate receptor type 3 OS=Rattus norvegicus OX=10116 GN=Itpr3 PE=1 SV=1	2	30	30	26	1	0	0	0	0	1	0	0	0	0	1	0	0	0	0	0	0	0	0	0	0	0	1	0	0	0	0	0	0	0	0	1	0	0	0	1	1	0	0	1
tr|D3ZQ74|D3ZQ74_RAT;sp|Q63321|PLOD1_RAT	tr|D3ZQ74|D3ZQ74_RAT;sp|Q63321|PLOD1_RAT	14;14	14;14	14;14	tr|D3ZQ74|D3ZQ74_RAT Procollagen-lysine, 2-oxoglutarate 5-dioxygenase 1 OS=Rattus norvegicus OX=10116 GN=Plod1 PE=1 SV=2;sp|Q63321|PLOD1_RAT Procollagen-lysine,2-oxoglutarate 5-dioxygenase 1 OS=Rattus norvegicus OX=10116 GN=Plod1 PE=1 SV=1	2	14	14	14	2	6	1	2	2	3	3	3	1	5	4	3	4	3	3	2	2	1	3	2	0	5	2	4	2	2	4	3	3	4	4	4	2	3	3	4	2	3	2	0
sp|Q63355|MYO1C_RAT	sp|Q63355|MYO1C_RAT	41	41	40	sp|Q63355|MYO1C_RAT Unconventional myosin-Ic OS=Rattus norvegicus OX=10116 GN=Myo1c PE=1 SV=2	1	41	41	40	15	15	17	15	13	11	14	16	14	13	15	19	15	16	13	11	10	11	12	11	14	13	8	13	12	16	17	12	16	15	16	11	14	16	11	14	17	12	13	11
tr|A0A0G2K9E8|A0A0G2K9E8_RAT;sp|Q63356|MYO1E_RAT	tr|A0A0G2K9E8|A0A0G2K9E8_RAT;sp|Q63356|MYO1E_RAT	10;10	10;10	8;8	tr|A0A0G2K9E8|A0A0G2K9E8_RAT Unconventional myosin-Ie OS=Rattus norvegicus OX=10116 GN=Myo1e PE=1 SV=1;sp|Q63356|MYO1E_RAT Unconventional myosin-Ie OS=Rattus norvegicus OX=10116 GN=Myo1e PE=1 SV=1	2	10	10	8	0	0	0	0	0	0	0	0	0	0	0	0	0	0	0	0	0	0	0	0	0	0	0	0	0	0	0	0	0	0	0	0	0	0	0	0	0	0	0	0
[truncated: 1,476 more rows]
[truncated: 1,102 more columns]
