# Supplementary material for: Proteomic dataset: Profiling of glioma C6 and astrocytes rat cell lines before and after co-cultivation
Source: Data Brief. 2021 Dec 1;39:107658. doi: 10.1016/j.dib.2021.107658 (PMC8666335; doi:10.1016/j.dib.2021.107658)
Supplement: Supplementary file 2 [file mmc2.xlsx]

## Sheet: result.xlsx
Protein group ID	Top ID	iBAQ	Mean - A	Mean - G	Mean - RA	SD - A	SD - G	SD - RA	CV - A	CV - G	CV - RA	Count - A	Count - G	Count - RA	Fold change RA/A	Fold change G/A	Fold change RA/G	Significant - G/A	Significant - RA/A	Significant - RA/G	p-value - G/A	p-value - RA/A	p-value - RA/G	Adjusted p-value (BH) - G/A	Adjusted p-value (BH) - RA/A	Adjusted p-value (BH) - RA/G	Protein IDs
0	FALSE	35851	163736			48135.7			0.293983			5	0	0													CON__ENSEMBL:ENSBTAP00000007350
1	FALSE	116540			69071.1							0	0	1													CON__Q3MHN5;CON__ENSEMBL:ENSBTAP00000018229
2	FALSE	730780	240617	175465	346099	48574.5	91293.5	108811	0.201875	0.520296	0.314392	11	10	11	1.43838	0.729227	1.97247	FALSE	FALSE	FALSE	0.0523372	0.00817109	0.00102937	0.129694	0.0307722	0.0060391	CON__ENSEMBL:ENSBTAP00000024146
4	FALSE	94302000	8.58163e+06	1.35616e+07	1.21798e+07	2.56668e+06	2.77338e+06	4.57454e+06	0.29909	0.204502	0.375585	11	10	11	1.41928	1.58031	0.898106	FALSE	FALSE	FALSE	0.000409738	0.0340589	0.419015	0.00287031	0.0937322	0.56608	CON__P00761
5	FALSE	1752000	244936	367438	370890		106692	96618.4		0.290367	0.260504	1	6	8	1.51423	1.50014	1.00939	FALSE	FALSE	FALSE	0.336397	0.258756	0.950559	0.48886	0.409008	0.968936	CON__P01966
6	FALSE	12818000	3.29249e+06	7.49821e+06	4.48179e+06	740053	1.94927e+06	5.63643e+06	0.22477	0.259965	1.25763	11	10	11	1.36122	2.27737	0.597715	TRUE	FALSE	FALSE	2.26953e-06	0.49575	0.12517	3.85339e-05	0.635264	0.243494	CON__P02769
7	FALSE	779770	232734	322628	383293	86496.3	134512	117964	0.371653	0.416928	0.307765	5	10	11	1.64692	1.38625	1.18804	FALSE	FALSE	FALSE	0.200744	0.023567	0.284527	0.34302	0.0713241	0.436151	CON__P04264
8	FALSE	63045			101275							0	0	1													CON__P06868
9	FALSE	1504200	310922	199436	403118	56497.5	113673	428224	0.18171	0.569972	1.06228	4	8	11	1.29653	0.641434	2.02129	FALSE	FALSE	FALSE	0.0987258	0.681815	0.209977	0.204971	0.781027	0.354802	CON__P12763
10	FALSE	773250	337034	304831	434432	160335	64408.1	134828	0.475725	0.211291	0.310354	7	7	11	1.28899	0.904453	1.42516	FALSE	FALSE	FALSE	0.630848	0.18355	0.0314041	0.741511	0.321313	0.0880489	CON__P13645;sp|Q6IFW6|K1C10_RAT;tr|A0A0G2K2V6|A0A0G2K2V6_RAT;CON__P02535-1
11	FALSE	1556200	237861	228036	278977	68163.2	81209.9	48707.5	0.286567	0.356128	0.174593	11	10	10	1.17286	0.958693	1.22339	FALSE	FALSE	FALSE	0.766441	0.13173	0.106128	0.843485	0.252193	0.215757	CON__P15497
13	FALSE	1028900	396583	602842	657233	144131	354494	529417	0.363433	0.588038	0.805524	8	5	7	1.65724	1.52009	1.09022	FALSE	FALSE	FALSE	0.16418	0.202133	0.846441	0.297275	0.344805	0.900243	CON__P34955
14	FALSE	320560		231381	189851		80473.3			0.347795		0	3	1			0.820511			FALSE			0.698659			0.793291	CON__P35527
15	FALSE	235230	259473	384141	280025	64968.4	83293.3	68141.5	0.250386	0.21683	0.243341	4	4	6	1.07921	1.48047	0.728964	FALSE	FALSE	FALSE	0.0562563	0.647192	0.0614172	0.137033	0.753428	0.145448	CON__P35908v2;CON__P35908
16	FALSE	658310			320642							0	0	1													CON__P81644
17	FALSE	132720	189094	186953	358474	17065.2	41920.3	153643	0.0902472	0.224229	0.428602	2	2	3	1.89575	0.988679	1.91745	FALSE	FALSE	FALSE	0.952755	0.236789	0.237751	0.970355	0.38601	0.387106	CON__Q29443;CON__Q0IIK2
18	FALSE	7417200	1.7732e+06	7.28791e+06	2.22904e+06	1.84878e+06	4.28176e+06	861690	1.04263	0.587516	0.386574	4	4	10	1.25708	4.11004	0.305855	FALSE	FALSE	TRUE	0.0559103	0.528828	0.00266395	0.136411	0.660335	0.0127532	CON__Q2KIG3
19	FALSE	19937000	418934	1.4279e+06	3.3934e+06	147391	937292	1.44044e+06	0.351823	0.656415	0.424483	11	10	11	8.10008	3.4084	2.3765	TRUE	TRUE	TRUE	0.00223016	1.26769e-06	0.00165351	0.0111286	2.34084e-05	0.00882241	CON__Q3SX09;tr|A0A0G2JSW3|A0A0G2JSW3_RAT;sp|P11517|HBB2_RAT;sp|P02091|HBB1_RAT;tr|Q62669|Q62669_RAT;tr|A0A0G2JTW9|A0A0G2JTW9_RAT
20	FALSE	112840			117803							0	0	1													CON__Q3SX28;sp|P58775|TPM2_RAT
21	FALSE	2617		36584.7								0	1	0													CON__Q3SZV7
22	FALSE	425350		849687								0	1	0													CON__Q3ZBD7
23	FALSE	1723800	211258	498759	401998	69891.2	204131	98241.2	0.330833	0.409277	0.244382	11	10	11	1.90288	2.3609	0.805997	TRUE	FALSE	FALSE	0.000303964	3.90546e-05	0.175943	0.00223483	0.000401261	0.313057	CON__Q3ZBS7
24	FALSE	77230		61288.6								0	1	0													CON__Q7Z794
25	FALSE	255990		261797								0	1	0													CON__Q99456
26	FALSE	2894.4	109254									1	0	0													CON__Q9TRI1;tr|D3ZFH5|D3ZFH5_RAT
29	FALSE			113698								0	1	0													REV__tr|A0A140TAJ5|A0A140TAJ5_RAT;REV__sp|O08662|PI4KA_RAT
30	FALSE		1.74167e+06	1.13276e+06	1.87585e+06	471700	349141	194982	0.270831	0.308221	0.103943	4	4	2	1.07704	0.650386	1.656	FALSE	FALSE	FALSE	0.083289	0.730887	0.0540452	0.181479	0.818978	0.132696	REV__sp|P01026|CO3_RAT;REV__tr|M0RBJ7|M0RBJ7_RAT;REV__tr|M0RBF1|M0RBF1_RAT
31	FALSE		377076		636971	98262.8		16414.9	0.260591		0.0257702	3	0	2	1.68924				FALSE			0.0388055			0.103455		REV__sp|P09759|EPHB1_RAT
32	FALSE		139043	687172	274541	16672.6	1.21471e+06	174892	0.11991	1.7677	0.637034	4	5	6	1.97451	4.94217	0.399523	FALSE	FALSE	FALSE	0.403117	0.168467	0.427584	0.552423	0.303452	0.574943	REV__sp|P11507-2|AT2A2_RAT;REV__sp|P11507|AT2A2_RAT
33	FALSE				204356							0	0	1													REV__tr|G3V7S2|G3V7S2_RAT;REV__sp|P12839|NFM_RAT
34	FALSE				137375							0	0	1													REV__sp|P15337|CREB1_RAT;REV__sp|P15337-2|CREB1_RAT
35	FALSE				440321							0	0	1													REV__tr|Q6IRK8|Q6IRK8_RAT;REV__sp|P16086|SPTN1_RAT;REV__tr|A0A0G2K1E7|A0A0G2K1E7_RAT;REV__tr|A0A0G2JZ69|A0A0G2JZ69_RAT;REV__tr|A0A0G2K1Y8|A0A0G2K1Y8_RAT
36	FALSE		536497									1	0	0													REV__tr|F1M7G5|F1M7G5_RAT;REV__sp|P22789|ST2A2_RAT;REV__tr|A0A0G2JYC0|A0A0G2JYC0_RAT;REV__tr|D4AE35|D4AE35_RAT
37	FALSE				585190							0	0	1													REV__sp|P32738|CLAT_RAT;REV__tr|F1LPU4|F1LPU4_RAT;REV__tr|A0A0G2JYQ6|A0A0G2JYQ6_RAT
38	FALSE			347937								0	1	0													REV__sp|P49816-4|TSC2_RAT;REV__sp|P49816-2|TSC2_RAT;REV__sp|P49816-3|TSC2_RAT;REV__sp|P49816|TSC2_RAT;REV__tr|D3ZLW4|D3ZLW4_RAT;REV__tr|A0A0G2JSL4|A0A0G2JSL4_RAT
39	FALSE		267246									1	0	0													REV__tr|G3V633|G3V633_RAT;REV__sp|P53767|VGFR1_RAT
40	FALSE				2.46623e+06							0	0	1													REV__sp|P55281|CAD17_RAT
42	FALSE		352723		457372			171180			0.374269	1	0	9	1.29669		Inf		FALSE	TRUE		0.5779			0.697274		REV__sp|P62198|PRS8_RAT
44	FALSE				1.42297e+06							0	0	1													REV__sp|Q08834|MGT5A_RAT;REV__tr|M0RBZ8|M0RBZ8_RAT
45	FALSE				1.03486e+06							0	0	1													REV__tr|G3V715|G3V715_RAT;REV__sp|Q09137|AAPK2_RAT
46	FALSE		494491	676498	412151		13948.5	122478		0.0206187	0.297168	1	3	2	0.833485	1.36807	0.609242	FALSE	FALSE	FALSE	0.0077402	0.680409	0.0272339	0.0295381	0.780406	0.0796543	REV__sp|Q0ZUP0|KLRB1_RAT
47	FALSE			84765.8								0	1	0													REV__sp|Q3ZAV8|EDC4_RAT;REV__tr|F7F707|F7F707_RAT
48	FALSE				436692							0	0	1													REV__sp|Q4KLI9|FBXW5_RAT;REV__sp|Q4KLI9-2|FBXW5_RAT
50	FALSE			97956.1								0	1	0													REV__sp|Q4V7C4|CCD71_RAT
51	FALSE				201453							0	0	1													REV__sp|Q4V8J4|GPAT3_RAT
52	FALSE		108026									1	0	0													REV__tr|F1M7U2|F1M7U2_RAT;REV__tr|D3ZXF4|D3ZXF4_RAT;REV__sp|Q4V8Q1|CAN11_RAT;REV__sp|Q4V8Q1-2|CAN11_RAT
53	FALSE				128273							0	0	1													REV__sp|Q62812|MYH9_RAT
54	FALSE				137192							0	0	1													REV__tr|D3ZU74|D3ZU74_RAT;REV__sp|Q62871-3|DC1I2_RAT;REV__tr|Q6AZ35|Q6AZ35_RAT;REV__sp|Q62871-2|DC1I2_RAT;REV__tr|G3V9V3|G3V9V3_RAT;REV__sp|Q62871|DC1I2_RAT
55	FALSE				592247			193264			0.326324	0	0	2													REV__sp|Q63164|DYH1_RAT;REV__sp|Q63164-2|DYH1_RAT;REV__tr|D3ZRN8|D3ZRN8_RAT
56	FALSE				3739.59							0	0	1													REV__tr|F1LPJ6|F1LPJ6_RAT;REV__sp|Q66H62|CYLD_RAT
59	FALSE				495880							0	0	1													REV__sp|Q6AY65|ARFP2_RAT
60	FALSE				2.3063e+07							0	0	1													REV__sp|Q6AYT3|RTCB_RAT
61	FALSE		53021.7									1	0	0													REV__tr|R9PXS7|R9PXS7_RAT;REV__sp|Q6QA27|TRI44_RAT
62	FALSE				1.74132e+06			598851			0.343907	0	0	3													REV__sp|Q7TSP2|KIF15_RAT;REV__tr|A0A0G2K0M1|A0A0G2K0M1_RAT
63	FALSE		238318	125348	439418		30602.2	164355		0.244138	0.374029	1	2	6	1.84383	0.525969	3.5056	FALSE	FALSE	FALSE	0.203935	0.308675	0.0432023	0.346846	0.460141	0.111955	REV__sp|Q8CFC9|LZTS1_RAT
64	FALSE				309762							0	0	1													REV__tr|F1LSE6|F1LSE6_RAT;REV__sp|Q91Z79|LIPA3_RAT
65	FALSE			157308								0	1	0													REV__sp|Q9ER30|KLH41_RAT
66	FALSE		1.3975e+06	1.26998e+06			70538.6			0.0555432		1	2	0		0.908746		FALSE			0.379057			0.530892			REV__tr|G3V7X4|G3V7X4_RAT;REV__sp|Q9ESR9|ABCA2_RAT
67	FALSE				491647							0	0	1													REV__sp|Q9JMK8|VPS54_RAT;REV__tr|G3V6Z1|G3V6Z1_RAT
68	FALSE			411511								0	1	0													REV__tr|G3V7G0|G3V7G0_RAT;REV__sp|Q9QXU8|DC1L1_RAT
69	FALSE				14566.4							0	0	1													REV__tr|A0A096MJU8|A0A096MJU8_RAT;REV__tr|D4A6S7|D4A6S7_RAT
71	FALSE		491697		674142							1	0	1	1.37105				FALSE								REV__tr|A0A096MK15|A0A096MK15_RAT
72	FALSE		530799	222420	524254	426952	117125	175304	0.804357	0.526591	0.334388	8	7	11	0.987669	0.419029	2.35704	FALSE	FALSE	TRUE	0.0881922	0.963723	0.00103097	0.189078	0.975746	0.00603959	REV__tr|D3ZI99|D3ZI99_RAT;REV__tr|A0A0G2JTI7|A0A0G2JTI7_RAT
73	FALSE			8.68268e+06	5.2274e+06		268705	5.24117e+06		0.0309473	1.00263	0	2	4			0.602049			FALSE			0.429216			0.575978	REV__tr|A0A0G2JVD6|A0A0G2JVD6_RAT
75	FALSE			969256	596896		562219	47615.3		0.580052	0.0797714	0	2	3			0.61583			FALSE			0.300657			0.45138	REV__tr|A0A0G2K0Y2|A0A0G2K0Y2_RAT;REV__tr|D3ZWZ6|D3ZWZ6_RAT
76	FALSE			246756								0	1	0													REV__tr|A0A0G2K7H0|A0A0G2K7H0_RAT;REV__tr|A0A0G2K213|A0A0G2K213_RAT;REV__tr|A0A0G2JZI8|A0A0G2JZI8_RAT
77	FALSE				68067							0	0	1													REV__tr|Q4KMA1|Q4KMA1_RAT;REV__tr|A0A0G2K2R4|A0A0G2K2R4_RAT
78	FALSE				374532							0	0	1													REV__tr|A0A0G2K2U3|A0A0G2K2U3_RAT
79	FALSE				601794			95247.3			0.158272	0	0	2													REV__tr|A0A0G2K3N6|A0A0G2K3N6_RAT;REV__tr|A0A0G2K6G9|A0A0G2K6G9_RAT
80	FALSE				233656							0	0	1													REV__tr|A0A0G2K441|A0A0G2K441_RAT;REV__tr|F1LNY7|F1LNY7_RAT;REV__sp|Q9EPZ8|RN103_RAT
81	FALSE		2.87222e+06	200110	7.80869e+07	5.33734e+06	15794.8	7.95782e+07	1.85827	0.0789309	1.0191	4	2	11	27.187	0.0696708	390.22	FALSE	FALSE	FALSE	0.540976	0.0880186	0.208727	0.669745	0.188807	0.353345	REV__tr|D3ZRW6|D3ZRW6_RAT;REV__tr|A0A0G2K4K6|A0A0G2K4K6_RAT
82	FALSE		1.41562e+06	1.52481e+06	296440	626758	481561		0.442744	0.315816		6	8	1	0.209406	1.07713	0.19441	FALSE	FALSE	FALSE	0.717992	0.159196	0.0471232	0.808378	0.291394	0.119963	REV__tr|A0A0G2K715|A0A0G2K715_RAT;REV__tr|A0A0G2K929|A0A0G2K929_RAT
83	FALSE		266688		4.20751e+06							1	0	1	15.7769												REV__tr|A0A0G2K873|A0A0G2K873_RAT;REV__tr|E9PU85|E9PU85_RAT
84	FALSE				519465			100064			0.192629	0	0	2													REV__tr|A0A0G2K8V0|A0A0G2K8V0_RAT;REV__tr|F1LPJ1|F1LPJ1_RAT
85	FALSE				226134							0	0	1													REV__tr|A0A0G2K946|A0A0G2K946_RAT
86	FALSE			367366								0	1	0													REV__tr|A0A0G2KA23|A0A0G2KA23_RAT;REV__tr|D3ZCI0|D3ZCI0_RAT;REV__sp|Q63060|GLPK_RAT;REV__tr|A0A0G2K785|A0A0G2K785_RAT
87	FALSE				41685.2							0	0	1													REV__tr|A0A0G2QC02|A0A0G2QC02_RAT
88	FALSE			134610								0	1	0													REV__tr|A1A5P4|A1A5P4_RAT
89	FALSE				179448							0	0	1													REV__tr|A9CMB8|A9CMB8_RAT;REV__sp|Q62724|MCM6_RAT
90	FALSE				288783							0	0	1													REV__tr|B1H288|B1H288_RAT
91	FALSE			416377								0	1	0													REV__tr|B2GUX2|B2GUX2_RAT
92	FALSE		710761	329140	72990.2		231273			0.702658		1	2	1	0.102693	0.463081	0.22176	FALSE		FALSE	0.406488		0.531958	0.555345		0.662812	REV__tr|B5DEJ9|B5DEJ9_RAT;REV__tr|A0A0G2K1T3|A0A0G2K1T3_RAT
93	FALSE			559833								0	1	0													REV__tr|D3Z874|D3Z874_RAT
94	FALSE				30967.4							0	0	1													REV__tr|D3Z9E1|D3Z9E1_RAT
95	FALSE				151513							0	0	1													REV__tr|D3Z9Q6|D3Z9Q6_RAT
96	FALSE				804808							0	0	1													REV__tr|D3ZBP5|D3ZBP5_RAT
97	FALSE				231898							0	0	1													REV__tr|D3ZKQ4|D3ZKQ4_RAT
98	FALSE				386416							0	0	1													REV__tr|D3ZKY5|D3ZKY5_RAT
99	FALSE				1.33153e+06							0	0	1													REV__tr|D3ZLS6|D3ZLS6_RAT
100	FALSE				428171							0	0	1													REV__tr|D3ZRC3|D3ZRC3_RAT;REV__tr|D3ZRG7|D3ZRG7_RAT
101	FALSE				254152							0	0	1													REV__tr|D3ZRF9|D3ZRF9_RAT
102	FALSE				246494							0	0	1													REV__tr|D3ZRG8|D3ZRG8_RAT
103	FALSE		819650	365388	452268	555649	263766	195138	0.67791	0.721878	0.431465	4	7	5	0.551782	0.445785	1.23777	FALSE	FALSE	FALSE	0.0934449	0.205618	0.548104	0.19759	0.349115	0.673491	REV__tr|D3ZUY8|D3ZUY8_RAT
104	FALSE			291021	181017							0	1	1			0.622009			FALSE							REV__tr|D3ZV91|D3ZV91_RAT
105	FALSE				153716							0	0	1													REV__tr|D3ZVD0|D3ZVD0_RAT
106	FALSE				643977							0	0	1													REV__tr|D3ZYE3|D3ZYE3_RAT
107	FALSE			330041								0	1	0													REV__tr|D3ZZJ4|D3ZZJ4_RAT
108	FALSE				424049							0	0	1													REV__tr|D4A054|D4A054_RAT;REV__tr|M0R3M4|M0R3M4_RAT
109	FALSE		80879.5	280659	211513							1	1	1	2.61517	3.47009	0.753631			FALSE							REV__tr|D4A3E0|D4A3E0_RAT
110	FALSE			99200.1								0	1	0													REV__tr|D4A3T0|D4A3T0_RAT
111	FALSE				331854							0	0	1													REV__tr|D4A3V5|D4A3V5_RAT
112	FALSE		97058.2	135048			45215.5			0.334812		1	3	0		1.39141		FALSE			0.542497			0.670507			REV__tr|D4A589|D4A589_RAT
113	FALSE				146730							0	0	1													REV__tr|D4A6G2|D4A6G2_RAT
115	FALSE				557558							0	0	1													REV__tr|D4A7D3|D4A7D3_RAT
116	FALSE				193757							0	0	1													REV__tr|D4A7Z1|D4A7Z1_RAT
117	FALSE		277445									1	0	0													REV__tr|D4ABV2|D4ABV2_RAT
118	FALSE				202851							0	0	1													REV__tr|D4ADZ2|D4ADZ2_RAT
120	FALSE		66311.5		371213							1	0	1	5.59802												REV__tr|E9PTP9|E9PTP9_RAT
121	FALSE		224058									1	0	0													REV__tr|E9PU15|E9PU15_RAT
122	FALSE				314358							0	0	1													REV__tr|F1LNS6|F1LNS6_RAT;REV__sp|Q66H60|CC146_RAT
123	FALSE			390181	509840		16298.2			0.0417708		0	2	1			1.30667			FALSE			0.10523			0.214366	REV__tr|F1LNW3|F1LNW3_RAT;REV__sp|P97562|ACOX2_RAT
124	FALSE		1.25262e+06	1.52486e+06	1.07941e+06	759555	369595	218684	0.606371	0.24238	0.202596	3	5	10	0.861719	1.21733	0.707874	FALSE	FALSE	FALSE	0.509984	0.502463	0.0109109	0.646187	0.64031	0.0387933	REV__tr|F1LQ26|F1LQ26_RAT;REV__sp|Q9Z1C7|RPGF4_RAT
125	FALSE				706580							0	0	1													REV__tr|F1LR52|F1LR52_RAT;REV__tr|F1M3J4|F1M3J4_RAT
127	FALSE				584637			85063.6			0.145498	0	0	3													REV__tr|F1LVD8|F1LVD8_RAT
128	FALSE			39897.6								0	1	0													REV__tr|F1LWT1|F1LWT1_RAT;REV__sp|Q62717|CAPS1_RAT
129	FALSE				190396							0	0	1													REV__tr|F1M277|F1M277_RAT
130	FALSE				548024							0	0	1													REV__tr|F1M2Q1|F1M2Q1_RAT
131	FALSE			157220								0	1	0													REV__tr|F1M6U9|F1M6U9_RAT
132	FALSE				570018							0	0	1													REV__tr|F1M785|F1M785_RAT;REV__sp|Q9QZR8|PDZD2_RAT
133	FALSE			106366								0	1	0													REV__tr|F1M7L9|F1M7L9_RAT
134	FALSE				118311							0	0	1													REV__tr|F1M8A4|F1M8A4_RAT
135	FALSE			746206								0	1	0													REV__tr|F1MAM6|F1MAM6_RAT
136	FALSE		2.0443e+06	3.01088e+06	2.32059e+06	432513	2.21051e+06	546751	0.21157	0.734173	0.235608	2	4	4	1.13515	1.47282	0.770735	FALSE	FALSE	FALSE	0.593422	0.573084	0.566542	0.709823	0.693761	0.688546	REV__tr|F1MAS4|F1MAS4_RAT
137	FALSE				152351							0	0	1													REV__tr|G3V6P0|G3V6P0_RAT
138	FALSE				70152.7							0	0	1													REV__tr|G3V7C5|G3V7C5_RAT
139	FALSE			448576			400765			0.893416		0	2	0													REV__tr|G3V943|G3V943_RAT
140	FALSE				3.53723e+06							0	0	1													REV__tr|G3V9S3|G3V9S3_RAT
141	FALSE				108815							0	0	1													REV__tr|M0R3N4|M0R3N4_RAT
142	FALSE				615720							0	0	1													REV__tr|M0R410|M0R410_RAT
143	FALSE				1.19733e+06							0	0	1													REV__tr|M0R4T9|M0R4T9_RAT
144	FALSE			274877	129685		275113			1.00086		0	3	1			0.471794			FALSE			0.69248			0.788734	REV__tr|M0R7S5|M0R7S5_RAT
145	FALSE				1.15725e+06							0	0	1													REV__tr|M0R7X5|M0R7X5_RAT
146	FALSE				255024							0	0	1													REV__tr|M0R8N2|M0R8N2_RAT
147	FALSE				20953.1							0	0	1													REV__tr|M0R956|M0R956_RAT;REV__tr|M0RCX5|M0RCX5_RAT
148	FALSE				1.12577e+06							0	0	1													REV__tr|M0R993|M0R993_RAT
149	FALSE				350980							0	0	1													REV__tr|Q4G097|Q4G097_RAT
150	FALSE				185644							0	0	1													REV__tr|Q5U2Q5|Q5U2Q5_RAT
151	FALSE				85797							0	0	1													REV__tr|Q5XIR1|Q5XIR1_RAT
152	FALSE		441629	788397	620148		270732			0.343396		1	3	1	1.40423	1.7852	0.786594	FALSE	FALSE	FALSE	0.382838		0.644322	0.533576		0.751616	REV__tr|Q6AYB9|Q6AYB9_RAT
153	FALSE				93174.3							0	0	1													REV__tr|Q6AYC6|Q6AYC6_RAT
154	FALSE				293412							0	0	1													REV__tr|Q8CJE3|Q8CJE3_RAT
155	FALSE				302053							0	0	1													REV__tr|Q8R4I6|Q8R4I6_RAT
156	FALSE	623070			299825							0	0	1													tr|A0A0G2JZZ7|A0A0G2JZZ7_RAT;sp|A0A0G2JTR4|ABR_RAT
748	TRUE	539110000	2.46041e+07	3.7388e+07	3.62756e+07	5.41059e+06	6.67448e+06	1.18621e+07	0.219906	0.178519	0.326999	11	10	11	1.47437	1.51958	0.970246	FALSE	FALSE	FALSE	0.000113196	0.00758585	0.796901	0.000977533	0.0290598	0.866065	sp|P62804|H4_RAT;sp|P62804-2|H4_RAT
580	TRUE	373430000	1.09402e+08	8.39548e+07	1.29978e+08	1.6606e+07	7.00619e+06	2.2906e+07	0.151789	0.0834519	0.176229	11	10	11	1.18808	0.767396	1.5482	FALSE	FALSE	FALSE	0.000251834	0.0255876	7.46041e-06	0.0019148	0.0760306	0.000102728	sp|P31000|VIME_RAT;tr|G3V8C3|G3V8C3_RAT;tr|A0A0G2JUU5|A0A0G2JUU5_RAT;tr|A7M776|A7M776_RAT;tr|A0A1W2Q669|A0A1W2Q669_RAT;tr|A7M775|A7M775_RAT;tr|A0A0G2K126|A0A0G2K126_RAT;tr|A7M778|A7M778_RAT;tr|A0A0G2QC11|A0A0G2QC11_RAT;tr|A7M746|A7M746_RAT;tr|Q6IG10|Q6IG10_RAT;tr|Q6IG11|Q6IG11_RAT;tr|Q6IG08|Q6IG08_RAT;tr|D3ZSY5|D3ZSY5_RAT
344	TRUE	208440000	3.78849e+07	6.05823e+07	2.78204e+07	2.59993e+06	1.52254e+07	7.06819e+06	0.0686271	0.251318	0.254065	11	10	11	0.734339	1.59911	0.459216	FALSE	FALSE	TRUE	0.000104241	0.00025619	3.66786e-06	0.000913987	0.00194423	5.76357e-05	sp|P04642|LDHA_RAT
885	TRUE	203890000	6.23121e+07	3.06213e+07	3.81768e+07	7.13728e+06	4.51993e+06	6.03289e+06	0.114541	0.147608	0.158025	11	10	11	0.61267	0.491418	1.24674	TRUE	FALSE	FALSE	2.5645e-10	3.99437e-08	0.00450366	2.14083e-08	1.36798e-06	0.0192595	sp|Q07936|ANXA2_RAT;sp|Q07936-2|ANXA2_RAT
434	TRUE	169030000	1.49136e+07	2.518e+07	8.96095e+06	3.09028e+06	3.47549e+06	1.7464e+06	0.207213	0.138026	0.19489	11	10	11	0.600859	1.68839	0.355876	FALSE	FALSE	TRUE	8.24037e-07	1.91614e-05	2.63536e-11	1.65925e-05	0.000225823	3.29997e-09	sp|P11762|LEG1_RAT
163	FALSE	172460			94543.8							0	0	1													sp|A1A5P0|BORG5_RAT
349	TRUE	150610000	2.43718e+07	5.55929e+07	2.21193e+07	2.59447e+06	1.02223e+07	5.72534e+06	0.106454	0.183878	0.25884	11	10	11	0.907577	2.28104	0.397879	TRUE	FALSE	TRUE	7.14582e-09	0.248554	1.46812e-08	3.18422e-07	0.398831	6.06469e-07	tr|M0R5J4|M0R5J4_RAT;sp|P04764|ENOA_RAT;tr|A0A0G2K4Y2|A0A0G2K4Y2_RAT
376	TRUE	128340000	4.94003e+07	1.36437e+07	2.23946e+07	6.23873e+06	3.90025e+06	4.37513e+06	0.126289	0.285866	0.195365	11	10	11	0.45333	0.276186	1.6414	TRUE	TRUE	FALSE	2.91117e-12	1.95761e-10	0.000119525	5.83254e-10	1.67235e-08	0.00102101	sp|P07150|ANXA1_RAT
366	TRUE	120330000	9.81791e+06	7.84634e+06	5.08448e+06	3.66291e+06	2.28115e+06	1.98137e+06	0.373084	0.290728	0.389689	11	10	11	0.517878	0.799186	0.648006	FALSE	FALSE	FALSE	0.160096	0.00120455	0.00787509	0.292656	0.00681198	0.0299388	sp|P05942|S10A4_RAT
413	TRUE	108980000	1.3444e+07	1.27176e+07	8.10537e+06	3.20218e+06	4.18489e+06	1.18058e+06	0.238186	0.329062	0.145654	11	10	11	0.602899	0.945971	0.637333	FALSE	FALSE	FALSE	0.658326	4.46742e-05	0.00232594	0.762402	0.000450906	0.0114921	sp|P10111|PPIA_RAT;tr|A0A0G2K1P0|A0A0G2K1P0_RAT
354	TRUE	96793000	5.8409e+06	1.14683e+07	1.19222e+07	723401	2.82317e+06	3.87353e+06	0.123851	0.246172	0.324899	11	10	11	2.04117	1.96344	1.03958	FALSE	TRUE	FALSE	3.8877e-06	5.23696e-05	0.764348	6.03799e-05	0.000522002	0.842044	sp|P04906|GSTP1_RAT
1313	TRUE	91190000	6.28834e+06	4.81715e+06	4.03784e+06	1.54579e+06	2.08296e+06	1.57876e+06	0.245818	0.432404	0.390992	11	10	11	0.642115	0.766045	0.838221	FALSE	FALSE	FALSE	0.0799376	0.00298806	0.343251	0.175772	0.0138258	0.495821	sp|Q6B345|S10AB_RAT;tr|F1LYQ0|F1LYQ0_RAT;tr|F1M053|F1M053_RAT
507	TRUE	84582000	3.03345e+06	3.58846e+06	1.8771e+06	1.02342e+06	1.88165e+06	783157	0.337377	0.52436	0.417217	11	10	11	0.618799	1.18296	0.523092	FALSE	FALSE	FALSE	0.405404	0.00746751	0.0122038	0.554421	0.028715	0.0421837	sp|P19944|RLA1_RAT
737	TRUE	74988000	1.61204e+07	1.58757e+07	1.37906e+07	1.95067e+06	2.87128e+06	5.48021e+06	0.121006	0.18086	0.397386	11	10	11	0.855477	0.984818	0.868665	FALSE	FALSE	FALSE	0.820202	0.199026	0.295917	0.883403	0.340811	0.447353	sp|P62630|EF1A1_RAT;tr|M0R757|M0R757_RAT;tr|F1M6C2|F1M6C2_RAT
415	TRUE	73131000	1.86706e+07	2.70802e+07	1.52612e+07	1.17556e+06	2.79048e+06	2.06468e+06	0.0629633	0.103045	0.135289	11	10	11	0.817392	1.45042	0.563555	FALSE	FALSE	FALSE	2.12407e-08	0.000119759	9.46616e-10	8.26324e-07	0.00102101	5.9267e-08	tr|G3V6D3|G3V6D3_RAT;sp|P10719|ATPB_RAT
1605	TRUE	72632000	6.21763e+06	1.24429e+07	1.13353e+07	818876	4.78205e+06	2.37337e+06	0.131702	0.384319	0.209379	11	10	11	1.82309	2.00123	0.910982	TRUE	FALSE	FALSE	0.000423099	1.41543e-06	0.503168	0.00293823	2.59814e-05	0.640672	tr|A0A0G2JSS8|A0A0G2JSS8_RAT;sp|Q9R063-2|PRDX5_RAT;sp|Q9R063|PRDX5_RAT
174	FALSE	81644		1.42701e+06			1.18906e+06			0.833255		0	2	0													sp|A4L9P7|PDS5A_RAT
784	TRUE	70731000	7.40085e+06	1.75227e+07	8.20233e+06	940790	2.11538e+06	1.21091e+06	0.127119	0.120722	0.147629	11	10	11	1.1083	2.36767	0.468096	TRUE	FALSE	TRUE	1.11644e-11	0.0983928	1.2194e-10	1.59771e-09	0.204704	1.28474e-08	sp|P63102|1433Z_RAT;tr|A0A0G2JV65|A0A0G2JV65_RAT
1085	TRUE	68485000	1.08178e+07	5.35616e+06	1.23589e+07	1.16012e+06	830860	3.48203e+06	0.107242	0.155122	0.281743	11	10	11	1.14246	0.495126	2.30742	TRUE	FALSE	TRUE	1.74195e-10	0.179014	6.03852e-06	1.58637e-08	0.315023	8.64155e-05	sp|Q5XFX0|TAGL2_RAT
542	TRUE	67500000	5.80842e+06	1.29564e+07	7.9594e+06	715865	1.12633e+06	2.4284e+06	0.123246	0.0869322	0.305099	11	10	11	1.37032	2.23062	0.614321	TRUE	FALSE	FALSE	3.43683e-13	0.0106291	1.0161e-05	1.10706e-10	0.0379936	0.00013275	sp|P25113|PGAM1_RAT
356	TRUE	66957000	9.25869e+06	2.42254e+07	9.39589e+06	2.13197e+06	2.9942e+06	1.0653e+06	0.230266	0.123597	0.11338	11	10	11	1.01482	2.61651	0.387852	TRUE	FALSE	TRUE	4.50888e-11	0.85051	3.37892e-12	5.47488e-09	0.902549	6.28299e-10	sp|P05065|ALDOA_RAT;tr|Q6AY07|Q6AY07_RAT
1519	TRUE	63571000	103461	92385.6	4.72922e+07		40113.8	2.30449e+07		0.4342	0.487289	1	2	11	457.101	0.89295	511.9	FALSE	FALSE	FALSE	0.858843	0.0783703	0.0174463	0.908496	0.174104	0.0563015	sp|Q9QUH6-4|SYGP1_RAT;sp|Q9QUH6-3|SYGP1_RAT;tr|D3ZCL8|D3ZCL8_RAT;sp|Q9QUH6-2|SYGP1_RAT;tr|F1LQW8|F1LQW8_RAT;sp|Q9QUH6|SYGP1_RAT;sp|Q9QUH6-5|SYGP1_RAT
423	TRUE	63134000	4.79361e+06	4.455e+06	3.86995e+06	945264	1.08494e+06	856011	0.197193	0.243534	0.221195	11	10	11	0.807314	0.929362	0.868675	FALSE	FALSE	FALSE	0.454019	0.0261269	0.184003	0.597064	0.0773766	0.321825	sp|P11232|THIO_RAT;tr|R4GNK3|R4GNK3_RAT
1739	TRUE	53798000	5.40299e+06	1.8835e+06	8.81658e+06	1.25414e+06	556891	2.92673e+06	0.232119	0.295668	0.331957	11	10	11	1.6318	0.348604	4.68094	TRUE	FALSE	TRUE	1.25014e-07	0.00198228	5.71385e-07	3.55271e-06	0.0101487	1.23093e-05	tr|A0A0G2K6J5|A0A0G2K6J5_RAT;sp|Q64119|MYL6_RAT;tr|B2GV99|B2GV99_RAT;tr|A0A0G2JWE1|A0A0G2JWE1_RAT
333	TRUE	46626000	2.23402e+06	2.73125e+06	1.78241e+06	687303	504906	493853	0.307653	0.184863	0.277071	11	10	11	0.797848	1.22257	0.652598	FALSE	FALSE	FALSE	0.076618	0.0920091	0.000344114	0.171035	0.195276	0.00248893	tr|D4A4D5|D4A4D5_RAT;sp|P02401|RLA2_RAT;tr|D3ZN03|D3ZN03_RAT
579	TRUE	46456000	1.01756e+06	4.20003e+06	2.02687e+06	419426	1.33547e+06	1.00398e+06	0.41219	0.317966	0.495335	8	10	5	1.9919	4.12756	0.482585	TRUE	FALSE	TRUE	7.94275e-06	0.0265436	0.00707335	0.000107887	0.0782061	0.0275978	tr|D3ZE63|D3ZE63_RAT;sp|P30904|MIF_RAT
343	TRUE	45485000	7.02714e+06	1.2704e+07	6.86106e+06	616582	2.192e+06	946930	0.0877429	0.172545	0.138015	11	10	11	0.976365	1.80784	0.540072	FALSE	FALSE	FALSE	1.045e-07	0.631221	1.48031e-07	3.14836e-06	0.741514	4.06473e-06	sp|P04636|MDHM_RAT
582	TRUE	45374000	1.37201e+07	448797	7.51881e+06	3.6096e+06	245711	7.37289e+06	0.263089	0.547489	0.980592	11	10	11	0.548016	0.032711	16.7533	TRUE	FALSE	TRUE	4.75349e-10	0.0209889	0.0069861	3.59382e-08	0.0653986	0.0273372	sp|P31232|TAGL_RAT;tr|A0A0G2JWK7|A0A0G2JWK7_RAT
350	TRUE	45137000	1.91838e+07	1.72496e+07	1.07812e+07	3.47634e+06	2.7667e+06	1.62157e+06	0.181212	0.160392	0.150407	11	10	11	0.561994	0.899173	0.625012	FALSE	FALSE	FALSE	0.177375	4.99644e-07	2.49828e-06	0.31421	1.10259e-05	4.13662e-05	sp|P04785|PDIA1_RAT
462	TRUE	43074000	1.28339e+07	1.33026e+07	4.59129e+06	1.22439e+06	1.9007e+06	1.31014e+06	0.0954027	0.142882	0.285353	11	10	11	0.357748	1.03652	0.345143	FALSE	TRUE	TRUE	0.505706	1.7841e-12	1.63642e-10	0.643086	3.9716e-10	1.56122e-08	sp|P14668|ANXA5_RAT;tr|Q66HH8|Q66HH8_RAT
430	TRUE	39836000	1.1541e+07	1.05962e+07	9.81449e+06	1.2491e+06	1.7025e+06	1.136e+06	0.108232	0.16067	0.115747	11	10	11	0.850405	0.918142	0.926225	FALSE	FALSE	FALSE	0.160715	0.0028985	0.226857	0.293654	0.013458	0.375472	sp|P11598|PDIA3_RAT;tr|A0A0H2UHM5|A0A0H2UHM5_RAT
797	TRUE	39552000	9.87353e+06	5.41773e+06	4.95845e+06	1.4792e+06	1.40317e+06	1.86579e+06	0.149815	0.258995	0.376284	11	10	11	0.502196	0.548712	0.915227	FALSE	FALSE	FALSE	1.01054e-06	1.18252e-06	0.534816	1.96564e-05	2.20389e-05	0.664176	sp|P69897|TBB5_RAT;sp|P69897-2|TBB5_RAT
406	TRUE	39385000	1.33745e+06	2.30909e+06	2.70287e+06	393964	880449	898381	0.294562	0.381298	0.332381	11	10	11	2.02091	1.72648	1.17054	FALSE	TRUE	FALSE	0.00360666	0.000166848	0.323918	0.0161124	0.00133179	0.476134	tr|A0A0A0MXW3|A0A0A0MXW3_RAT;tr|D4AEC0|D4AEC0_RAT;sp|P0C0S7|H2AZ_RAT;tr|M0R6X5|M0R6X5_RAT
193	FALSE	99714			276528							0	0	1													tr|M0R851|M0R851_RAT;sp|B2GUZ1|UBP4_RAT
505	TRUE	38675000	7.01614e+06	2.72426e+06	3.70146e+06	1.24789e+06	904457	1.23101e+06	0.17786	0.332001	0.332573	11	10	11	0.527564	0.388285	1.3587	TRUE	FALSE	FALSE	3.09565e-08	4.00836e-06	0.0539467	1.12766e-06	6.1775e-05	0.132561	sp|P19804|NDKB_RAT
581	TRUE	37133000	3.07433e+06	4.20768e+06	2.38968e+06	413257	665604	294483	0.134422	0.158188	0.123231	11	10	11	0.777301	1.36865	0.567933	FALSE	FALSE	FALSE	0.000143173	0.000232004	1.09398e-07	0.00117714	0.00178434	3.26099e-06	sp|P31044|PEBP1_RAT
373	TRUE	36498000	9.27096e+06	1.19796e+07	8.95753e+06	1.51826e+06	1.38741e+06	1.1416e+06	0.163765	0.115814	0.127446	11	10	11	0.966192	1.29217	0.74773	FALSE	FALSE	FALSE	0.000430386	0.590266	2.80127e-05	0.00297187	0.707719	0.000309221	sp|P06761|BIP_RAT
774	TRUE	35320000	1.13166e+07	1.40807e+07	8.5241e+06	701437	2.03765e+06	1.74163e+06	0.0619828	0.144712	0.204318	11	10	11	0.753235	1.24425	0.605374	FALSE	FALSE	FALSE	0.00044264	8.021e-05	1.94494e-06	0.00304229	0.000747751	3.39849e-05	sp|P63018|HSP7C_RAT;tr|D4A4S3|D4A4S3_RAT;tr|M0RCB1|M0RCB1_RAT;tr|F1LZI1|F1LZI1_RAT;tr|M0R8M9|M0R8M9_RAT;tr|A0A0G2JVI3|A0A0G2JVI3_RAT
2706	TRUE	34622000	2.07287e+07	721734	9.71059e+06	3.34174e+06	204458	2.45445e+06	0.161213	0.283287	0.25276	11	10	11	0.46846	0.034818	13.4545	TRUE	TRUE	TRUE	9.26854e-14	2.53018e-08	5.16444e-10	3.43437e-11	9.47518e-07	3.76253e-08	tr|Q9JKB7|Q9JKB7_RAT;sp|Q9WTT6|GUAD_RAT;REV__sp|P48004-2|PSA7_RAT;REV__sp|P48004|PSA7_RAT
1160	TRUE	34485000	6.9969e+06	5.46816e+06	5.14222e+06	653929	833469	934207	0.0934598	0.152422	0.181674	11	10	11	0.734928	0.781512	0.940393	FALSE	FALSE	FALSE	0.000155842	2.79596e-05	0.411277	0.00126327	0.000309221	0.559969	sp|Q63081|PDIA6_RAT;tr|A0A0G2JSZ5|A0A0G2JSZ5_RAT
342	TRUE	33637000	272793	3.19905e+06	200876	175571	1.64765e+06	32834	0.643607	0.515042	0.163454	9	10	4	0.736369	11.7271	0.0627923	TRUE	FALSE	TRUE	6.05217e-05	0.44393	0.00398635	0.000592935	0.589601	0.0174001	sp|P04631|S100B_RAT
734	TRUE	33086000	3.71117e+06	2.77528e+06	4.53038e+06	1.72266e+06	1.14207e+06	1.28501e+06	0.464183	0.411517	0.283642	11	10	11	1.22074	0.747817	1.6324	FALSE	FALSE	FALSE	0.163141	0.220686	0.00381518	0.296197	0.368147	0.0168549	sp|P62282|RS11_RAT
325	TRUE	32947000	2.1342e+06	2.4498e+06	1.9157e+06	254821	487148	325355	0.119399	0.198853	0.169836	11	10	11	0.897621	1.14788	0.781983	FALSE	FALSE	FALSE	0.0745961	0.094826	0.00767459	0.168019	0.199298	0.0293436	sp|P00406|COX2_RAT
729	TRUE	30112000	5.62797e+06	4.47609e+06	5.46348e+06	1.28563e+06	740670	1.42963e+06	0.228436	0.165473	0.26167	11	10	11	0.970774	0.795329	1.22059	FALSE	FALSE	FALSE	0.0226629	0.779527	0.0654002	0.0691876	0.853792	0.15236	sp|P62260|1433E_RAT
1600	TRUE	29780000	8.7404e+06	1.67035e+07	8.63725e+06	1.41142e+06	2.29594e+06	1.16769e+06	0.161482	0.137453	0.135192	11	10	11	0.988198	1.91107	0.517092	FALSE	FALSE	FALSE	8.87715e-09	0.853728	3.27958e-09	3.90887e-07	0.904805	1.72911e-07	tr|A0A0A0MY09|A0A0A0MY09_RAT;sp|Q66HD0|ENPL_RAT;tr|A0A0G2K4I4|A0A0G2K4I4_RAT;sp|Q66HD0-2|ENPL_RAT
710	TRUE	29060000	1.28521e+06	1.17194e+06	2.30224e+06	228890	278234	949945	0.178095	0.237413	0.412617	11	10	11	1.79133	0.911864	1.96447	FALSE	FALSE	FALSE	0.319239	0.00251965	0.00183736	0.471331	0.0121935	0.00960795	sp|P61354|RL27_RAT;tr|M0R7P0|M0R7P0_RAT;tr|D3ZTK5|D3ZTK5_RAT
206	FALSE	51378			241097							0	0	1													sp|B4F7E7|MPP5_RAT
635	TRUE	28764000	3.52725e+06	2.78667e+06	1.93873e+06	619337	807005	446257	0.175586	0.289595	0.23018	11	10	11	0.549643	0.79004	0.695715	FALSE	FALSE	FALSE	0.0283769	1.05393e-06	0.0070631	0.0816854	2.02373e-05	0.0275847	sp|P45592|COF1_RAT;tr|M0R6D6|M0R6D6_RAT
380	TRUE	28592000	2.21329e+06	1.20311e+07	946148	429236	3.29651e+06	225590	0.193936	0.274	0.23843	11	10	11	0.427484	5.43583	0.0786419	TRUE	TRUE	TRUE	7.14121e-09	3.31079e-08	8.82725e-10	3.18422e-07	1.17401e-06	5.61441e-08	sp|P07335|KCRB_RAT
209	FALSE	61967		337275			66362.6			0.196761		0	2	0													sp|B5DEL3|TTC17_RAT
757	TRUE	28053000	1.00348e+06	965469	1.0816e+06	365905	212734	423880	0.364635	0.220343	0.391901	10	10	11	1.07785	0.962119	1.12029	FALSE	FALSE	FALSE	0.779642	0.657936	0.444784	0.853792	0.762257	0.590344	sp|P62859|RS28_RAT;tr|A0A0A0MY14|A0A0A0MY14_RAT;tr|F1M168|F1M168_RAT
650	TRUE	27823000	2.19697e+06	9.37475e+06	3.22296e+06	538484	1.96835e+06	750651	0.245103	0.209963	0.232907	11	10	11	1.46701	4.26714	0.343792	TRUE	FALSE	TRUE	4.2546e-10	0.0014729	9.42113e-09	3.2785e-08	0.00802979	4.10331e-07	sp|P48500|TPIS_RAT;tr|A0A0G2JWJ4|A0A0G2JWJ4_RAT
733	TRUE	27117000	2.63555e+06	2.88235e+06	2.2385e+06	407735	775129	472753	0.154706	0.268922	0.211191	11	10	11	0.849348	1.09364	0.776623	FALSE	FALSE	FALSE	0.366069	0.0477131	0.031403	0.518987	0.121234	0.0880489	sp|P62278|RS13_RAT;tr|M0RCY2|M0RCY2_RAT;tr|F1LMB4|F1LMB4_RAT
1582	TRUE	27027000	3.26067e+06	7.36604e+06	3.36411e+06	717080	1.51496e+06	680891	0.219918	0.205668	0.202398	11	10	11	1.03172	2.25906	0.456706	TRUE	FALSE	TRUE	1.49002e-07	0.732256	1.87903e-07	4.06473e-06	0.819824	4.73538e-06	sp|Q9Z2L0|VDAC1_RAT
597	TRUE	26659000	2.50797e+06	1.6173e+06	2.98773e+06	610224	236411	851466	0.243314	0.146176	0.284988	11	10	11	1.1913	0.644866	1.84735	FALSE	FALSE	FALSE	0.000367582	0.144422	9.72183e-05	0.00263004	0.269288	0.000873439	tr|A0A0G2JSH9|A0A0G2JSH9_RAT;sp|P35704|PRDX2_RAT
475	TRUE	25852000	3.38609e+06	1.10173e+07	5.12893e+06	597262	2.41054e+06	1.24503e+06	0.176387	0.218797	0.242747	11	10	11	1.5147	3.25369	0.465535	TRUE	FALSE	TRUE	3.90987e-09	0.000455404	8.79117e-07	2.00857e-07	0.00310945	1.75255e-05	sp|P16617|PGK1_RAT;tr|A0A096MJL6|A0A096MJL6_RAT
648	TRUE	25762000	1.05825e+07	6.46249e+06	6.90236e+06	575977	1.50103e+06	655113	0.0544272	0.232269	0.0949115	11	10	11	0.652241	0.610675	1.06807	FALSE	FALSE	FALSE	7.21333e-08	8.61247e-12	0.387062	2.3499e-06	1.32731e-09	0.537035	sp|P47942|DPYL2_RAT
920	TRUE	25395000	2.59243e+06	2.17957e+06	2.21839e+06	531046	553994	393064	0.204844	0.254176	0.177185	11	10	11	0.855716	0.840743	1.01781	FALSE	FALSE	FALSE	0.0974482	0.0750842	0.853966	0.203358	0.16874	0.904805	sp|Q3T1J1|IF5A1_RAT;tr|G3V7J7|G3V7J7_RAT
357	TRUE	24737000	1.08352e+07	1.32452e+07	1.02822e+07	1.02901e+06	2.24081e+06	1.15614e+06	0.0949695	0.16918	0.112441	11	10	11	0.948964	1.22242	0.776297	FALSE	FALSE	FALSE	0.00451598	0.249917	0.00104823	0.0192878	0.400087	0.00612898	sp|P05197|EF2_RAT
1817	TRUE	24070000	2.53199e+06	2.73919e+06	2.20693e+06	357659	384215	398175	0.141256	0.140266	0.18042	11	10	11	0.871619	1.08183	0.805686	FALSE	FALSE	FALSE	0.215939	0.0576253	0.00575759	0.361735	0.139351	0.0233037	tr|B0BN81|B0BN81_RAT;sp|P24050|RS5_RAT;tr|A0A0G2K200|A0A0G2K200_RAT
2461	TRUE	24016000	9.25643e+06	1.13941e+07	9.28079e+06	2.3005e+06	1.43537e+06	1.09399e+06	0.24853	0.125975	0.117877	11	10	11	1.00263	1.23093	0.814529	FALSE	FALSE	FALSE	0.020728	0.975012	0.00116444	0.0648378	0.982861	0.00662769	tr|G3V8L3|G3V8L3_RAT;sp|P48679|LMNA_RAT;tr|A0A0G2JTC5|A0A0G2JTC5_RAT;tr|Q6P6U3|Q6P6U3_RAT;tr|A0A0G2K3R2|A0A0G2K3R2_RAT;tr|A0A1B0GWU9|A0A1B0GWU9_RAT
367	TRUE	23764000	1.01745e+06	1.18828e+06	1.05373e+06	186368	484902	372691	0.183171	0.408072	0.353687	11	10	11	1.03566	1.1679	0.886771	FALSE	FALSE	FALSE	0.291161	0.77574	0.482129	0.442428	0.850681	0.622978	sp|P05943|S10AA_RAT
224	FALSE	27048			166835							0	0	1													sp|D3ZGX1|NEXMI_RAT
613	TRUE	23356000	1.73081e+06	903581	1.57896e+06	525481	221596	378765	0.303604	0.245242	0.239883	11	10	11	0.912267	0.522058	1.74744	FALSE	FALSE	FALSE	0.000190669	0.445969	9.54107e-05	0.0014893	0.591133	0.00086106	sp|P40241|CD9_RAT
550	TRUE	23273000	706230	2.14154e+06	1.31166e+06	195261	630547	255011	0.276484	0.294436	0.194418	11	10	11	1.85728	3.03235	0.612487	TRUE	FALSE	FALSE	7.78692e-07	4.18345e-06	0.000721951	1.59195e-05	6.3738e-05	0.00451304	tr|A0A0G2JTG1|A0A0G2JTG1_RAT;sp|P26772|CH10_RAT
760	TRUE	22934000	989983	2.22833e+06	1.71389e+06	249554	501357	1.35168e+06	0.252079	0.224993	0.788665	11	10	11	1.73123	2.25087	0.769136	TRUE	FALSE	FALSE	6.6913e-07	0.0960268	0.271474	1.38923e-05	0.201244	0.421627	tr|D4A5L9|D4A5L9_RAT;sp|P62898|CYC_RAT;CON__P62894;sp|P10715|CYC2_RAT
539	TRUE	22060000	3.90252e+06	1.9215e+06	2.6926e+06	777739	1.07279e+06	602187	0.199291	0.558306	0.223645	11	10	11	0.689964	0.492375	1.4013	TRUE	FALSE	FALSE	0.000104197	0.000583925	0.0536693	0.000913987	0.00381073	0.132153	sp|P24368|PPIB_RAT
1970	TRUE	21513000	1.0343e+06	1.49761e+06	959009	162327	557948	326942	0.156943	0.37256	0.340916	11	10	11	0.927205	1.44794	0.640362	FALSE	FALSE	FALSE	0.016145	0.501758	0.0132678	0.0530705	0.639689	0.0448643	tr|D3ZD09|D3ZD09_RAT;tr|D3ZSB0|D3ZSB0_RAT
230	FALSE	188730			83508.9							0	0	1													sp|D4A1J4|BDH2_RAT;tr|A0A0A0MXX5|A0A0A0MXX5_RAT
775	TRUE	21266000	1.86063e+06	1.91941e+06	955731	467569	641338	260476	0.251295	0.334134	0.272541	11	10	11	0.513659	1.03159	0.49793	FALSE	FALSE	TRUE	0.811648	1.7304e-05	0.000198369	0.877097	0.00020636	0.00154343	sp|P63029|TCTP_RAT;tr|F1LYR7|F1LYR7_RAT
233	FALSE	172430			195983							0	0	1													sp|D4AAT7|NNRD_RAT;tr|D3ZLK9|D3ZLK9_RAT
1338	TRUE	20395000	4.69176e+06	1.15926e+07	2.7568e+06	558124	2.63168e+06	973370	0.118958	0.227014	0.35308	11	10	11	0.587583	2.47084	0.237808	TRUE	FALSE	TRUE	6.61562e-08	1.34673e-05	2.77794e-09	2.20907e-06	0.000166042	1.50422e-07	sp|Q6P6V0|G6PI_RAT
1733	TRUE	20262000	845066	1.87855e+06	2.48458e+06	733070	1.81868e+06	1.77346e+06	0.867471	0.968132	0.713788	11	10	11	2.9401	2.22296	1.32261	FALSE	TRUE	FALSE	0.0981751	0.0102644	0.449205	0.204463	0.0370202	0.593852	tr|A0A0G2K654|A0A0G2K654_RAT;tr|M0R7B4|M0R7B4_RAT;sp|P15865|H14_RAT;sp|D4A3K5|H11_RAT
236	FALSE	295940			66689.4							0	0	1													tr|A0A0H2UHT5|A0A0H2UHT5_RAT;sp|F1LNI5|PPM1G_RAT
175	TRUE	20099000	3.72702e+06	4.47871e+06	3.24545e+06	703015	1.15997e+06	601000	0.188626	0.258996	0.185183	11	10	11	0.870788	1.20169	0.724639	FALSE	FALSE	FALSE	0.0851874	0.0995978	0.00585706	0.184113	0.206034	0.0236109	sp|A7VJC2-4|ROA2_RAT;tr|F1LNF1|F1LNF1_RAT;sp|A7VJC2|ROA2_RAT;tr|F1LM82|F1LM82_RAT;sp|A7VJC2-3|ROA2_RAT;sp|A7VJC2-2|ROA2_RAT
721	TRUE	19876000	2.5653e+06	2.22614e+06	2.21395e+06	533785	790167	350811	0.208079	0.35495	0.158455	11	10	11	0.863035	0.867787	0.994524	FALSE	FALSE	FALSE	0.259343	0.0830703	0.963423	0.409486	0.1811	0.975746	sp|P62083|RS7_RAT;tr|Q6AY74|Q6AY74_RAT
439	TRUE	19637000	1.05975e+06	832816	1.69993e+06	427287	273867	267038	0.403196	0.328844	0.157088	11	10	11	1.60409	0.785861	2.04118	FALSE	FALSE	TRUE	0.1685	0.00042665	5.85041e-07	0.303452	0.00295283	1.25362e-05	sp|P12001|RL18_RAT;tr|A0A0H2UHS7|A0A0H2UHS7_RAT
400	TRUE	19552000	3.86553e+06	906312	4.28657e+06	1.12619e+06	212202	1.2505e+06	0.291341	0.234138	0.291725	11	10	11	1.10892	0.23446	4.72969	TRUE	FALSE	TRUE	1.24692e-07	0.416454	7.78405e-08	3.55271e-06	0.563951	2.49526e-06	sp|P09495|TPM4_RAT;tr|A0A0G2K2G8|A0A0G2K2G8_RAT
1094	TRUE	19009000	1.68074e+06	1.54112e+06	1.45615e+06	523602	345669	285991	0.311531	0.224297	0.196402	11	10	11	0.866375	0.916932	0.944864	FALSE	FALSE	FALSE	0.484561	0.226266	0.54516	0.624164	0.374648	0.672347	sp|Q5XI73|GDIR1_RAT
383	TRUE	18906000	2.0832e+06	757911	3.49154e+06	423904	212158	1.65512e+06	0.203487	0.279925	0.474037	11	10	11	1.67605	0.36382	4.6068	TRUE	FALSE	TRUE	3.2665e-08	0.012792	5.41811e-05	1.16865e-06	0.043735	0.000537385	sp|P07895|SODM_RAT
916	TRUE	18799000	5.50304e+06	578924	2.7071e+06	586291	148738	659706	0.106539	0.256921	0.243694	11	10	11	0.491929	0.105201	4.6761	TRUE	TRUE	TRUE	3.06194e-16	1.36905e-09	5.68735e-09	3.0673e-13	8.43966e-08	2.68108e-07	sp|Q3MIE4|VAT1_RAT
603	TRUE	18529000	3.45336e+06	826578	2.28078e+06	413569	271172	517958	0.119758	0.328066	0.227097	11	10	11	0.660452	0.239354	2.75931	TRUE	FALSE	TRUE	5.88501e-13	9.69974e-06	1.89993e-07	1.57208e-10	0.000128274	4.75814e-06	sp|P36972|APT_RAT
470	TRUE	18115000	5.34126e+06	7.98687e+06	3.93715e+06	580079	1.69782e+06	794447	0.108603	0.212576	0.201782	11	10	11	0.73712	1.49532	0.492953	FALSE	FALSE	TRUE	0.000105111	0.000126965	9.1567e-07	0.00091961	0.00106433	1.80743e-05	sp|P15999|ATPA_RAT;tr|F1LP05|F1LP05_RAT
2707	TRUE	17948000	2.11153e+06	2.55955e+06	3.00805e+06	324223	1.15699e+06	1.36159e+06	0.153549	0.452027	0.452649	11	10	11	1.42459	1.21218	1.17523	FALSE	FALSE	FALSE	0.231902	0.0462968	0.42852	0.379744	0.118311	0.575622	tr|Q9QX80|Q9QX80_RAT;tr|Q9QX81|Q9QX81_RAT
247	FALSE	496910	138560	231668			52803			0.227925		1	2	0		1.67197		FALSE			0.386475			0.536779			sp|F2Z3T4|MBNL2_RAT;tr|F1M9N4|F1M9N4_RAT;tr|A0A0G2JX72|A0A0G2JX72_RAT;tr|D3ZQV3|D3ZQV3_RAT
778	TRUE	17859000	4.56108e+06	8.72e+06	4.60651e+06	496986	1.65813e+06	342020	0.108962	0.190153	0.074247	11	10	11	1.00996	1.91183	0.52827	FALSE	FALSE	FALSE	1.82829e-07	0.805332	1.49613e-07	4.68632e-06	0.872389	4.06473e-06	sp|P63039|CH60_RAT
1544	TRUE	17292000	1.44358e+06	1.14359e+06	4.34816e+06	370980	251550	2.52871e+06	0.256987	0.219965	0.58156	11	10	11	3.01207	0.792193	3.8022	FALSE	TRUE	TRUE	0.0450516	0.00120597	0.000801592	0.115571	0.00681198	0.00488143	tr|A0A0G2JSR0|A0A0G2JSR0_RAT;sp|Q9R1Z0|VDAC3_RAT;sp|Q9R1Z0-2|VDAC3_RAT
880	TRUE	17265000	1.94814e+06	3.04033e+06	1.73558e+06	228197	468778	329874	0.117136	0.154187	0.190066	11	10	11	0.890893	1.56063	0.570853	FALSE	FALSE	FALSE	1.42e-06	0.0941239	4.89895e-07	2.59814e-05	0.198398	1.09665e-05	sp|Q06647|ATPO_RAT
1593	TRUE	17195000	5.3543e+06	4.84112e+06	6.2189e+06	1.3433e+06	1.02116e+06	1.44569e+06	0.250883	0.210934	0.232466	11	10	11	1.16148	0.904155	1.2846	FALSE	FALSE	FALSE	0.340594	0.161714	0.0218485	0.493172	0.294737	0.0673438	tr|A0A1W2Q6E9|A0A1W2Q6E9_RAT;tr|A0A096MK30|A0A096MK30_RAT;sp|O35763|MOES_RAT
588	TRUE	16847000	4.889e+06	8.33003e+06	3.72151e+06	714201	1.1702e+06	814773	0.146083	0.14048	0.218936	11	10	11	0.761201	1.70383	0.446759	FALSE	FALSE	TRUE	1.11014e-07	0.00190068	2.18015e-09	3.26099e-06	0.00986532	1.28469e-07	sp|P34058|HS90B_RAT;tr|A0A0G2K793|A0A0G2K793_RAT
796	TRUE	16748000	2.83222e+06	2.42553e+06	2.32786e+06	482307	528151	503896	0.170293	0.217747	0.216463	11	10	11	0.821919	0.856405	0.959732	FALSE	FALSE	FALSE	0.0807101	0.0263485	0.669452	0.176802	0.077875	0.771496	sp|P68255|1433T_RAT
1292	TRUE	16710000	2.40819e+06	1.82719e+06	2.51256e+06	740098	445654	336727	0.307325	0.243901	0.134018	11	10	11	1.04334	0.758741	1.37509	FALSE	FALSE	FALSE	0.0446079	0.674868	0.000765652	0.114797	0.775953	0.00469827	sp|Q6AYC4|CAPG_RAT
2682	TRUE	16534000	1.31441e+06	1.59133e+06	777408	198081	635335	179435	0.150699	0.399248	0.230812	11	10	11	0.59145	1.21068	0.488527	FALSE	FALSE	TRUE	0.184532	1.73473e-06	0.000633837	0.322609	3.07706e-05	0.00405717	tr|Q6PDW1|Q6PDW1_RAT;tr|D3ZHB3|D3ZHB3_RAT;sp|P63324|RS12_RAT;tr|D3ZV36|D3ZV36_RAT
609	TRUE	16482000	2.18084e+06	2.3026e+06	1.73715e+06	357787	244961	394341	0.164059	0.106385	0.227004	11	10	11	0.796551	1.05583	0.754432	FALSE	FALSE	FALSE	0.379225	0.0119801	0.000969004	0.530941	0.0415621	0.0057353	sp|P38983|RSSA_RAT
1625	TRUE	16264000	7.23796e+07	2.57404e+07	6.74042e+07	4.76988e+06	3.9955e+06	1.0534e+07	0.0659009	0.155223	0.15628	11	10	11	0.93126	0.35563	2.61862	TRUE	FALSE	TRUE	1.00846e-15	0.168998	3.74395e-10	6.73483e-13	0.304019	2.94157e-08	tr|A0A0G2JUA5|A0A0G2JUA5_RAT;tr|A0A0G2JU96|A0A0G2JU96_RAT
508	TRUE	16167000	2.10533e+06	2.39592e+06	1.87884e+06	330323	362689	396187	0.156898	0.151378	0.210869	11	10	11	0.892417	1.13802	0.784181	FALSE	FALSE	FALSE	0.0697346	0.160826	0.00578167	0.159308	0.293723	0.0233776	sp|P19945|RLA0_RAT;tr|D3ZJT4|D3ZJT4_RAT
971	TRUE	16124000	38112.5			1233.17			0.0323559			2	0	0													sp|Q4V8C2|ZW10_RAT
2681	TRUE	16029000	509394	528034	1.00043e+06	159494	184256	389567	0.313105	0.348948	0.3894	11	10	11	1.96395	1.03659	1.89463	FALSE	FALSE	FALSE	0.806413	0.000956004	0.00244909	0.872616	0.00569104	0.0119531	tr|Q6PDV8|Q6PDV8_RAT;sp|P47198|RL22_RAT
262	FALSE	15178		26218.3								0	1	0													sp|O08700|VPS45_RAT
263	FALSE	7165.6		253109								0	1	0													sp|O08722|UNC5B_RAT;tr|F1LNE2|F1LNE2_RAT
345	TRUE	15825000	856387	698842	795768	188290	169207	130649	0.219866	0.242125	0.16418	11	10	11	0.929216	0.816036	1.13869	FALSE	FALSE	FALSE	0.0589956	0.390757	0.15596	0.141724	0.540851	0.286141	tr|A0A0H2UHQ8|A0A0H2UHQ8_RAT;tr|D3ZFA8|D3ZFA8_RAT;sp|P04644|RS17_RAT;tr|D3ZKG6|D3ZKG6_RAT;tr|D3ZHU9|D3ZHU9_RAT;tr|M0R8M8|M0R8M8_RAT;tr|F1M5B1|F1M5B1_RAT;tr|D3ZM01|D3ZM01_RAT
878	TRUE	15770000	3.27648e+06	1.67587e+06	2.96854e+06	1.0329e+06	294218	446909	0.315246	0.175561	0.150548	11	10	11	0.906014	0.511485	1.77134	FALSE	FALSE	FALSE	0.000149245	0.37495	2.73066e-07	0.0012155	0.526982	6.4744e-06	tr|Q6P9Y4|Q6P9Y4_RAT;sp|Q05962|ADT1_RAT
755	TRUE	15576000	796263	634400	1.13325e+06	399290	170250	200601	0.501455	0.268364	0.177014	11	10	11	1.42321	0.796722	1.78633	FALSE	FALSE	FALSE	0.250421	0.0211787	7.10512e-06	0.400574	0.0658362	9.85128e-05	tr|A0A0H2UHU0|A0A0H2UHU0_RAT;sp|P62853|RS25_RAT;tr|F1M6F4|F1M6F4_RAT;tr|D4AE10|D4AE10_RAT;tr|M0R763|M0R763_RAT;tr|D3ZCH5|D3ZCH5_RAT
740	TRUE	15409000	2.49253e+06	1.97013e+06	2.43069e+06	400801	449744	560575	0.160801	0.228281	0.230624	11	10	11	0.975189	0.790415	1.23377	FALSE	FALSE	FALSE	0.0110502	0.769053	0.0531102	0.0390929	0.845431	0.131323	tr|X1WI37|X1WI37_RAT;sp|P62703|RS4X_RAT;tr|A0A0H2UHX3|A0A0H2UHX3_RAT;tr|D3ZX01|D3ZX01_RAT
731	TRUE	14989000	1.23936e+06	1.31615e+06	1.56301e+06	328062	319350	520364	0.264703	0.24264	0.332924	11	10	11	1.26115	1.06196	1.18756	FALSE	FALSE	FALSE	0.593775	0.096331	0.211389	0.710014	0.201461	0.355897	tr|M0R5K9|M0R5K9_RAT;tr|A0A0H2UHT6|A0A0H2UHT6_RAT;tr|D3ZM33|D3ZM33_RAT;sp|P62271|RS18_RAT;tr|A0A0G2KA79|A0A0G2KA79_RAT;tr|D3ZAU6|D3ZAU6_RAT;tr|D4AA93|D4AA93_RAT
2462	TRUE	14983000	2.48817e+06	1.70173e+06	2.10855e+06	642527	449075	518436	0.258232	0.263893	0.245873	11	10	11	0.847427	0.683929	1.23906	FALSE	FALSE	FALSE	0.00452576	0.142905	0.0709977	0.0192893	0.267204	0.161825	tr|G3V8L9|G3V8L9_RAT;sp|P85125|CAVN1_RAT
218	TRUE	14909000	554336	907409	695376	165824	253674	164737	0.29914	0.279559	0.236904	10	10	9	1.25443	1.63693	0.766331	FALSE	FALSE	FALSE	0.00169779	0.0807456	0.0478649	0.00899873	0.176802	0.12127	sp|D3ZAF6|ATPK_RAT
2444	TRUE	14768000	4.51494e+06	5.00494e+06	7.09709e+06	709916	852265	1.12207e+06	0.157237	0.170285	0.158103	11	10	11	1.57191	1.10853	1.41802	FALSE	FALSE	FALSE	0.167071	2.73297e-06	0.000132477	0.301556	4.50659e-05	0.0011059	tr|G3V7U4|G3V7U4_RAT;sp|P70615|LMNB1_RAT
2057	TRUE	14707000	2.44319e+06	453919	1.90346e+06	481007	91283	679780	0.196876	0.2011	0.357129	11	10	11	0.779086	0.185789	4.19339	TRUE	FALSE	TRUE	8.1908e-11	0.0440022	2.21504e-06	9.11681e-09	0.11346	3.8093e-05	tr|D3ZRX9|D3ZRX9_RAT
638	TRUE	14484000	7.40671e+06	5.02815e+06	5.65471e+06	374953	645624	690354	0.0506233	0.128402	0.122085	11	10	11	0.763458	0.678864	1.12461	FALSE	FALSE	FALSE	2.58311e-09	3.83116e-07	0.0453825	1.43757e-07	8.77227e-06	0.116271	sp|P46462|TERA_RAT
862	TRUE	14112000	3.52389e+06	1.40607e+06	3.95847e+06	690521	1.45822e+06	1.34186e+06	0.195954	1.03709	0.338986	11	10	11	1.12332	0.39901	2.81528	TRUE	FALSE	TRUE	0.000368191	0.350932	0.000510273	0.00263004	0.502848	0.00341917	sp|Q00238|ICAM1_RAT
570	TRUE	13890000	384608	849098	371938	107751	287585	147491	0.280158	0.338695	0.396546	11	10	11	0.967058	2.2077	0.438039	TRUE	FALSE	TRUE	8.0307e-05	0.82039	0.000110336	0.000747751	0.883403	0.000954892	sp|P29419|ATP5I_RAT
490	TRUE	13659000	3.32153e+06	1.90958e+06	3.37147e+06	617026	303573	609770	0.185766	0.158974	0.180862	11	10	11	1.01503	0.574911	1.76555	FALSE	FALSE	FALSE	2.89844e-06	0.850518	1.58382e-06	4.72116e-05	0.902549	2.8459e-05	sp|P18418|CALR_RAT
1481	TRUE	13574000	4.10249e+06	8.89601e+06	4.45968e+06	334590	584057	751685	0.0815578	0.0656538	0.168551	11	10	11	1.08707	2.16844	0.501312	TRUE	FALSE	FALSE	1.85549e-15	0.165392	5.58763e-12	1.06214e-12	0.298795	9.73462e-10	sp|Q9ER34|ACON_RAT
1574	TRUE	13574000	1.22391e+07	2.77634e+06	6.75261e+06	1.21351e+06	482505	1.63641e+06	0.0991498	0.173791	0.242337	11	10	11	0.551722	0.226841	2.43219	TRUE	FALSE	TRUE	2.44089e-15	2.03986e-08	5.41265e-07	1.22258e-12	8.17372e-07	1.17872e-05	sp|Q9Z1P2|ACTN1_RAT;tr|Q6T487|Q6T487_RAT;tr|Q6GMN8|Q6GMN8_RAT
280	FALSE	187690		149486								0	1	0													tr|F1LPM3|F1LPM3_RAT;sp|O35413|SRBS2_RAT;sp|O35413-2|SRBS2_RAT
768	TRUE	13568000	1.23771e+06	879980	1.11782e+06	250651	372855	295418	0.202511	0.423708	0.264279	11	10	11	0.903137	0.710972	1.27028	FALSE	FALSE	FALSE	0.0174651	0.316988	0.119965	0.0563015	0.468871	0.235869	sp|P62959|HINT1_RAT;tr|D4A269|D4A269_RAT
765	TRUE	13445000	894437	874364	1.33301e+06	253239	441692	480052	0.283127	0.505158	0.360126	11	10	11	1.49033	0.977558	1.52455	FALSE	FALSE	FALSE	0.898449	0.0143932	0.0349864	0.934117	0.0478619	0.0956933	tr|Q4V8I6|Q4V8I6_RAT;sp|P62914|RL11_RAT;tr|A0A0G2K3Y8|A0A0G2K3Y8_RAT
1800	TRUE	13386000	461220	447811	469828	169459	201923	113388	0.367414	0.450911	0.24134	10	10	11	1.01866	0.970926	1.04917	FALSE	FALSE	FALSE	0.873993	0.891663	0.758414	0.91846	0.929957	0.837873	tr|A0A140TAI6|A0A140TAI6_RAT;tr|D3ZZ95|D3ZZ95_RAT;tr|M0RCN1|M0RCN1_RAT;tr|D4A1Q0|D4A1Q0_RAT;sp|P39032|RL36_RAT;tr|F1M706|F1M706_RAT;tr|D3ZJJ6|D3ZJJ6_RAT
274	TRUE	13233000	2.51458e+06	967072	2.08367e+06	175136	89845.1	454801	0.0696482	0.0929042	0.218269	11	10	11	0.828636	0.384586	2.15462	TRUE	FALSE	TRUE	5.07862e-16	0.008234	3.47369e-07	4.07001e-13	0.0309219	8.04572e-06	sp|O35244|PRDX6_RAT
285	FALSE	36981			29853							0	0	1													tr|F1LSY2|F1LSY2_RAT;sp|O35764|NPTXR_RAT
286	FALSE	40675			150697							0	0	1													tr|G3V9X8|G3V9X8_RAT;sp|O35777|MAGT1_RAT;tr|A0A0G2K5G6|A0A0G2K5G6_RAT;tr|A0A096MJ31|A0A096MJ31_RAT
509	TRUE	13209000	1.85298e+06	2.3795e+06	1.53266e+06	324812	575033	306058	0.175292	0.241661	0.199691	11	10	11	0.827134	1.28415	0.644111	FALSE	FALSE	FALSE	0.0169864	0.0273501	0.000412794	0.0553819	0.0798775	0.00288668	sp|P20070|NB5R3_RAT;sp|P20070-2|NB5R3_RAT;sp|P20070-3|NB5R3_RAT
606	TRUE	12981000	2.6067e+06	787828	1.98799e+06	396854	184594	277940	0.152244	0.234307	0.13981	11	10	11	0.762647	0.302233	2.52338	TRUE	FALSE	TRUE	4.91346e-11	0.000405811	5.10635e-10	5.79066e-09	0.00285278	3.76253e-08	sp|P37397|CNN3_RAT
447	TRUE	12883000	1.43472e+06	2.60707e+06	1.61286e+06	247097	878086	577052	0.172227	0.33681	0.357782	11	10	11	1.12416	1.81713	0.618649	FALSE	FALSE	FALSE	0.000426675	0.357833	0.00596009	0.00295283	0.510262	0.023978	sp|P13084|NPM_RAT;sp|P13084-2|NPM_RAT;tr|D3ZP59|D3ZP59_RAT
1187	TRUE	12720000	1.0022e+07	718332	3.61287e+06	978923	204631	850085	0.0976774	0.28487	0.235293	11	10	11	0.360494	0.0716755	5.02953	TRUE	TRUE	TRUE	2.61971e-17	4.61687e-13	2.48993e-09	5.24859e-14	1.32141e-10	1.40885e-07	tr|F1LPK7|F1LPK7_RAT;sp|Q63598|PLST_RAT
401	TRUE	12563000	2.03294e+06	1.41014e+06	1.42547e+06	251953	249693	223354	0.123935	0.17707	0.156688	11	10	11	0.701186	0.693645	1.01087	FALSE	FALSE	FALSE	1.77664e-05	7.50594e-06	0.883478	0.000210622	0.000103001	0.925274	sp|P09527|RAB7A_RAT;tr|A0A0G2K930|A0A0G2K930_RAT
1052	TRUE	12542000	2.19563e+06	1.36304e+06	1.5488e+06	234504	350547	228640	0.106805	0.257181	0.147624	11	10	11	0.705402	0.620797	1.13628	FALSE	FALSE	FALSE	3.46535e-06	2.20703e-06	0.162792	5.4884e-05	3.8093e-05	0.295696	sp|Q5RJR8|LRC59_RAT;tr|A0A0G2K6J3|A0A0G2K6J3_RAT
1369	TRUE	12530000	800809	542277	1.16432e+06	273544	163279	335355	0.341585	0.301099	0.288026	11	10	11	1.45393	0.677162	2.1471	FALSE	FALSE	TRUE	0.0177926	0.011408	3.97616e-05	0.0570768	0.040063	0.000405406	sp|Q6RUV5|RAC1_RAT;tr|A0A0G2K0X4|A0A0G2K0X4_RAT;tr|M0R5T4|M0R5T4_RAT;tr|Q5U1Y2|Q5U1Y2_RAT
294	FALSE	216730	559071	515044								1	1	0		0.92125		FALSE									sp|O54697|NALDL_RAT
657	TRUE	12515000	621656	1.96952e+06	765130	126839	486480	184526	0.204035	0.247004	0.24117	11	10	11	1.23079	3.16819	0.388484	TRUE	FALSE	TRUE	3.41524e-08	0.0462289	3.27072e-07	1.20043e-06	0.118213	7.61963e-06	tr|A0A0G2K7X0|A0A0G2K7X0_RAT;tr|F7EL36|F7EL36_RAT;sp|P49911|AN32A_RAT
791	TRUE	12506000	1.56849e+06	1.7463e+06	1.10793e+06	277142	301500	287773	0.176693	0.17265	0.259739	11	10	11	0.706368	1.11336	0.634445	FALSE	FALSE	FALSE	0.175153	0.00106313	8.62567e-05	0.311928	0.00618284	0.000792731	tr|F1LT36|F1LT36_RAT;sp|P63326|RS10_RAT;tr|A0A0H2UI18|A0A0H2UI18_RAT;tr|D3ZJY5|D3ZJY5_RAT;tr|D3ZH53|D3ZH53_RAT;tr|Q7TP86|Q7TP86_RAT;tr|D4A5N7|D4A5N7_RAT;tr|D3ZCN9|D3ZCN9_RAT
1412	TRUE	12472000	1.55967e+06	1.21217e+06	833667	352241	463525	273820	0.225844	0.382393	0.328453	11	10	11	0.534516	0.777197	0.687748	FALSE	FALSE	FALSE	0.0666327	2.77887e-05	0.0326123	0.154423	0.000309221	0.090497	sp|Q8CFN2|CDC42_RAT;sp|Q8CFN2-2|CDC42_RAT;tr|A0A0G2JSM8|A0A0G2JSM8_RAT;tr|A0A0U1RS21|A0A0U1RS21_RAT;tr|Q5RJS2|Q5RJS2_RAT
316	TRUE	12463000	1.73437e+06	1.67059e+06	1.35989e+06	371998	452198	349499	0.214485	0.270681	0.257006	11	10	11	0.784081	0.963224	0.814017	FALSE	FALSE	FALSE	0.726964	0.0244663	0.0925338	0.81618	0.0733805	0.196055	sp|O88767|PARK7_RAT;tr|Q5BKC3|Q5BKC3_RAT
726	TRUE	12320000	1.26628e+06	816674	1.36543e+06	233195	155399	305461	0.184157	0.190283	0.223711	11	10	11	1.07829	0.644938	1.67194	FALSE	FALSE	FALSE	5.80514e-05	0.402333	6.30488e-05	0.000572935	0.551728	0.000615928	sp|P62243|RS8_RAT;tr|M0R7Q5|M0R7Q5_RAT;tr|D3ZIE1|D3ZIE1_RAT;tr|Q6TXJ0|Q6TXJ0_RAT
379	TRUE	12273000	1.28151e+06	5.01449e+06	1.70639e+06	208768	1.67887e+06	398205	0.162908	0.334804	0.233361	11	10	11	1.33155	3.91296	0.340293	TRUE	FALSE	TRUE	5.97568e-07	0.00522289	4.24483e-06	1.27365e-05	0.0214608	6.44281e-05	sp|P07323|ENOG_RAT
770	TRUE	12139000	866727	657802	827326	304626	234166	368526	0.351467	0.355983	0.445442	11	10	11	0.95454	0.758949	1.25771	FALSE	FALSE	FALSE	0.096574	0.787414	0.229043	0.201863	0.860187	0.37732	sp|P62982|RS27A_RAT;sp|P62986|RL40_RAT;tr|F1LU69|F1LU69_RAT;sp|P0CG51|UBB_RAT;tr|F1LML2|F1LML2_RAT;sp|Q63429|UBC_RAT;tr|F1M927|F1M927_RAT
1174	TRUE	12117000	1.03565e+06	1.68203e+06	760083	243145	258280	152053	0.234776	0.153553	0.200047	11	10	11	0.733921	1.62413	0.451885	FALSE	FALSE	TRUE	1.0937e-05	0.00463193	4.58447e-09	0.000140464	0.0196196	2.29624e-07	sp|Q63377|AT1B3_RAT
817	TRUE	12078000	1.25552e+06	1.25005e+06	1.04284e+06	318400	279781	243265	0.253599	0.223816	0.233271	11	10	11	0.830605	0.995638	0.834244	FALSE	FALSE	FALSE	0.967187	0.0936268	0.0852539	0.978419	0.197871	0.184158	sp|P83868|TEBP_RAT;tr|Q5PQL9|Q5PQL9_RAT
1924	TRUE	11955000	2.48536e+07	3.42732e+06	1.93435e+07	4.31256e+06	856218	6.72743e+06	0.173519	0.249822	0.347788	11	10	11	0.778298	0.137901	5.64391	TRUE	FALSE	TRUE	3.44961e-12	0.033235	5.13064e-07	6.28299e-10	0.0920972	1.12341e-05	tr|C0JPT7|C0JPT7_RAT
307	FALSE	911650	550085	409747	819784			228652			0.278917	1	1	2	1.49029	0.74488	2.00071	FALSE	FALSE	FALSE		0.511974	0.381463		0.647359	0.532709	tr|A0A0G2JSN9|A0A0G2JSN9_RAT;sp|O70490|ACSM2_RAT
2669	TRUE	11879000	2.60224e+06	1.89292e+06	1.7109e+06	477016	352749	299386	0.183309	0.186351	0.174987	11	10	11	0.657471	0.727419	0.903842	FALSE	FALSE	FALSE	0.00110341	3.88649e-05	0.216353	0.00633768	0.000400338	0.362276	tr|Q6P3V9|Q6P3V9_RAT;sp|P50878|RL4_RAT
309	FALSE	36159			142798							0	0	1													sp|O70608|SYCP2_RAT
2658	TRUE	11859000	1.02999e+07	4.78349e+06	4.6642e+06	1.09039e+06	1.65847e+06	1.102e+06	0.105864	0.346708	0.236268	11	10	11	0.452839	0.46442	0.975063	TRUE	TRUE	FALSE	2.3869e-08	1.25043e-10	0.846764	9.10888e-07	1.28474e-08	0.900243	tr|Q6IMZ3|Q6IMZ3_RAT;sp|P48037|ANXA6_RAT
312	FALSE	8635.2			70393.8							0	0	1													sp|O88339|EPN1_RAT;tr|A0A140TAC3|A0A140TAC3_RAT
814	TRUE	11841000	4.14693e+06	4.91698e+06	2.77526e+06	514972	1.12851e+06	698413	0.124181	0.229514	0.251657	11	10	11	0.669231	1.18569	0.564423	FALSE	FALSE	FALSE	0.054977	3.94397e-05	4.21652e-05	0.134489	0.000404182	0.000427737	sp|P82995|HS90A_RAT;tr|D3ZXC7|D3ZXC7_RAT
320	TRUE	11784000	1.88448e+06	1.68788e+06	1.13333e+06	352264	396445	187564	0.186929	0.234878	0.165498	11	10	11	0.6014	0.895673	0.671451	FALSE	FALSE	FALSE	0.243521	4.26965e-06	0.000528489	0.393623	6.45604e-05	0.00352355	sp|O88989|MDHC_RAT
1524	TRUE	11779000	7.50488e+06	5.9337e+06	6.42422e+06	950390	1.18935e+06	897920	0.126636	0.200441	0.139771	11	10	11	0.856005	0.790645	1.08267	FALSE	FALSE	FALSE	0.00328944	0.0125856	0.296649	0.0149508	0.043288	0.447879	tr|A0A0G2K013|A0A0G2K013_RAT;sp|Q9QXQ0|ACTN4_RAT;tr|A0A0G2K5U9|A0A0G2K5U9_RAT
838	TRUE	11762000	2.05152e+06	1.72362e+06	1.57553e+06	309398	560143	214309	0.150814	0.324981	0.136023	11	10	11	0.767982	0.840166	0.914083	FALSE	FALSE	FALSE	0.108877	0.000446448	0.424982	0.219562	0.00305798	0.572436	sp|P85973|PNPH_RAT
418	TRUE	11734000	3.05844e+06	6.0136e+06	2.14714e+06	541406	1.61471e+06	311839	0.177021	0.268509	0.145234	11	10	11	0.702038	1.96624	0.357047	FALSE	FALSE	TRUE	1.57214e-05	9.99527e-05	2.42361e-07	0.000189548	0.000890023	5.8152e-06	sp|P10860|DHE3_RAT
816	TRUE	11732000	1.17731e+06	1.03309e+06	797403	311606	287511	168068	0.264677	0.278302	0.210769	11	10	11	0.677311	0.877504	0.771861	FALSE	FALSE	FALSE	0.285657	0.00196735	0.0315757	0.437573	0.010101	0.0884164	tr|A0A0H2UH99|A0A0H2UH99_RAT;sp|P83732|RL24_RAT;tr|M0RBD1|M0RBD1_RAT
1255	TRUE	11728000	2.87864e+06	3.12856e+06	2.75016e+06	329780	418653	352481	0.114561	0.133817	0.128168	11	10	11	0.955366	1.08682	0.879049	FALSE	FALSE	FALSE	0.143176	0.387818	0.0366398	0.267339	0.537631	0.0989079	sp|Q68FR6|EF1G_RAT
719	TRUE	11665000	2.68925e+06	1.45754e+06	1.85679e+06	466421	372789	457460	0.173439	0.255766	0.246371	11	10	11	0.69045	0.541987	1.27392	FALSE	FALSE	FALSE	2.37735e-06	0.00041465	0.0421847	3.98579e-05	0.0028946	0.11008	sp|P61983|1433G_RAT
1479	TRUE	11619000	1.04412e+06	1.50658e+06	1.07915e+06	198083	161933	219072	0.189712	0.107484	0.203005	11	10	11	1.03354	1.44291	0.716289	FALSE	FALSE	FALSE	1.31836e-05	0.698276	7.27749e-05	0.00016355	0.793251	0.000687757	sp|Q9EQX9|UBE2N_RAT;tr|G3V6M7|G3V6M7_RAT
659	TRUE	11582000	3.89166e+06	3.17514e+06	2.77336e+06	630615	510265	569591	0.162043	0.160706	0.20538	11	10	11	0.712641	0.815883	0.87346	FALSE	FALSE	FALSE	0.0103921	0.00029993	0.106274	0.0373324	0.00221766	0.215943	sp|P50399|GDIB_RAT
617	TRUE	11391000	1.20008e+06	947927	1.09137e+06	360131	220376	325001	0.300088	0.232482	0.297791	11	10	11	0.909416	0.789884	1.15133	FALSE	FALSE	FALSE	0.0713043	0.465976	0.256055	0.162179	0.608197	0.406181	sp|P41123|RL13_RAT;tr|A0A0G2JYG9|A0A0G2JYG9_RAT;tr|F1M2E9|F1M2E9_RAT;tr|D3ZRM9|D3ZRM9_RAT;tr|D3ZD02|D3ZD02_RAT
421	TRUE	11347000	7.69128e+06	8.651e+06	2.62911e+06	1.24698e+06	3.18672e+06	673492	0.162129	0.368364	0.256167	11	10	11	0.34183	1.12478	0.303909	FALSE	TRUE	TRUE	0.366153	1.70618e-10	6.77e-06	0.518987	1.58637e-08	9.4851e-05	sp|P10960|SAP_RAT;tr|F7EPE0|F7EPE0_RAT
1490	TRUE	11312000	1.01325e+06	1.14886e+06	1.1371e+06	292224	328883	316051	0.288403	0.286269	0.277945	11	10	11	1.12223	1.13384	0.989763	FALSE	FALSE	FALSE	0.32951	0.351336	0.934295	0.482054	0.503146	0.957268	sp|Q9EST6|AN32B_RAT;tr|F1LP34|F1LP34_RAT
327	FALSE	327560		897326								0	1	0													sp|P00564|KCRM_RAT;tr|A0A0G2JSP8|A0A0G2JSP8_RAT
2367	TRUE	11262000	3.04838e+06	6.01234e+06	3.43505e+06	378178	781998	485194	0.124059	0.130065	0.141248	11	10	11	1.12684	1.97231	0.571332	FALSE	FALSE	FALSE	7.88357e-10	0.0501273	2.07722e-08	5.1786e-08	0.12584	8.22098e-07	tr|F1M953|F1M953_RAT;sp|P48721|GRP75_RAT
1133	TRUE	11217000	534611	283457	350697	141890	41125.9	81765.3	0.265408	0.145087	0.233151	11	10	11	0.655985	0.530212	1.23721	FALSE	FALSE	FALSE	3.39482e-05	0.00133787	0.0302632	0.000359869	0.00748721	0.0856995	sp|Q62658|FKB1A_RAT
1329	TRUE	11083000	2.04187e+06	1.50853e+06	1.47763e+06	287935	370899	242184	0.141015	0.245867	0.163901	11	10	11	0.723664	0.738799	0.979514	FALSE	FALSE	FALSE	0.00151745	7.29904e-05	0.821897	0.00822789	0.000688171	0.884356	sp|Q6MG61|CLIC1_RAT;tr|A0A0G2K6C0|A0A0G2K6C0_RAT
727	TRUE	11053000	927583	996777	966218	139367	320281	368922	0.150248	0.321317	0.381821	11	10	11	1.04165	1.0746	0.969342	FALSE	FALSE	FALSE	0.521574	0.748615	0.842286	0.654385	0.830022	0.898095	sp|P62246|RS15A_RAT;tr|A0A0G2K6I0|A0A0G2K6I0_RAT;tr|D3ZLL8|D3ZLL8_RAT;tr|D3ZZC7|D3ZZC7_RAT;tr|D3ZS61|D3ZS61_RAT;tr|M0R8U6|M0R8U6_RAT;tr|A0A0G2K2F6|A0A0G2K2F6_RAT;tr|A0A0G2JYA6|A0A0G2JYA6_RAT
803	TRUE	10975000	1.59084e+06	1.38863e+06	824698	466320	304790	228991	0.293128	0.219491	0.277667	3	8	2	0.518404	0.872889	0.593895	FALSE	FALSE	FALSE	0.412019	0.12872	0.0427216	0.560788	0.247882	0.111062	sp|P70552|GFRP_RAT
553	TRUE	10736000	1.6287e+06	1.38517e+06	967415	321801	401575	220753	0.197582	0.289912	0.228189	11	10	11	0.59398	0.850474	0.698411	FALSE	FALSE	FALSE	0.139903	1.68141e-05	0.00747437	0.263138	0.000201117	0.028715	sp|P27605|HPRT_RAT
568	TRUE	10706000	1.17004e+06	1.11997e+06	1.13286e+06	287909	323288	254223	0.246068	0.288656	0.224408	11	10	11	0.968224	0.957212	1.0115	FALSE	FALSE	FALSE	0.711482	0.751509	0.919794	0.803526	0.832309	0.947946	sp|P29314|RS9_RAT;tr|D3ZV50|D3ZV50_RAT;tr|A0A0G2K4C4|A0A0G2K4C4_RAT;tr|M0RB65|M0RB65_RAT
336	FALSE	119930			627176							0	0	1													tr|A0A0G2JSH5|A0A0G2JSH5_RAT;sp|P02770|ALBU_RAT
337	FALSE	35328		58061.9								0	1	0													sp|P03889|NU1M_RAT
2410	TRUE	10652000	1.30886e+06	2.24166e+06	998442	414236	617297	233976	0.316486	0.275375	0.234342	11	10	11	0.762834	1.71268	0.445403	FALSE	FALSE	TRUE	0.000606367	0.0427395	5.65559e-06	0.00391889	0.111062	8.18121e-05	tr|G3V6H9|G3V6H9_RAT;sp|Q9Z2G8|NP1L1_RAT;tr|D4AEJ0|D4AEJ0_RAT
751	TRUE	10536000	1.18188e+06	920013	983453	244848	321137	294240	0.207168	0.349057	0.299191	11	10	11	0.83211	0.778432	1.06896	FALSE	FALSE	FALSE	0.047999	0.101012	0.641933	0.121498	0.208421	0.749364	sp|P62832|RL23_RAT
1261	TRUE	10485000	937056	809146	2.17197e+06	144737	182235	665118	0.15446	0.225219	0.306228	11	10	11	2.31786	0.863498	2.68427	FALSE	TRUE	TRUE	0.0894575	6.97704e-06	5.23481e-06	0.191177	9.70729e-05	7.71171e-05	sp|Q68FU3|ETFB_RAT
966	TRUE	9880400	2.39131e+06	2.58051e+06	1.62117e+06	360099	549026	352775	0.150587	0.212758	0.217606	11	10	11	0.67794	1.07912	0.628234	FALSE	FALSE	FALSE	0.357706	5.89349e-05	0.000121422	0.510262	0.000578804	0.00103299	sp|Q4V7C7|ARP3_RAT;tr|A0A0G2K1C0|A0A0G2K1C0_RAT;tr|F1LY09|F1LY09_RAT
887	TRUE	9790600	3.72719e+06	2.65648e+06	2.08819e+06	600707	507081	581209	0.161169	0.190885	0.278331	11	10	11	0.560258	0.712728	0.786075	FALSE	FALSE	FALSE	0.000315415	2.43736e-06	0.0281609	0.00231478	4.05249e-05	0.0811804	sp|Q08163|CAP1_RAT
1999	TRUE	9748500	1.7352e+06	1.46648e+06	2.13619e+06	416262	257311	386916	0.239893	0.175462	0.181124	11	10	11	1.23109	0.845134	1.45668	FALSE	FALSE	FALSE	0.0950586	0.0297561	0.000187556	0.199528	0.0848026	0.00146785	tr|D3ZH41|D3ZH41_RAT
518	TRUE	9692800	1.94463e+06	1.05324e+06	1.48523e+06	371593	231745	240222	0.191086	0.22003	0.16174	11	10	11	0.763761	0.541614	1.41016	FALSE	FALSE	FALSE	3.07271e-06	0.00257033	0.000502135	4.94472e-05	0.0123493	0.00337593	tr|F1LQS3|F1LQS3_RAT;sp|P21533|RL6_RAT;tr|A0A0G2KBA1|A0A0G2KBA1_RAT;tr|F1M2L7|F1M2L7_RAT
521	TRUE	9417400	2.65527e+06	724839	3.97518e+06	366751	206219	1.29165e+06	0.138122	0.284503	0.324929	11	10	11	1.49709	0.272981	5.48422	TRUE	FALSE	TRUE	8.32e-12	0.00391716	2.22104e-07	1.32731e-09	0.0171917	5.4383e-06	tr|Q66HL0|Q66HL0_RAT;sp|P21588|5NTD_RAT
618	TRUE	9396300	1.0344e+06	1.14805e+06	866392	216881	490421	320350	0.209668	0.427179	0.369752	11	10	11	0.837576	1.10986	0.754666	FALSE	FALSE	FALSE	0.493377	0.165227	0.132225	0.632627	0.298632	0.252779	tr|Q2IBC6|Q2IBC6_RAT;sp|P41350|CAV1_RAT;sp|P41350-2|CAV1_RAT;sp|P51638|CAV3_RAT
558	TRUE	9389300	1.67982e+06	1.4897e+06		1.16732e+06	1.5727e+06		0.69491	1.05571		6	5	0	0	0.886823		FALSE	TRUE		0.822901			0.884723			tr|A0A0G2K747|A0A0G2K747_RAT;tr|G3V7K6|G3V7K6_RAT;sp|P28042|SSBP_RAT
927	TRUE	9243700	1.18601e+06	1.65665e+06	1.34646e+06	448332	1.0342e+06	508429	0.378018	0.624269	0.377605	11	10	11	1.13528	1.39683	0.812756	FALSE	FALSE	FALSE	0.184694	0.441636	0.386917	0.322625	0.587333	0.53702	sp|Q498E0|TXD12_RAT
340	TRUE	9238600	1.31355e+06	2.87186e+06	903992	220990	504361	258020	0.168238	0.175622	0.285423	11	10	11	0.688204	2.18633	0.314776	TRUE	FALSE	TRUE	1.59577e-08	0.000706096	5.95328e-10	6.52473e-07	0.00443468	4.25979e-08	tr|Q6P6G9|Q6P6G9_RAT;tr|Q5I0M7|Q5I0M7_RAT;sp|P04256|ROA1_RAT;tr|F1M2S4|F1M2S4_RAT;tr|F1M6C7|F1M6C7_RAT
583	TRUE	9174100	828586	815147	956341	119361	219841	319113	0.144054	0.269696	0.333681	11	10	11	1.15418	0.98378	1.17321	FALSE	FALSE	FALSE	0.861813	0.228014	0.257086	0.910437	0.376143	0.407171	sp|P31399|ATP5H_RAT
792	TRUE	9148800	1.15294e+06	1.73647e+06	1.60485e+06	126626	250122	329949	0.109829	0.14404	0.205594	11	10	11	1.39197	1.50613	0.924203	FALSE	FALSE	FALSE	1.56581e-06	0.000400398	0.319761	2.82622e-05	0.00283462	0.471407	sp|P67779|PHB_RAT;tr|D3ZFH6|D3ZFH6_RAT
763	TRUE	9127700	1.48314e+06	1.49828e+06	1.61497e+06	276882	216778	311556	0.186687	0.144684	0.192918	11	10	11	1.08889	1.01021	1.07788	FALSE	FALSE	FALSE	0.891267	0.306678	0.33648	0.929785	0.458199	0.48886	sp|P62909|RS3_RAT;tr|D3ZVH2|D3ZVH2_RAT;tr|A0A0G2K689|A0A0G2K689_RAT
761	TRUE	9126200	892948	1.01943e+06	988525	314731	231082	370231	0.352462	0.226677	0.374529	11	10	8	1.10703	1.14164	0.969684	FALSE	FALSE	FALSE	0.311254	0.551665	0.830821	0.46272	0.676001	0.889971	tr|D3ZKU5|D3ZKU5_RAT;sp|P62902|RL31_RAT;tr|D3ZX87|D3ZX87_RAT;tr|D3ZU04|D3ZU04_RAT;tr|D3Z8W1|D3Z8W1_RAT;tr|A0A0G2K7E3|A0A0G2K7E3_RAT;tr|D4ABZ9|D4ABZ9_RAT;tr|D3ZK34|D3ZK34_RAT;tr|D3ZZ60|D3ZZ60_RAT;tr|D4ACQ2|D4ACQ2_RAT;tr|D3ZVY6|D3ZVY6_RAT;tr|D3ZDE9|D3ZDE9_RAT;tr|D3ZLA5|D3ZLA5_RAT;tr|D3ZAC7|D3ZAC7_RAT;tr|F1LVW2|F1LVW2_RAT;tr|A0A0G2JWD9|A0A0G2JWD9_RAT
480	TRUE	9100400	1.03695e+06	893812	898104	203778	329268	243618	0.196517	0.368386	0.271258	11	10	11	0.866103	0.861964	1.0048	FALSE	FALSE	FALSE	0.240844	0.162595	0.973087	0.391075	0.295696	0.981414	tr|D4A6G6|D4A6G6_RAT;sp|P17074|RS19_RAT;tr|A0A0H2UI38|A0A0H2UI38_RAT;tr|F1M8C7|F1M8C7_RAT;tr|F1M764|F1M764_RAT;tr|D3ZGN8|D3ZGN8_RAT;tr|F1LYF3|F1LYF3_RAT;tr|D3ZSH6|D3ZSH6_RAT;tr|D3ZUD7|D3ZUD7_RAT
1181	TRUE	9000400	503545	556342	1.2239e+06	196872	130880	762378	0.390972	0.235251	0.622908	11	10	11	2.43057	1.10485	2.19991	FALSE	TRUE	TRUE	0.482935	0.0065498	0.0134012	0.623228	0.0259595	0.0452008	sp|Q63524|TMED2_RAT
1661	TRUE	8848900	1.99281e+07	5.91679e+06	1.24132e+07	1.14783e+06	1.1964e+06	3.05001e+06	0.0575988	0.202204	0.245707	11	10	11	0.622901	0.296908	2.09796	TRUE	FALSE	TRUE	9.87821e-17	2.31903e-07	4.80128e-06	1.3194e-13	5.63172e-06	7.16301e-05	tr|D4A8D5|D4A8D5_RAT;tr|A0A0G2JXT8|A0A0G2JXT8_RAT
1436	TRUE	8822500	2.0036e+06	1.44006e+06	1.76604e+06	245305	355489	357073	0.122432	0.246857	0.202189	11	10	11	0.881432	0.718733	1.22637	FALSE	FALSE	FALSE	0.000420215	0.0839581	0.0499223	0.00292835	0.182625	0.125453	sp|Q91Y81|SEPT2_RAT
360	FALSE	67799			230722							0	0	1													tr|G3V836|G3V836_RAT;sp|P05371|CLUS_RAT;tr|A0A0G2KB42|A0A0G2KB42_RAT
361	FALSE	904570	170597	121137		59658.4			0.349704			3	1	0		0.710078		FALSE			0.547312			0.673076			sp|P05503|COX1_RAT
1810	TRUE	8812000	3.33742e+06	625855	3.14846e+06	436691	131262	542168	0.130847	0.209732	0.172201	11	10	11	0.943381	0.187527	5.03065	TRUE	FALSE	TRUE	9.42802e-14	0.378709	1.26278e-11	3.43437e-11	0.53074	1.74481e-09	tr|B0BMT9|B0BMT9_RAT;tr|Q7TP12|Q7TP12_RAT
2207	TRUE	8802800	1.39939e+06	236256	864573	277776	103689	295971	0.198498	0.438884	0.342332	11	9	11	0.617821	0.168828	3.65947	TRUE	FALSE	TRUE	6.13078e-10	0.000296273	1.02401e-05	4.30983e-08	0.00219846	0.000133221	tr|D4A9I5|D4A9I5_RAT
467	TRUE	8535900	1.05886e+06	2.81409e+06	1.38745e+06	178404	680029	351414	0.168486	0.241651	0.25328	11	10	11	1.31033	2.65765	0.493038	TRUE	FALSE	TRUE	1.01509e-07	0.0119377	6.873e-06	3.08142e-06	0.0414868	9.59585e-05	sp|P15650|ACADL_RAT
426	TRUE	8514300	8.00546e+06	7.47455e+06	7.48016e+06	424478	943740	1.04111e+06	0.0530235	0.12626	0.139183	11	10	11	0.934383	0.933682	1.00075	FALSE	FALSE	FALSE	0.107302	0.136929	0.989848	0.217367	0.259543	0.992939	tr|F1M779|F1M779_RAT;sp|P11442|CLH1_RAT
326	TRUE	8473500	1.376e+06	3.23467e+06	1.84027e+06	251719	262575	184717	0.182935	0.0811751	0.100375	11	10	11	1.3374	2.35077	0.568919	TRUE	FALSE	FALSE	9.56752e-13	8.04295e-05	1.4643e-11	2.25512e-10	0.000747751	1.89272e-09	sp|P00507|AATM_RAT
2381	TRUE	8293300	3.62413e+06	2.45486e+06	2.68135e+06	430624	366446	488185	0.118821	0.149274	0.182067	11	10	11	0.739859	0.677365	1.09226	FALSE	FALSE	FALSE	2.25116e-06	0.000108154	0.247856	3.83846e-05	0.000940076	0.39838	tr|F2Z3Q8|F2Z3Q8_RAT;sp|P52296|IMB1_RAT
452	TRUE	8292900	2.33387e+06	3.66692e+06	2.70092e+06	205719	510767	430465	0.0881451	0.139291	0.159377	11	10	11	1.15727	1.57117	0.736565	FALSE	FALSE	FALSE	1.7114e-07	0.0190107	0.000155288	4.51157e-06	0.0604091	0.00126215	sp|P13383|NUCL_RAT;tr|Q5U328|Q5U328_RAT
1256	TRUE	8230600	896359	1.22311e+06	1.16506e+06	158394	309110	216827	0.176708	0.252724	0.186108	11	10	11	1.29977	1.36453	0.952537	FALSE	FALSE	FALSE	0.00598964	0.0034247	0.621325	0.0240486	0.0154025	0.734058	sp|Q68FR9|EF1D_RAT;sp|Q68FR9-2|EF1D_RAT
834	TRUE	8229400	2.55803e+06	1.16359e+06	1.84592e+06	522333	361211	526753	0.204193	0.310428	0.285361	11	10	11	0.721616	0.454877	1.5864	TRUE	FALSE	FALSE	1.05555e-06	0.00466543	0.00283649	2.02373e-05	0.0197198	0.0133089	sp|P85968|6PGD_RAT;tr|A0A0G2K7Q8|A0A0G2K7Q8_RAT
595	TRUE	8227200	1.88115e+06	1.95349e+06	1.58826e+06	301989	383276	285816	0.160534	0.196201	0.179955	11	10	11	0.844306	1.03846	0.81304	FALSE	FALSE	FALSE	0.634729	0.0300032	0.0221452	0.743455	0.0852645	0.0680072	sp|P35565|CALX_RAT
1081	TRUE	8225700	1.085e+06	383415	487644	255579	92830.1	83332.6	0.235556	0.242114	0.170888	11	10	11	0.44944	0.353376	1.27184	TRUE	TRUE	FALSE	1.18573e-07	4.04085e-07	0.0138259	3.44292e-06	9.14784e-06	0.0463214	sp|Q5U318|PEA15_RAT
2144	TRUE	8092100	513213	559129	611478	124528	155149	306909	0.242644	0.277484	0.501914	11	10	11	1.19147	1.08947	1.09362	FALSE	FALSE	FALSE	0.46166	0.336875	0.633096	0.604533	0.489079	0.742223	tr|D4A2G9|D4A2G9_RAT
1221	TRUE	8020600	3.16921e+06	3.48155e+06	2.737e+06	211330	973986	445858	0.0666821	0.279756	0.1629	11	10	11	0.863623	1.09855	0.786145	FALSE	FALSE	FALSE	0.311599	0.00875063	0.0336726	0.46295	0.0325569	0.0928652	sp|Q64428|ECHA_RAT
493	TRUE	8010600	606087	474989	640679	122325	102724	174515	0.201828	0.216267	0.27239	11	10	11	1.05707	0.783697	1.34883	FALSE	FALSE	FALSE	0.0159913	0.596292	0.0170271	0.0526951	0.712386	0.0554245	tr|A0A0G2K7W6|A0A0G2K7W6_RAT;sp|P18445|RL27A_RAT;tr|D3ZI60|D3ZI60_RAT;tr|D4AAY6|D4AAY6_RAT;tr|D3ZG03|D3ZG03_RAT;tr|D3ZF07|D3ZF07_RAT
457	TRUE	7996200	1.63033e+06	1.32445e+06	1.63826e+06	182364	225508	338536	0.111857	0.170265	0.206644	11	10	11	1.00486	0.812382	1.23693	FALSE	FALSE	FALSE	0.00279031	0.946188	0.0230583	0.0131539	0.966448	0.0701555	sp|P13803|ETFA_RAT
1833	TRUE	7947400	874597	714727	1.10077e+06	276980	251855	226197	0.316694	0.352379	0.20549	11	10	11	1.2586	0.817207	1.54012	FALSE	FALSE	FALSE	0.183982	0.0488503	0.0015146	0.321825	0.123032	0.00822359	tr|B0K031|B0K031_RAT;sp|P05426|RL7_RAT;tr|Q7TP62|Q7TP62_RAT
332	TRUE	7914000	770183	154879	1.0323e+06	107724	58572.3	263803	0.139868	0.37818	0.255549	11	7	11	1.34033	0.201094	6.66518	TRUE	FALSE	TRUE	2.73163e-10	0.00630929	2.22581e-07	2.2338e-08	0.0252057	5.4383e-06	sp|P01830|THY1_RAT
454	TRUE	7904900	360702	344665	400370	96001.6	89414.6	96002.2	0.266152	0.259425	0.239784	11	10	11	1.10997	0.955538	1.16162	FALSE	FALSE	FALSE	0.697293	0.344098	0.186116	0.792415	0.496686	0.323808	tr|Q6PDV6|Q6PDV6_RAT;sp|P13471|RS14_RAT;tr|F1MA00|F1MA00_RAT;tr|D4A290|D4A290_RAT
1360	TRUE	7860000	840130	660939	648892	128799	237506	172963	0.153309	0.359347	0.266552	11	10	11	0.772371	0.78671	0.981773	FALSE	FALSE	FALSE	0.0421968	0.0080755	0.894969	0.11008	0.0304981	0.932266	sp|Q6PDV7|RL10_RAT;tr|D4A1P2|D4A1P2_RAT
728	TRUE	7833100	700690	772827	1.00621e+06	106174	204587	268860	0.151528	0.264725	0.267201	11	10	11	1.43603	1.10295	1.30199	FALSE	FALSE	FALSE	0.316555	0.00222703	0.0387546	0.468404	0.0111286	0.103389	sp|P62250|RS16_RAT;tr|A0A1W2Q631|A0A1W2Q631_RAT;tr|M0R4I3|M0R4I3_RAT
2427	TRUE	7829800	1.30707e+06	2.36704e+06	1.32882e+06	208254	401934	257452	0.159329	0.169804	0.193745	11	10	11	1.01664	1.81096	0.561383	FALSE	FALSE	FALSE	2.96185e-07	0.82976	9.06053e-07	6.94042e-06	0.889761	1.7973e-05	tr|G3V741|G3V741_RAT;sp|P16036|MPCP_RAT;tr|Q6IRH6|Q6IRH6_RAT
788	TRUE	7827100	1.5178e+06	1.58674e+06	1.37195e+06	261399	575834	296279	0.172222	0.362905	0.215955	11	10	11	0.903905	1.04542	0.864634	FALSE	FALSE	FALSE	0.723477	0.235056	0.289195	0.81272	0.383844	0.440608	sp|P63245|RACK1_RAT;tr|A0A0G2JZE6|A0A0G2JZE6_RAT
590	TRUE	7819600	233224	295261	430024	89022.3	62457.7	146430	0.381702	0.211534	0.340516	11	10	11	1.84382	1.266	1.45642	FALSE	FALSE	FALSE	0.082968	0.00109959	0.014455	0.180976	0.00633768	0.0479482	sp|P35171|CX7A2_RAT
1186	TRUE	7816600	905686	729873	632670	168234	226947	77205.7	0.185753	0.31094	0.122032	11	10	11	0.698554	0.805878	0.866823	FALSE	FALSE	FALSE	0.0566041	8.81767e-05	0.195833	0.137545	0.000801189	0.337072	sp|Q63584|TMEDA_RAT
339	TRUE	7744000	887197	2.3797e+06	1.05447e+06	158079	599587	166179	0.178178	0.251959	0.157595	11	10	11	1.18854	2.68227	0.44311	TRUE	FALSE	TRUE	1.75451e-07	0.0252273	1.02841e-06	4.56514e-06	0.0751569	1.99074e-05	sp|P04182|OAT_RAT
2678	TRUE	7689500	894652	1.16166e+06	1.40033e+06	172358	243241	671310	0.192653	0.209392	0.479395	11	10	11	1.56522	1.29845	1.20545	FALSE	FALSE	FALSE	0.0086962	0.0251748	0.302134	0.0324146	0.0750563	0.453258	tr|Q6P9V6|Q6P9V6_RAT;sp|P34064|PSA5_RAT
2430	TRUE	7669800	284874	4.17486e+06	462078	108927	2.48795e+06	129973	0.38237	0.595935	0.281279	11	10	11	1.62204	14.6551	0.110681	TRUE	FALSE	TRUE	5.16608e-05	0.00244146	8.79121e-05	0.000516222	0.0119304	0.0008006	tr|G3V786|G3V786_RAT;tr|A0A0G2JT64|A0A0G2JT64_RAT
389	FALSE	21763			63597.4							0	0	1													tr|G3V9G3|G3V9G3_RAT;sp|P08413|KCC2B_RAT;tr|F1LNI8|F1LNI8_RAT;tr|F1LUE2|F1LUE2_RAT
2672	TRUE	7576800	1.60008e+06	1.28219e+06	1.24254e+06	268422	339149	196401	0.167756	0.264508	0.158064	11	10	11	0.776548	0.80133	0.969074	FALSE	FALSE	FALSE	0.0271765	0.0019383	0.74363	0.0795444	0.0100216	0.826324	tr|Q6P6T6|Q6P6T6_RAT;sp|P24268|CATD_RAT
1543	TRUE	7535500	355564	1.10247e+06	551462	129178	388428	153839	0.363304	0.352326	0.278966	8	10	10	1.55095	3.10062	0.500206	TRUE	FALSE	FALSE	9.0003e-05	0.0109616	0.000574458	0.00081409	0.0388702	0.00375506	sp|Q9R1T1|BAF_RAT
745	TRUE	7513600	355366	347118	745538	128308	172487	271676	0.361058	0.496912	0.364403	11	10	11	2.09794	0.97679	2.14779	FALSE	TRUE	TRUE	0.901734	0.000343176	0.00083351	0.936559	0.00248789	0.00504513	tr|F1LT35|F1LT35_RAT;tr|D3ZTH8|D3ZTH8_RAT;sp|P62752|RL23A_RAT;tr|D3ZNM1|D3ZNM1_RAT;tr|D3ZTX9|D3ZTX9_RAT;tr|D4AAL7|D4AAL7_RAT;tr|D3ZFK7|D3ZFK7_RAT;tr|D3ZSR8|D3ZSR8_RAT;tr|A0A0G2JU90|A0A0G2JU90_RAT
2477	TRUE	7506200	1.16615e+06	1.93866e+06	1.21362e+06	179936	352728	195551	0.154299	0.181945	0.16113	11	10	11	1.04071	1.66244	0.626012	FALSE	FALSE	FALSE	3.76734e-06	0.560191	1.10736e-05	5.89677e-05	0.683106	0.000141311	tr|G3V936|G3V936_RAT;sp|Q8VHF5|CISY_RAT
762	TRUE	7495000	769169	755222	870911	135090	151785	235056	0.175631	0.200981	0.269896	11	10	11	1.13227	0.981867	1.15319	FALSE	FALSE	FALSE	0.826031	0.227645	0.20121	0.886899	0.376143	0.343476	sp|P62907|RL10A_RAT;tr|F1LYQ7|F1LYQ7_RAT;tr|D3Z9F6|D3Z9F6_RAT
2605	TRUE	7490900	1.61147e+06	1.8808e+06	992495	364586	573643	126601	0.226245	0.304999	0.127559	11	10	11	0.615895	1.16714	0.527698	FALSE	FALSE	FALSE	0.210119	3.31452e-05	7.67887e-05	0.354802	0.000355036	0.000720591	tr|Q5U362|Q5U362_RAT;sp|P55260|ANXA4_RAT
2055	TRUE	7427800	1.96922e+06	1.13192e+06	2.09683e+06	478497	410060	679722	0.242988	0.36227	0.324167	11	10	11	1.0648	0.574805	1.85246	FALSE	FALSE	FALSE	0.000401284	0.616226	0.000992236	0.00283588	0.730028	0.0058469	tr|D3ZRN3|D3ZRN3_RAT
654	TRUE	7401100	1.37815e+06	1.48697e+06	1.02349e+06	149168	267647	197689	0.108238	0.179995	0.193151	11	10	11	0.74266	1.07896	0.688309	FALSE	FALSE	FALSE	0.258133	0.000122499	0.00022205	0.408345	0.00103994	0.00171436	sp|P49242|RS3A_RAT;tr|M0R6L4|M0R6L4_RAT
444	TRUE	7381400	345151	410285	603370	197333	104240	142685	0.571729	0.254068	0.23648	11	10	11	1.74813	1.18871	1.47061	FALSE	FALSE	FALSE	0.363569	0.00216863	0.0023483	0.516948	0.0108757	0.0115882	tr|G3V6I9|G3V6I9_RAT;tr|D4A1Z2|D4A1Z2_RAT;sp|P12749|RL26_RAT;tr|D4AE42|D4AE42_RAT;tr|D3ZSF2|D3ZSF2_RAT;tr|M0R6L3|M0R6L3_RAT
519	TRUE	7380300	1.10214e+06	438335	1.98142e+06	1.04904e+06	196743	230069	0.951817	0.448841	0.116113	3	2	2	1.79779	0.397712	4.52033	FALSE	FALSE	FALSE	0.46181	0.347508	0.0187048	0.604533	0.499629	0.0595314	sp|P21571|ATP5J_RAT
543	TRUE	7195700	2.18424e+06	1.40309e+06	1.67955e+06	261246	371074	159994	0.119605	0.26447	0.0952598	11	10	11	0.768941	0.642369	1.19704	FALSE	FALSE	FALSE	2.02314e-05	2.38868e-05	0.0360863	0.000236348	0.000271916	0.0977672	tr|A0A0G2K757|A0A0G2K757_RAT;sp|P25235|RPN2_RAT
678	TRUE	7189700	2.75107e+06	1.58474e+06	1.33119e+06	277019	282552	357349	0.100695	0.178295	0.268444	11	10	11	0.483881	0.576045	0.840005	FALSE	TRUE	FALSE	1.1079e-08	1.58947e-09	0.089303	4.673e-07	9.506e-08	0.190948	sp|P54001|P4HA1_RAT
2433	TRUE	7166400	824149	1.20517e+06	890886	147415	339750	194566	0.17887	0.281911	0.218396	11	10	11	1.08098	1.46232	0.739221	FALSE	FALSE	FALSE	0.00306318	0.375333	0.01637	0.0141082	0.527151	0.0537093	tr|G3V7I0|G3V7I0_RAT;sp|Q9Z0V6|PRDX3_RAT
879	TRUE	7156500	986898	713328	704208	256387	158790	87388.4	0.259791	0.222605	0.124095	11	10	11	0.713557	0.722798	0.987215	FALSE	FALSE	FALSE	0.00913294	0.00246613	0.870524	0.0338223	0.0119925	0.916463	sp|Q05982|NDKA_RAT
2683	TRUE	7087700	878554	950333	823036	117429	107966	152397	0.133662	0.113609	0.185164	11	10	11	0.936808	1.0817	0.866051	FALSE	FALSE	FALSE	0.162481	0.349964	0.0414465	0.295696	0.502078	0.10872	tr|Q6PDW4|Q6PDW4_RAT;sp|P18421|PSB1_RAT
891	TRUE	7077800	1.32369e+06	2.15861e+06	876586	255290	427900	168669	0.192862	0.198229	0.192416	11	10	11	0.66223	1.63076	0.406088	FALSE	FALSE	TRUE	2.67747e-05	9.79343e-05	1.97932e-08	0.000301366	0.000877903	8.01125e-07	sp|Q09073|ADT2_RAT
756	TRUE	7056600	330774	576739	325550	183743	224835	172554	0.555494	0.389838	0.530039	11	10	10	0.984208	1.7436	0.564468	FALSE	FALSE	FALSE	0.0125638	0.94731	0.0117692	0.04325	0.966855	0.041008	sp|P62856|RS26_RAT;tr|D3Z8D7|D3Z8D7_RAT;tr|A0A0G2K743|A0A0G2K743_RAT;tr|A0A0G2JY64|A0A0G2JY64_RAT;tr|D3ZJ54|D3ZJ54_RAT;tr|A0A0G2K5P4|A0A0G2K5P4_RAT;tr|A0A0G2JVP7|A0A0G2JVP7_RAT
1508	TRUE	6955900	630022	1.23464e+06	1.20529e+06	153052	439329	740666	0.242931	0.355837	0.614514	11	10	11	1.91309	1.95967	0.97623	FALSE	FALSE	FALSE	0.000389949	0.0202282	0.914393	0.00278029	0.0637219	0.945056	sp|Q9JJ54-4|HNRPD_RAT;sp|Q9JJ54-3|HNRPD_RAT;sp|Q9JJ54-2|HNRPD_RAT;sp|Q9JJ54|HNRPD_RAT
2447	TRUE	6945800	315501	423892	279699	73469	191641	70122.7	0.232865	0.452099	0.250708	11	10	9	0.886523	1.34355	0.659836	FALSE	FALSE	FALSE	0.0973503	0.283164	0.0483051	0.203274	0.434579	0.121965	tr|G3V7Y3|G3V7Y3_RAT;sp|P35434|ATPD_RAT;tr|B1WBP7|B1WBP7_RAT
1564	TRUE	6931300	1.00326e+06	1.2233e+06	1.79815e+06	306640	534288	622569	0.305645	0.436759	0.346228	10	10	10	1.79231	1.21933	1.46992	FALSE	FALSE	FALSE	0.273494	0.00194915	0.0398337	0.423869	0.0100648	0.105495	sp|Q9Z0V5|PRDX4_RAT
674	TRUE	6911200	1.45246e+06	507936	1.21062e+06	255199	78580.5	378547	0.175701	0.154706	0.312688	11	10	11	0.833495	0.349706	2.38342	TRUE	FALSE	TRUE	8.13828e-10	0.0942302	1.54672e-05	5.25969e-08	0.198518	0.000187809	sp|P52944|PDLI1_RAT
1121	TRUE	6897700	2.57092e+06	2.96924e+06	2.0479e+06	207591	622725	293663	0.0807457	0.209725	0.143397	11	10	11	0.796565	1.15493	0.689707	FALSE	FALSE	FALSE	0.0592189	0.00010325	0.000303762	0.142005	0.000911281	0.00223483	sp|Q5XIM9|TCPB_RAT
2613	TRUE	6822500	2.59137e+06	1.82886e+06	2.00409e+06	204473	411473	254529	0.0789052	0.224989	0.127005	11	10	11	0.773372	0.705749	1.09582	FALSE	FALSE	FALSE	2.88292e-05	7.80791e-06	0.250125	0.000317359	0.000106416	0.40026	tr|Q5XI34|Q5XI34_RAT
276	TRUE	6817000	744669	820082	551955	112355	253996	112830	0.15088	0.309721	0.204418	11	10	10	0.741209	1.10127	0.673049	FALSE	FALSE	FALSE	0.382072	0.000924576	0.00688131	0.533065	0.00552128	0.0270593	sp|O35264|PA1B2_RAT
396	TRUE	6805500	399513	4.00424e+06	685714	131465	1.05674e+06	199065	0.329062	0.263904	0.290303	11	10	11	1.71638	10.0228	0.171247	TRUE	FALSE	TRUE	7.67595e-10	0.00073892	3.57046e-09	5.12626e-08	0.00458827	1.85803e-07	sp|P09117|ALDOC_RAT;tr|A0A0G2K3Q6|A0A0G2K3Q6_RAT
1320	TRUE	6766900	2.01425e+06	2.58247e+06	1.89358e+06	288445	389160	474117	0.143202	0.150693	0.250381	11	10	11	0.94009	1.2821	0.733242	FALSE	FALSE	FALSE	0.00113969	0.479143	0.00183737	0.00650534	0.620934	0.00960795	sp|Q6IMY8|HNRPU_RAT;tr|A0A0G2JZ52|A0A0G2JZ52_RAT
424	TRUE	6762700	617870	686912	547134	163574	305751	233379	0.264738	0.44511	0.426548	11	10	11	0.885515	1.11174	0.796512	FALSE	FALSE	FALSE	0.520905	0.420104	0.250837	0.654197	0.567169	0.400779	sp|P11240|COX5A_RAT
184	TRUE	6759700	1.46285e+06	1.00764e+06	1.28754e+06	386596	207665	392935	0.264277	0.206091	0.305184	11	10	11	0.880158	0.688818	1.27778	FALSE	FALSE	FALSE	0.00368405	0.304092	0.058976	0.016384	0.455853	0.141724	sp|B0BNE5|ESTD_RAT
1336	TRUE	6758700	1.3352e+06	1.15337e+06	1.46347e+06	188070	243119	381219	0.140856	0.210789	0.26049	11	10	11	1.09607	0.863825	1.26886	FALSE	FALSE	FALSE	0.0690156	0.328865	0.0407411	0.158116	0.48151	0.107214	sp|Q6P6R2|DLDH_RAT
785	TRUE	6743300	353400	428638	579332	177889	105295	125302	0.503363	0.245649	0.216287	11	10	11	1.63931	1.2129	1.35157	FALSE	FALSE	FALSE	0.259066	0.0025682	0.00792445	0.409337	0.0123493	0.0300409	tr|D3ZCR3|D3ZCR3_RAT;tr|A0A0G2K6P4|A0A0G2K6P4_RAT;sp|P63159|HMGB1_RAT;tr|D3ZXR5|D3ZXR5_RAT;tr|D4A6A9|D4A6A9_RAT;tr|D3ZLG3|D3ZLG3_RAT;tr|D3ZC69|D3ZC69_RAT;tr|M0R7R5|M0R7R5_RAT;tr|D3ZIU9|D3ZIU9_RAT;tr|F1LNG6|F1LNG6_RAT;tr|F1M6B2|F1M6B2_RAT;tr|D3ZGW6|D3ZGW6_RAT
647	TRUE	6729700	1.0721e+06	307181	992223	260950	117741	333308	0.2434	0.383296	0.33592	11	10	11	0.925492	0.286522	3.23009	TRUE	FALSE	TRUE	6.71617e-08	0.538482	6.56959e-06	2.22411e-06	0.667191	9.26914e-05	sp|P47875|CSRP1_RAT
2458	TRUE	6718100	1.19593e+06	862291	803787	154382	99140	121041	0.12909	0.114973	0.150589	11	10	11	0.672103	0.721022	0.932153	FALSE	FALSE	FALSE	1.31173e-05	1.86434e-06	0.24336	0.000163233	3.27649e-05	0.39352	tr|G3V8C4|G3V8C4_RAT;sp|Q9Z0W7|CLIC4_RAT
826	TRUE	6711100	387927	226161	566695	96116.5	74571.9	139864	0.24777	0.329729	0.246806	11	10	11	1.46083	0.582999	2.50571	FALSE	FALSE	TRUE	0.000408022	0.00228818	1.53606e-06	0.0028633	0.0113571	2.78506e-05	sp|P84100|RL19_RAT;tr|F1M5A9|F1M5A9_RAT;tr|A0A0G2JXE7|A0A0G2JXE7_RAT;tr|A0A0G2JVH6|A0A0G2JVH6_RAT
655	TRUE	6704500	1.08643e+06	1.65116e+06	972028	184317	315144	221074	0.169653	0.190863	0.227436	11	10	11	0.894695	1.51979	0.588695	FALSE	FALSE	FALSE	6.7644e-05	0.202307	1.49351e-05	0.000649999	0.344808	0.000181899	sp|P49432|ODPB_RAT;tr|A0A0G2KAM3|A0A0G2KAM3_RAT
547	TRUE	6683700	337717	2.33785e+06	521234	132039	1.09141e+06	292887	0.390977	0.466843	0.561911	11	10	11	1.54341	6.92251	0.222955	TRUE	FALSE	TRUE	8.15891e-06	0.0727096	3.85837e-05	0.000110448	0.164603	0.000398466	tr|O70509|O70509_RAT;sp|P26051-2|CD44_RAT;tr|D3ZGF1|D3ZGF1_RAT;sp|P26051|CD44_RAT;tr|F1LSA1|F1LSA1_RAT
2338	TRUE	6673700	754440	833765	593651	293319	151699	167344	0.388791	0.181945	0.28189	11	10	11	0.786877	1.10514	0.712013	FALSE	FALSE	FALSE	0.453122	0.129989	0.00279462	0.596472	0.249517	0.0131587	tr|F1LZX7|F1LZX7_RAT;sp|P24049|RL17_RAT;tr|A0A0H2UHQ1|A0A0H2UHQ1_RAT;tr|D3Z9G9|D3Z9G9_RAT;tr|A0A0G2KB77|A0A0G2KB77_RAT;tr|Q7TPJ7|Q7TPJ7_RAT
255	TRUE	6660100	1.3171e+06	379967	1.44704e+06	249420	144255	306580	0.18937	0.379651	0.211866	11	10	11	1.09866	0.288487	3.80835	TRUE	FALSE	TRUE	2.82418e-09	0.288482	5.04131e-09	1.50887e-07	0.440194	2.46348e-07	sp|O08557|DDAH1_RAT
2416	TRUE	6610200	289230	333180	361988	122774	264912	159234	0.424486	0.795103	0.439888	8	4	5	1.25156	1.15195	1.08646	FALSE	FALSE	FALSE	0.694929	0.372083	0.844587	0.7904	0.524608	0.899351	tr|G3V6P8|G3V6P8_RAT
747	TRUE	6554700	572378	523097	456145	217021	152547	135375	0.379157	0.291622	0.29678	11	10	9	0.796929	0.913901	0.872008	FALSE	FALSE	FALSE	0.558198	0.179664	0.328107	0.681298	0.315751	0.48077	sp|P62775|MTPN_RAT
705	TRUE	6532000	445665	241562	422631	88776.5	75769.9	161943	0.1992	0.313666	0.383178	11	10	10	0.948315	0.542027	1.74957	FALSE	FALSE	FALSE	1.95681e-05	0.68673	0.0049348	0.000229939	0.783968	0.0206608	tr|A0A0G2JV72|A0A0G2JV72_RAT;tr|A0A0G2K739|A0A0G2K739_RAT;sp|P61078|UB2D3_RAT;tr|F1M5C9|F1M5C9_RAT;sp|P62839|UB2D2_RAT;sp|P70711|U2D2B_RAT
1829	TRUE	6528600	671593	599049	793716	140809	138297	353800	0.209665	0.23086	0.445751	10	10	9	1.18184	0.891982	1.32496	FALSE	FALSE	FALSE	0.260282	0.327161	0.12525	0.410378	0.479844	0.243511	tr|B0K010|B0K010_RAT
1510	TRUE	6523200	233118	305052	407257	90953.1	160530	100737	0.390159	0.526238	0.247354	9	10	9	1.747	1.30857	1.33504	FALSE	FALSE	FALSE	0.253371	0.00141779	0.119578	0.4032	0.00782396	0.235241	sp|Q9JJW3|ATPMD_RAT
384	TRUE	6522700	878952	1.84469e+06	881002	185529	475162	183665	0.21108	0.257583	0.208473	11	10	11	1.00233	2.09874	0.477588	TRUE	FALSE	TRUE	5.30263e-06	0.979477	5.34959e-06	7.78301e-05	0.985132	7.82329e-05	sp|P07943|ALDR_RAT
886	TRUE	6517700	417432	561401	332478	96133.2	116550	68404.2	0.230297	0.207606	0.20574	11	10	11	0.796484	1.34489	0.592229	FALSE	FALSE	FALSE	0.00589658	0.0269153	2.33959e-05	0.0237463	0.078895	0.000268617	sp|Q07984|SSRD_RAT
717	TRUE	6500800	265157	257977	509390	99763.5	56957.5	138420	0.376243	0.220786	0.271736	11	10	11	1.92108	0.972919	1.97456	FALSE	FALSE	FALSE	0.843866	0.000123115	3.76038e-05	0.898823	0.00104297	0.000390359	sp|P61805|DAD1_RAT
811	TRUE	6486300	730310	1.44616e+06	796388	201787	263993	190408	0.276304	0.182547	0.23909	11	10	11	1.09048	1.98021	0.55069	FALSE	FALSE	FALSE	1.0987e-06	0.438841	3.05682e-06	2.08649e-05	0.584976	4.93899e-05	sp|P81155|VDAC2_RAT
2490	TRUE	6471900	702059	1.18387e+06	759997	128736	167716	132853	0.183369	0.141667	0.174808	11	10	11	1.08253	1.68629	0.641958	FALSE	FALSE	FALSE	4.9664e-07	0.311329	3.49085e-06	1.10259e-05	0.46272	5.50703e-05	tr|I6L9G6|I6L9G6_RAT
306	TRUE	6438400	911252	926424	884827	176193	163961	144275	0.193353	0.176983	0.163054	11	10	11	0.971001	1.01665	0.9551	FALSE	FALSE	FALSE	0.840801	0.704405	0.543568	0.89675	0.798459	0.671325	tr|B0BMW2|B0BMW2_RAT;sp|O70351|HCD2_RAT
685	TRUE	6438400	642914	332467	575746	220755	115309	150391	0.343367	0.346829	0.261211	11	10	11	0.895526	0.517125	1.73174	FALSE	FALSE	FALSE	0.000810848	0.41414	0.00057333	0.0049303	0.562808	0.00375381	sp|P55053|FABP5_RAT
1602	TRUE	6390000	3.22305e+06	1.16571e+06	2.17487e+06	433631	281976	735671	0.134541	0.241893	0.33826	11	10	11	0.674785	0.361678	1.86571	TRUE	FALSE	FALSE	9.38672e-11	0.000595954	0.000657471	1.01656e-08	0.00386406	0.00416849	tr|A0A0G2JSK5|A0A0G2JSK5_RAT;sp|P49134|ITB1_RAT
759	TRUE	6368000	514757	499099	459082	211501	133266	145348	0.410876	0.267013	0.316605	11	10	11	0.891842	0.969581	0.919822	FALSE	FALSE	FALSE	0.843239	0.480137	0.520112	0.898633	0.621418	0.65373	sp|P62890|RL30_RAT;tr|A0A0G2K5E6|A0A0G2K5E6_RAT;tr|M0RA78|M0RA78_RAT;tr|M0R764|M0R764_RAT;tr|M0R924|M0R924_RAT
368	TRUE	6318100	325216	313015	344495	110816	180697	205811	0.340747	0.57728	0.597426	11	10	10	1.05928	0.962484	1.10057	FALSE	FALSE	FALSE	0.852433	0.789375	0.720477	0.904342	0.861156	0.810259	sp|P05964|S10A6_RAT
365	TRUE	6313300	260302	263999	405123	149102	135695	229803	0.572804	0.513999	0.567243	11	10	11	1.55636	1.0142	1.53456	FALSE	FALSE	FALSE	0.953403	0.0948492	0.107327	0.970355	0.199298	0.217367	tr|A0A0G2JXC3|A0A0G2JXC3_RAT;sp|P05765|RS21_RAT;tr|D3ZSE0|D3ZSE0_RAT;tr|D3ZRI8|D3ZRI8_RAT
2405	TRUE	6300100	3.20696e+06	556727	1.40274e+06	515083	129361	181124	0.160614	0.232359	0.129122	11	10	11	0.437404	0.173599	2.51962	TRUE	TRUE	TRUE	2.224e-12	6.6334e-10	1.96158e-10	4.69029e-10	4.58277e-08	1.67235e-08	tr|G3V6C4|G3V6C4_RAT;sp|O70199|UGDH_RAT
1864	TRUE	6179600	1.00499e+06	822900	1.9768e+06	198565	249250	1.03649e+06	0.19758	0.302892	0.524328	11	10	10	1.967	0.818817	2.40224	FALSE	FALSE	TRUE	0.0783836	0.0064988	0.00303355	0.174104	0.0258084	0.0139878	tr|B2RYC9|B2RYC9_RAT
662	TRUE	6172600	715142	867028	941162	214831	183747	271029	0.300403	0.211927	0.287973	11	10	11	1.31605	1.21239	1.0855	FALSE	FALSE	FALSE	0.0994826	0.0424397	0.476835	0.205902	0.110498	0.618743	sp|P50503|F10A1_RAT
713	TRUE	6158200	828124	729479	534146	198535	282511	194824	0.239741	0.387277	0.36474	11	10	11	0.645007	0.880882	0.732229	FALSE	FALSE	FALSE	0.362514	0.00222793	0.0784698	0.515836	0.0111286	0.174114	sp|P61589|RHOA_RAT
1351	TRUE	6139800	873947	668768	974323	252461	185349	304051	0.288875	0.27715	0.312064	11	10	11	1.11485	0.765227	1.45689	FALSE	FALSE	FALSE	0.0489353	0.409536	0.012889	0.123168	0.557977	0.0438795	sp|Q6P7Q4|LGUL_RAT
1915	TRUE	6103700	714848	340868	379022	120017	77065.5	124961	0.167891	0.226086	0.329694	11	10	11	0.530214	0.47684	1.11193	TRUE	FALSE	FALSE	8.12741e-08	2.86066e-06	0.416079	2.56429e-06	4.69782e-05	0.563634	tr|B5DFD8|B5DFD8_RAT
2687	TRUE	6026900	1.77727e+06	3.39449e+06	580293	646780	1.68738e+06	136306	0.363919	0.497094	0.234892	11	10	11	0.326509	1.90995	0.170952	FALSE	TRUE	TRUE	0.00813099	7.14849e-06	2.48946e-05	0.0306499	9.87724e-05	0.000280993	tr|Q6TXF3|Q6TXF3_RAT;sp|P11030|ACBP_RAT
2553	TRUE	5976400	1.47867e+06	1.16905e+06	960236	262535	242676	121748	0.177548	0.207583	0.12679	11	10	11	0.649392	0.790611	0.82138	FALSE	FALSE	FALSE	0.0114909	8.23553e-06	0.0204277	0.0402132	0.00011111	0.0641427	tr|Q4QQV0|Q4QQV0_RAT
504	TRUE	5971200	917401	1.17719e+06	1.01013e+06	238214	559156	263612	0.259662	0.474992	0.260968	11	10	11	1.10108	1.28318	0.858089	FALSE	FALSE	FALSE	0.17487	0.396953	0.384751	0.311648	0.546273	0.535126	sp|P19511|AT5F1_RAT
1022	TRUE	5966300	723062	771430	810705	179918	172456	105648	0.248829	0.223554	0.130316	11	10	11	1.12121	1.06689	1.05091	FALSE	FALSE	FALSE	0.537819	0.178856	0.532237	0.666576	0.315022	0.662812	sp|Q5M7U6|ARP2_RAT
2115	TRUE	5964000	2.37859e+06	854234	794967	519729	258882	218902	0.218503	0.303057	0.27536	11	10	11	0.334217	0.359134	0.930619	TRUE	TRUE	FALSE	8.57291e-08	1.03185e-08	0.576474	2.68372e-06	4.44582e-07	0.696272	tr|D3ZZC1|D3ZZC1_RAT
535	TRUE	5896300	1.13505e+06	242240	472152	247228	142274	155473	0.217813	0.587325	0.329286	11	10	11	0.415976	0.213419	1.94911	TRUE	TRUE	FALSE	5.26758e-09	2.94349e-07	0.00227419	2.51276e-07	6.93798e-06	0.011306	sp|P23928|CRYAB_RAT
1477	TRUE	5890200	469508	1.26602e+06	963551	90721.6	365155	191217	0.193227	0.288427	0.19845	11	10	11	2.05226	2.69649	0.761085	TRUE	TRUE	FALSE	1.10891e-06	1.92725e-07	0.0261685	2.09594e-05	4.79657e-06	0.0774427	sp|Q9EQS0|TALDO_RAT
593	TRUE	5851800	506920	520879	715315	127284	153895	118073	0.251092	0.295452	0.165065	11	10	11	1.4111	1.02754	1.37328	FALSE	FALSE	FALSE	0.822572	0.000735434	0.00405768	0.884723	0.00457591	0.0176346	sp|P35435|ATPG_RAT;tr|Q6PCU0|Q6PCU0_RAT;tr|Q6QI09|Q6QI09_RAT
484	TRUE	5827700	735707	571329	649298	143142	134970	182774	0.194564	0.236239	0.281494	11	10	11	0.88255	0.776571	1.13647	FALSE	FALSE	FALSE	0.0141855	0.23134	0.284135	0.0474073	0.379443	0.435717	sp|P17220|PSA2_RAT
1116	TRUE	5753900	953967	1.38764e+06	1.18332e+06	161195	418520	272287	0.168973	0.301605	0.230105	11	10	11	1.24042	1.4546	0.852754	FALSE	FALSE	FALSE	0.00479191	0.0260317	0.196408	0.0201693	0.0771516	0.33771	tr|A0A0G2KB63|A0A0G2KB63_RAT;sp|Q5XIH7|PHB2_RAT
1059	TRUE	5745200	1.5794e+06	1.9558e+06	1.4463e+06	206644	244366	301325	0.130838	0.124944	0.208342	11	10	11	0.915729	1.23832	0.739493	FALSE	FALSE	FALSE	0.00114628	0.241073	0.000455515	0.00653366	0.391085	0.00310945	sp|Q5RKI0|WDR1_RAT
591	TRUE	5719300	1.20278e+06	552504	845066	155157	78033.9	184622	0.128998	0.141237	0.218471	11	10	11	0.702594	0.459355	1.52952	TRUE	FALSE	FALSE	2.84725e-10	8.2714e-05	0.000178533	2.28179e-08	0.000765439	0.00140823	sp|P35213-2|1433B_RAT;sp|P35213|1433B_RAT
709	TRUE	5699200	784248	595739	740883	174443	125540	137939	0.222433	0.21073	0.186182	11	10	11	0.944706	0.759631	1.24364	FALSE	FALSE	FALSE	0.011044	0.52517	0.0211709	0.0390929	0.657059	0.0658362	sp|P61314|RL15_RAT;tr|D3ZF52|D3ZF52_RAT
2135	TRUE	5683300	514047	545868	674550	87946.9	96808.5	186902	0.171087	0.177348	0.277077	11	10	11	1.31223	1.0619	1.23574	FALSE	FALSE	FALSE	0.439583	0.0179951	0.0661653	0.585598	0.0575928	0.153517	tr|D4A1D8|D4A1D8_RAT;tr|Q7TP91|Q7TP91_RAT
2676	TRUE	5665900	1.83386e+06	669008	1.18409e+06	294548	199461	223390	0.160617	0.298144	0.188659	11	10	11	0.645684	0.364809	1.76992	TRUE	FALSE	FALSE	2.39725e-09	1.05501e-05	2.36063e-05	1.39214e-07	0.000136369	0.000270259	tr|Q6P9U0|Q6P9U0_RAT
692	TRUE	5656900	1.12696e+06	1.72946e+06	1.21934e+06	195748	369278	253613	0.173696	0.213522	0.207993	11	10	11	1.08197	1.53462	0.705039	FALSE	FALSE	FALSE	0.000143654	0.350332	0.0014487	0.00117714	0.502427	0.00794109	sp|P56574|IDHP_RAT;tr|A0A0G2JUF6|A0A0G2JUF6_RAT
1334	TRUE	5595200	1.6595e+06	2.0493e+06	1.51924e+06	162816	294692	303072	0.0981115	0.143801	0.199489	11	10	11	0.91548	1.23489	0.741346	FALSE	FALSE	FALSE	0.00120701	0.19142	0.000674902	0.00681198	0.331237	0.00426898	sp|Q6P502|TCPG_RAT
836	TRUE	5593500	1.04631e+06	619478	629653	196718	182452	138677	0.188011	0.294525	0.220243	11	10	11	0.601786	0.592061	1.01643	FALSE	FALSE	FALSE	5.83455e-05	1.28261e-05	0.886449	0.000574424	0.000160607	0.926932	sp|P85971|6PGL_RAT;tr|G3V8D5|G3V8D5_RAT
1904	TRUE	5552600	665311	681204	670108	186556	210438	177414	0.280404	0.30892	0.264755	11	10	11	1.00721	1.02389	0.983711	FALSE	FALSE	FALSE	0.856354	0.951339	0.897101	0.906581	0.969485	0.933442	tr|B5DEN5|B5DEN5_RAT
1127	TRUE	5522600	1.06815e+06	1.61106e+06	1.09923e+06	145369	446190	152929	0.136094	0.276955	0.139123	11	10	11	1.0291	1.50826	0.682306	FALSE	FALSE	FALSE	0.001138	0.63049	0.00196311	0.00650496	0.741307	0.0100978	sp|Q60587|ECHB_RAT;tr|A0A0G2K330|A0A0G2K330_RAT
955	TRUE	5497700	394470	943010	426458	74605.4	245921	90118.7	0.189128	0.260783	0.211319	11	10	11	1.08109	2.39058	0.452231	TRUE	FALSE	TRUE	1.00816e-06	0.375293	3.05651e-06	1.96564e-05	0.527151	4.93899e-05	sp|Q4KM73|KCY_RAT;tr|A0A0G2JSJ2|A0A0G2JSJ2_RAT;tr|A0A0G2JTN5|A0A0G2JTN5_RAT
1862	TRUE	5491900	406399	756362	520957	139385	257785	233690	0.342975	0.340822	0.448578	11	10	11	1.28189	1.86113	0.688767	FALSE	FALSE	FALSE	0.000915299	0.177917	0.0407503	0.00548222	0.314614	0.107214	tr|B2GV73|B2GV73_RAT
2208	TRUE	5458300	445854	621138	799201	136271	101797	190407	0.305642	0.163887	0.238247	11	10	11	1.79252	1.39314	1.28667	FALSE	FALSE	FALSE	0.00367479	6.7934e-05	0.0164524	0.016361	0.000651224	0.05386	tr|D4A9L2|D4A9L2_RAT
753	TRUE	5448400	429454	433630	427257	117768	117931	96121.4	0.274227	0.271963	0.224973	11	10	10	0.994883	1.00972	0.985303	FALSE	FALSE	FALSE	0.936215	0.963361	0.896084	0.958705	0.975746	0.932822	sp|P62845|RS15_RAT;tr|D3ZAK6|D3ZAK6_RAT
420	TRUE	5433500	466401	534466	699798	136370	94341.7	136785	0.292388	0.176516	0.195464	11	10	11	1.50042	1.14594	1.30934	FALSE	FALSE	FALSE	0.203702	0.000690955	0.00481248	0.346744	0.00436009	0.0202134	sp|P10888|COX41_RAT
2072	TRUE	5433300	1.18854e+06	468963	637555	238401	119982	100563	0.200584	0.255846	0.157732	11	10	11	0.53642	0.394571	1.3595	TRUE	FALSE	FALSE	5.70391e-08	7.55673e-07	0.00238582	1.93691e-06	1.56082e-05	0.0117156	tr|D3ZUB0|D3ZUB0_RAT
2674	TRUE	5427800	2.08189e+06	1.95649e+06	1.90699e+06	281828	339055	369141	0.135371	0.173298	0.193573	11	10	11	0.915987	0.939766	0.974697	FALSE	FALSE	FALSE	0.366537	0.226065	0.753227	0.519019	0.37447	0.833291	tr|Q6P7A7|Q6P7A7_RAT;sp|P07153|RPN1_RAT
837	TRUE	5363700	4.72117e+06	2.78362e+06	3.97233e+06	523666	384430	894770	0.110919	0.138104	0.225251	11	10	11	0.841387	0.589604	1.42704	FALSE	FALSE	FALSE	1.0485e-08	0.0264935	0.00100531	4.46953e-07	0.0781158	0.00591526	tr|R9PXU6|R9PXU6_RAT;sp|P85972|VINC_RAT;tr|A0A0G2K8V2|A0A0G2K8V2_RAT
2411	TRUE	5343800	531984	500852	595276	62915.1	120303	167933	0.118265	0.240196	0.282109	11	10	11	1.11897	0.94148	1.18853	FALSE	FALSE	FALSE	0.460316	0.255537	0.158709	0.603365	0.405519	0.290652	tr|G3V6L9|G3V6L9_RAT
1887	TRUE	5339400	463466	654271	534950	113800	139321	89571.1	0.245542	0.212941	0.167438	11	10	11	1.15424	1.41169	0.817628	FALSE	FALSE	FALSE	0.00267545	0.117252	0.0292673	0.0127818	0.231785	0.0836476	tr|B2RZ72|B2RZ72_RAT
482	TRUE	5337800	240477	336522		81542.5	22402.7		0.339087	0.0665712		2	5	0		1.3994		FALSE			0.0398866			0.105565			sp|P17136|RSMB_RAT;sp|P63164|RSMN_RAT;tr|Q5XII7|Q5XII7_RAT
718	TRUE	5286900	431691	513147	400474	79838.1	127990	54235.1	0.184943	0.249422	0.135427	11	9	11	0.927686	1.18869	0.780427	FALSE	FALSE	FALSE	0.0985509	0.296169	0.016117	0.204714	0.447492	0.0530222	sp|P61972|NTF2_RAT
313	TRUE	5281500	192873									1	0	0													sp|O88350|RBBP9_RAT
323	TRUE	5275700	342148	207924	438812	84829.4	44031.3	96672.8	0.247932	0.211766	0.220306	11	8	11	1.28252	0.607703	2.11044	FALSE	FALSE	TRUE	0.000792596	0.0215662	8.58931e-06	0.00483399	0.0666273	0.000115108	sp|P00173|CYB5_RAT;sp|P00173-2|CYB5_RAT
1979	TRUE	5275600	883362	729120	610731	521413	379928	218362	0.59026	0.521078	0.357542	11	10	4	0.691372	0.825392	0.837628	FALSE	FALSE	FALSE	0.452124	0.337803	0.574444	0.59594	0.490249	0.694777	tr|F1LZC5|F1LZC5_RAT;tr|D3ZE15|D3ZE15_RAT
754	TRUE	5270400	628429	410705	288801	166831	195614	110554	0.265473	0.476288	0.382802	11	10	10	0.45956	0.653542	0.703183	FALSE	TRUE	FALSE	0.012666	3.02313e-05	0.103387	0.0434155	0.000326514	0.211904	sp|P62850-2|RS24_RAT;tr|A0A0H2UHH9|A0A0H2UHH9_RAT;sp|P62850-3|RS24_RAT;tr|D4ACJ1|D4ACJ1_RAT;sp|P62850|RS24_RAT;tr|D3ZFZ8|D3ZFZ8_RAT
1198	TRUE	5258300	706377	913594	885273	142656	264095	389613	0.201954	0.289073	0.440104	11	10	11	1.25326	1.29335	0.969	FALSE	FALSE	FALSE	0.0352227	0.168146	0.849099	0.096208	0.303223	0.901999	sp|Q63798|PSME2_RAT
610	TRUE	5245500	782874	588887	561281	104814	113632	120736	0.133884	0.192961	0.215108	11	10	11	0.716949	0.752211	0.953121	FALSE	FALSE	FALSE	0.000652695	0.000174682	0.59678	0.00414591	0.0013833	0.712756	sp|P39069|KAD1_RAT;tr|A0A0G2K7Q6|A0A0G2K7Q6_RAT;tr|M0RC66|M0RC66_RAT
284	TRUE	5235800	2.15755e+06	1.8562e+06	1.53628e+06	237430	181529	118380	0.110046	0.0977958	0.0770564	11	10	11	0.712049	0.86033	0.827647	FALSE	FALSE	FALSE	0.00429806	1.83617e-07	0.000116457	0.0184987	4.68632e-06	0.00100138	sp|O35567|PUR9_RAT
2505	TRUE	5207600	388425	587838	550443	129980	308177	63122.5	0.334634	0.524254	0.114676	9	9	8	1.41712	1.51339	0.936386	FALSE	FALSE	FALSE	0.092621	0.00598701	0.741648	0.196055	0.0240486	0.826187	tr|M0R907|M0R907_RAT
1514	TRUE	5197500	1.22578e+06	1.20334e+06	1.46798e+06	384170	237066	358942	0.313407	0.197007	0.244514	11	10	11	1.19759	0.981688	1.21992	FALSE	FALSE	FALSE	0.87529	0.142216	0.0634664	0.919582	0.266289	0.148806	sp|Q9JLJ3|AL9A1_RAT;tr|A0A0G2JSI1|A0A0G2JSI1_RAT
455	TRUE	5189800	461320	582072	866086	143883	194040	399719	0.311894	0.333361	0.461523	9	10	11	1.87741	1.26175	1.48794	FALSE	FALSE	FALSE	0.145501	0.0100266	0.0559329	0.270418	0.0363589	0.136411	tr|A0A096MK73|A0A096MK73_RAT;sp|P13668|STMN1_RAT;sp|Q9JHU6|STMN3_RAT
1049	TRUE	5162500		2.4228e+06			1.65573e+06			0.683396		0	3	0													sp|Q5RJP0|ALD1_RAT;tr|F7EMK8|F7EMK8_RAT;tr|Q6AY99|Q6AY99_RAT
1332	TRUE	5157200	1.22481e+06	1.0488e+06	804507	387462	362766	147569	0.316344	0.345885	0.183428	11	10	11	0.65684	0.856297	0.76707	FALSE	FALSE	FALSE	0.297387	0.00310007	0.0535545	0.448825	0.0142408	0.132063	sp|Q6NYB7|RAB1A_RAT;tr|E9PU16|E9PU16_RAT;tr|A0A0G2K235|A0A0G2K235_RAT
2454	TRUE	5116600	1.04128e+07	4.55326e+06	6.69001e+06	815645	546511	1.6019e+06	0.0783309	0.120026	0.239447	11	10	11	0.642478	0.437275	1.46928	TRUE	FALSE	FALSE	7.16093e-14	1.12896e-06	0.000759962	3.18821e-11	2.12381e-05	0.0046705	tr|G3V852|G3V852_RAT
497	FALSE	55715	115423									1	0	0													tr|Q9EQS4|Q9EQS4_RAT;tr|A0A0G2K3C5|A0A0G2K3C5_RAT;sp|P18757|CGL_RAT
611	TRUE	5103500	567600	550061	457408	97458.8	97210.6	107968	0.171703	0.176727	0.236044	11	10	11	0.805863	0.969099	0.831559	FALSE	FALSE	FALSE	0.684674	0.0206658	0.0535193	0.783218	0.0647479	0.132063	sp|P40112|PSB3_RAT;tr|D3Z8J0|D3Z8J0_RAT
2533	TRUE	5095900	1.29924e+06	1.92979e+06	1.07007e+06	171587	381979	186924	0.132067	0.197938	0.174683	11	10	11	0.823614	1.48532	0.554502	FALSE	FALSE	FALSE	8.66823e-05	0.00714812	2.3141e-06	0.000794819	0.0277544	3.91248e-05	tr|Q3MHS9|Q3MHS9_RAT
858	TRUE	5055100	863866	594925	877382	215407	136899	280613	0.249352	0.230112	0.31983	11	9	11	1.01565	0.688677	1.47478	FALSE	FALSE	FALSE	0.00454503	0.900433	0.0130653	0.0193333	0.935451	0.0443666	sp|P97829|CD47_RAT;tr|A0A0G2JTH4|A0A0G2JTH4_RAT;sp|P97829-2|CD47_RAT
2059	TRUE	5051600	420870	330275	264631	140204	89598	129883	0.333129	0.271283	0.490807	10	9	6	0.628771	0.784744	0.801243	FALSE	FALSE	FALSE	0.116156	0.0438664	0.26492	0.229959	0.113183	0.41464	tr|D3ZSL2|D3ZSL2_RAT
1460	TRUE	5030700	853616	1.39415e+06	886194	125621	362045	219775	0.147163	0.259689	0.247999	11	10	11	1.03816	1.63323	0.635652	FALSE	FALSE	FALSE	0.000169618	0.674067	0.000899251	0.00135121	0.775254	0.00540225	sp|Q99NA5|IDH3A_RAT;tr|F1LNF7|F1LNF7_RAT
2441	TRUE	5012400	4.12543e+06	5.69631e+06	3.1548e+06	412760	827314	534712	0.100053	0.145237	0.169492	11	10	11	0.76472	1.38078	0.553832	FALSE	FALSE	FALSE	2.17332e-05	0.000118	7.46487e-08	0.000253153	0.00101248	2.41224e-06	tr|G3V7Q7|G3V7Q7_RAT
1323	TRUE	4949300	631965	799617	780950	114935	111515	149608	0.18187	0.13946	0.191572	11	10	11	1.23575	1.26529	0.976655	FALSE	FALSE	FALSE	0.00310262	0.0164316	0.751425	0.0142408	0.0538359	0.832309	sp|Q6JE36|NDRG1_RAT;tr|A0A1W2Q6A2|A0A1W2Q6A2_RAT;tr|A0A1W2Q609|A0A1W2Q609_RAT;tr|A0A1W2Q686|A0A1W2Q686_RAT
1557	TRUE	4930500	1.19582e+06	980471	1.1902e+06	252337	217676	176122	0.211016	0.222012	0.147977	11	10	11	0.995301	0.819916	1.21391	FALSE	FALSE	FALSE	0.0509466	0.952306	0.024774	0.127271	0.970224	0.0740816	tr|F1LMC7|F1LMC7_RAT;sp|Q9WVC0|SEPT7_RAT;tr|A0A0G2JZT5|A0A0G2JZT5_RAT;tr|D4A0F5|D4A0F5_RAT
369	TRUE	4924200	321648	1.24452e+06	788201	66913.9	600865	340083	0.208035	0.482809	0.431467	11	10	11	2.45051	3.8692	0.633337	TRUE	TRUE	FALSE	6.76108e-05	0.000237686	0.0429978	0.000649999	0.00182105	0.111588	sp|P05982|NQO1_RAT
479	TRUE	4924100	1.75584e+06	592927	568653	335216	211667	238445	0.190915	0.356987	0.419315	11	10	11	0.323864	0.337689	0.959061	TRUE	TRUE	FALSE	1.43971e-08	6.57307e-09	0.808586	6.00927e-07	3.06259e-07	0.874023	sp|P17046|LAMP2_RAT
330	TRUE	4895100	772118	968597	587205	174552	433492	158855	0.226069	0.447546	0.270528	11	10	11	0.760512	1.25447	0.606243	FALSE	FALSE	FALSE	0.181374	0.0171826	0.0133223	0.318338	0.0557496	0.0449724	tr|Q6IN22|Q6IN22_RAT;sp|P00787|CATB_RAT
1425	TRUE	4891000	442324	2.79228e+06	1.21935e+06	115362	1.40558e+06	513350	0.260809	0.503379	0.421002	11	10	11	2.7567	6.31275	0.436687	TRUE	TRUE	TRUE	2.42043e-05	8.69187e-05	0.00254752	0.000273973	0.000795167	0.0122933	sp|Q8R4A1|ERO1A_RAT;sp|Q8R4A1-2|ERO1A_RAT;tr|A0A0G2KAP1|A0A0G2KAP1_RAT
614	TRUE	4884700	507691	602474	678395	163751	229363	245782	0.322541	0.380701	0.362299	11	10	11	1.33624	1.1867	1.12601	FALSE	FALSE	FALSE	0.285918	0.0696349	0.474516	0.437613	0.159171	0.616332	sp|P40307|PSB2_RAT
2138	TRUE	4853700	1.36449e+06	1.74044e+06	3.49089e+06	799553	262820	1.86744e+06	0.585974	0.151008	0.534947	9	10	11	2.55839	1.27553	2.00575	FALSE	TRUE	TRUE	0.176963	0.00525293	0.0085719	0.313981	0.021522	0.0320108	tr|D4A1Q9|D4A1Q9_RAT
860	TRUE	4812400	1.57997e+06	1.74718e+06	2.26274e+06	277118	375100	1.10612e+06	0.175395	0.214689	0.48884	11	10	11	1.43215	1.10583	1.29508	FALSE	FALSE	FALSE	0.256626	0.0609258	0.177699	0.406765	0.144884	0.314505	sp|P97852|DHB4_RAT;tr|Q6IN39|Q6IN39_RAT
697	TRUE	4783100	910589	259503	1.13355e+06	258442	110714	354915	0.283819	0.426639	0.3131	11	10	11	1.24486	0.284984	4.36817	TRUE	FALSE	TRUE	5.62054e-07	0.107662	4.74945e-07	1.21738e-05	0.217769	1.06916e-05	sp|P58775-2|TPM2_RAT
308	TRUE	4769600	1.02431e+06	920675	1.07842e+06	249740	292289	700626	0.243813	0.317473	0.649679	9	7	5	1.05282	0.898825	1.17133	FALSE	FALSE	FALSE	0.456951	0.834027	0.600092	0.599738	0.891903	0.715858	sp|O70593|SGTA_RAT
567	TRUE	4732100	621224	784601	617806	98031.7	169963	94028.5	0.157804	0.216624	0.152197	11	10	11	0.994499	1.26299	0.787415	FALSE	FALSE	FALSE	0.0132602	0.934334	0.0109584	0.0448643	0.957268	0.0388702	sp|P29266|3HIDH_RAT
2230	TRUE	4702900	1.29563e+06	1.64216e+06	1.68479e+06	150752	342827	322411	0.116354	0.208766	0.191366	11	10	11	1.30036	1.26745	1.02596	FALSE	FALSE	FALSE	0.00659544	0.00168214	0.772201	0.0261145	0.00893942	0.847265	tr|D4ACB8|D4ACB8_RAT
1890	TRUE	4682000	392845	666411	204774	118688	412662	47766.1	0.302125	0.61923	0.233263	11	4	5	0.521259	1.69637	0.307279	FALSE	FALSE	FALSE	0.0565713	0.00458958	0.0395267	0.137545	0.0194608	0.105029	tr|B2RZB7|B2RZB7_RAT
194	TRUE	4563700	621490	537888	524247	149982	100241	118649	0.241326	0.186359	0.226322	11	10	11	0.843533	0.865482	0.97464	FALSE	FALSE	FALSE	0.153914	0.107244	0.780232	0.283165	0.217367	0.854205	sp|B2GUZ5|CAZA1_RAT
1768	TRUE	4559100	2.05055e+06	679075	3.38276e+06	135554	232375	999094	0.0661061	0.342193	0.295349	11	10	11	1.64969	0.331167	4.98142	TRUE	FALSE	TRUE	8.04893e-13	0.000287865	9.03772e-08	2.01575e-10	0.002152	2.76444e-06	tr|G3V7K3|G3V7K3_RAT;tr|A0A0G2K9I6|A0A0G2K9I6_RAT;sp|P13635|CERU_RAT
1205	TRUE	4556200	859553	795192	991510	163473	82520.7	204457	0.190183	0.103775	0.206207	11	10	11	1.15352	0.925123	1.24688	FALSE	FALSE	FALSE	0.276578	0.110123	0.0107261	0.426935	0.221199	0.038272	sp|Q641Y0|OST48_RAT
523	FALSE	374790	506738									1	0	0													sp|P21704|DNAS1_RAT
866	TRUE	4543400	261410	779596	469807	66629.8	243611	120155	0.254886	0.312484	0.255755	11	10	11	1.79721	2.98227	0.602629	TRUE	FALSE	FALSE	1.72463e-06	6.40577e-05	0.00134997	3.07706e-05	0.0006215	0.00753387	sp|Q00981|UCHL1_RAT
2394	TRUE	4542500	412854	953560	462318	297134	394435	151153	0.719707	0.413645	0.326946	11	10	11	1.11981	2.30968	0.484834	TRUE	FALSE	TRUE	0.00204341	0.627999	0.00110399	0.0103776	0.739245	0.00633768	tr|F7FL00|F7FL00_RAT
736	TRUE	4483400	326769	328487	296432	69703.8	58518.4	77544.9	0.213312	0.178145	0.261594	11	9	11	0.907162	1.00526	0.902416	FALSE	FALSE	FALSE	0.953721	0.346085	0.31998	0.970432	0.49837	0.471556	sp|P62628|DLRB1_RAT
359	TRUE	4483300	1.15117e+06	1.79377e+06	1.25312e+06	161384	293266	196622	0.140191	0.163491	0.156906	11	10	11	1.08856	1.55822	0.698596	FALSE	FALSE	FALSE	4.74783e-06	0.198709	7.83621e-05	7.1253e-05	0.340558	0.000733638	sp|P05370|G6PD_RAT
703	TRUE	4463900	560336	564556	610345	107615	139792	72995.3	0.192054	0.247614	0.119597	11	10	11	1.08925	1.00753	1.08111	FALSE	FALSE	FALSE	0.938684	0.216743	0.351942	0.960497	0.362514	0.503654	sp|P60901|PSA6_RAT;tr|A0A0G2K0D7|A0A0G2K0D7_RAT
835	TRUE	4461400	949566	829192	899751	130800	174711	179206	0.137747	0.210701	0.199173	11	10	11	0.947539	0.873233	1.08509	FALSE	FALSE	FALSE	0.0879958	0.465124	0.373256	0.188807	0.607481	0.525707	tr|A0A0G2K9A2|A0A0G2K9A2_RAT;sp|P85970|ARPC2_RAT;tr|A0A0G2K905|A0A0G2K905_RAT;tr|A0A0G2K2J1|A0A0G2K2J1_RAT;tr|A0A0G2K1V8|A0A0G2K1V8_RAT
1947	TRUE	4455800	1.33291e+06	1.68374e+06	1.57806e+06	210017	337175	220925	0.157563	0.200253	0.139997	11	10	11	1.18392	1.26321	0.937233	FALSE	FALSE	FALSE	0.00933335	0.014795	0.401786	0.0344372	0.0489542	0.551166	tr|D3ZAN3|D3ZAN3_RAT
287	TRUE	4440500	568110	615761	581357	147076	156942	149153	0.258886	0.254875	0.25656	11	10	11	1.02332	1.08388	0.944127	FALSE	FALSE	FALSE	0.481319	0.835997	0.612487	0.622743	0.892709	0.726965	sp|O35796|C1QBP_RAT
577	TRUE	4428600	816002	2.11158e+06	1.09077e+06	181357	487931	198635	0.22225	0.231074	0.182105	11	10	11	1.33672	2.58771	0.516565	TRUE	FALSE	FALSE	1.11494e-07	0.00292054	3.93471e-06	3.26099e-06	0.0135447	6.08741e-05	sp|P30835|PFKAL_RAT
2350	TRUE	4414400	667338	878447	633939	134396	341081	218652	0.201392	0.388277	0.34491	11	10	11	0.949952	1.31635	0.721659	FALSE	FALSE	FALSE	0.0726097	0.67065	0.0629584	0.164473	0.772441	0.148063	tr|F1M3H8|F1M3H8_RAT
730	TRUE	4408700	256710	333476	310146	59096.8	53324.4	56373	0.230209	0.159905	0.181763	11	10	10	1.20816	1.29904	0.930039	FALSE	FALSE	FALSE	0.00572464	0.0478619	0.354318	0.0232172	0.12127	0.506693	sp|P62268|RS23_RAT;tr|D4A9Q3|D4A9Q3_RAT;tr|F1LTW8|F1LTW8_RAT
1571	TRUE	4405900	579985	408752	491074	66842.1	135430	107172	0.115248	0.331325	0.218239	11	10	11	0.8467	0.704763	1.2014	FALSE	FALSE	FALSE	0.00141952	0.0300979	0.13711	0.00782396	0.0853802	0.259764	sp|Q9Z1H9|CAVN3_RAT
2677	TRUE	4402200	646407	261564	449160	206974	48899	232581	0.320192	0.186949	0.517813	11	8	10	0.694856	0.404642	1.71721	TRUE	FALSE	FALSE	8.55988e-05	0.0536924	0.0404792	0.000788493	0.132153	0.106851	tr|Q6P9V1|Q6P9V1_RAT;sp|Q62745|CD81_RAT
1363	TRUE	4373500	773321	720373	668423	389983	133512	195781	0.504296	0.185337	0.2929	11	10	10	0.864354	0.931531	0.927885	FALSE	FALSE	FALSE	0.688287	0.453021	0.497002	0.784851	0.596472	0.636258	sp|Q6PEC4|SKP1_RAT;tr|A0A0G2K4X8|A0A0G2K4X8_RAT
2652	TRUE	4363200	338916	317175	728362	36516.4	79625.1	303674	0.107745	0.251045	0.416928	3	6	8	2.14909	0.93585	2.29641	FALSE	FALSE	TRUE	0.674024	0.0606739	0.00756289	0.775254	0.144628	0.0289995	tr|Q6AYQ9|Q6AYQ9_RAT
1259	TRUE	4335100	907843	1.88765e+06	1.02738e+06	130072	341128	184454	0.143276	0.180715	0.179538	11	10	11	1.13167	2.07928	0.544262	TRUE	FALSE	FALSE	3.54711e-08	0.0942986	6.52985e-07	1.23594e-06	0.198557	1.36277e-05	sp|Q68FS4-2|AMPL_RAT;sp|Q68FS4|AMPL_RAT
670	TRUE	4284700	731558	519806	398340	220328	197125	107728	0.301176	0.379227	0.270443	11	10	11	0.544508	0.710546	0.766324	FALSE	FALSE	FALSE	0.0321806	0.000215645	0.091829	0.089734	0.00166812	0.194997	sp|P52555|ERP29_RAT
746	TRUE	4266900	400117	227451	507488	173067	65569.2	150006	0.43254	0.288279	0.295584	11	10	11	1.26835	0.56846	2.2312	FALSE	FALSE	TRUE	0.00800817	0.135659	3.00287e-05	0.0303186	0.257613	0.000325624	tr|M0RD75|M0RD75_RAT;sp|P62755|RS6_RAT
331	TRUE	4266300	593929	250802	274197	105013	72233.2	116862	0.17681	0.288009	0.426198	11	9	4	0.461666	0.422276	1.09328	TRUE	TRUE	FALSE	1.42745e-07	0.000212186	0.662172	3.99985e-06	0.00164454	0.765308	sp|P01041|CYTB_RAT
2295	TRUE	4253500	901848	1.05668e+06	939658	156703	222302	194934	0.173757	0.210377	0.207452	11	10	11	1.04192	1.17169	0.889252	FALSE	FALSE	FALSE	0.0785679	0.621577	0.214055	0.174127	0.734058	0.359178	tr|F1LPV0|F1LPV0_RAT;tr|F1LML0|F1LML0_RAT;tr|Q4KLM9|Q4KLM9_RAT
646	TRUE	4249200	645705	3.9551e+06	586315	139016	1.33877e+06	90418	0.215293	0.338493	0.154214	11	10	11	0.908023	6.12524	0.148243	TRUE	FALSE	TRUE	1.22146e-07	0.248834	8.87555e-08	3.52113e-06	0.398831	2.75692e-06	sp|P47860|PFKAP_RAT;tr|A0A0A0MXY5|A0A0A0MXY5_RAT
545	FALSE	449940	291241			48492.3			0.166503			4	0	0													tr|F1LYI5|F1LYI5_RAT;tr|A0A0G2QC62|A0A0G2QC62_RAT;tr|M0R665|M0R665_RAT;sp|P25886|RL29_RAT;tr|D4A888|D4A888_RAT;tr|D3ZY63|D3ZY63_RAT;tr|D3Z8Q4|D3Z8Q4_RAT
1253	TRUE	4238500	938782	1.75896e+06	956278	223628	716638	292173	0.238211	0.40742	0.305531	11	10	11	1.01864	1.87367	0.54366	FALSE	FALSE	FALSE	0.00184313	0.876267	0.00285822	0.00960795	0.919885	0.0133639	sp|Q68FP1-2|GELS_RAT;sp|Q68FP1|GELS_RAT
1170	TRUE	4232000	3.61934e+06	1.00692e+06	2.25117e+06	554251	175636	638431	0.153136	0.17443	0.2836	11	10	11	0.621983	0.278205	2.2357	TRUE	FALSE	TRUE	1.36862e-11	2.97263e-05	1.00063e-05	1.82802e-09	0.000324167	0.000131459	sp|Q63355|MYO1C_RAT
2182	TRUE	4152400	2.68876e+06	3.46444e+06	1.42136e+06	352884	639026	248133	0.131244	0.184453	0.174575	11	10	11	0.528629	1.28849	0.41027	FALSE	FALSE	TRUE	0.0024585	4.8835e-09	6.82496e-09	0.011977	2.41583e-07	3.1434e-07	tr|D4A781|D4A781_RAT;tr|M0RB74|M0RB74_RAT
957	TRUE	4141100	625222	357039	575801	123413	70746.8	137979	0.197391	0.198149	0.239629	11	10	11	0.920955	0.57106	1.61271	FALSE	FALSE	FALSE	8.56209e-06	0.386445	0.000246373	0.000115108	0.536779	0.00188041	sp|Q4KMA2|RD23B_RAT
1358	TRUE	4131200	290513	276575	730285	149501	51948.2	364195	0.51461	0.187827	0.498702	11	10	10	2.51378	0.952023	2.64046	FALSE	TRUE	TRUE	0.783008	0.00157166	0.00104928	0.856074	0.0084874	0.00612898	sp|Q6PDU1|SRSF2_RAT
2044	TRUE	4123100	2.26128e+06	2.88591e+06	2.25574e+06	378801	993206	319314	0.167516	0.344158	0.141556	11	10	11	0.997551	1.27623	0.781641	FALSE	FALSE	FALSE	0.0673187	0.970797	0.060207	0.155563	0.980092	0.14403	tr|D3ZPR0|D3ZPR0_RAT
461	TRUE	4105700	592725	592712	560690	76584.4	285179	116613	0.129207	0.481142	0.20798	11	10	11	0.945954	0.999977	0.945975	FALSE	FALSE	FALSE	0.999881	0.45521	0.735443	0.999881	0.598042	0.821785	sp|P14604|ECHM_RAT
2383	TRUE	4094000	795955	948329	585658	310405	156380	67663.6	0.389978	0.1649	0.115534	11	10	9	0.735792	1.19144	0.617568	FALSE	FALSE	FALSE	0.178446	0.0626083	6.30302e-06	0.314784	0.147745	8.98797e-05	tr|F2Z3T9|F2Z3T9_RAT
1319	TRUE	4091000	456743	432456	780679	78380.6	149246	230794	0.171608	0.345112	0.295633	11	9	9	1.70923	0.946827	1.80522	FALSE	FALSE	FALSE	0.645184	0.000361822	0.00156965	0.752401	0.00260291	0.0084874	sp|Q6GQP4|RAB31_RAT;tr|A0A0G2JSZ1|A0A0G2JSZ1_RAT;tr|A0A0G2K3Z3|A0A0G2K3Z3_RAT;tr|B0BN19|B0BN19_RAT
1805	TRUE	4088700	558955	434624	508988	151721	202198	123732	0.271437	0.465226	0.243094	11	9	11	0.910606	0.777564	1.1711	FALSE	FALSE	FALSE	0.133332	0.407296	0.324488	0.254411	0.55606	0.476622	tr|A0JN30|A0JN30_RAT
1353	TRUE	4088600	825880	1.02008e+06	848096	126642	306372	205437	0.153342	0.30034	0.242233	11	10	11	1.0269	1.23514	0.8314	FALSE	FALSE	FALSE	0.0683573	0.76329	0.143881	0.157057	0.84152	0.268529	sp|Q6P7S1|ASAH1_RAT;tr|A0A0G2K8T0|A0A0G2K8T0_RAT
691	TRUE	4053100	570789	486932	733585	104485	161406	148934	0.183053	0.331475	0.203022	11	9	11	1.28521	0.853086	1.50654	FALSE	FALSE	FALSE	0.177168	0.0076068	0.00229013	0.313981	0.0291122	0.0113571	sp|P56571|ES1_RAT
1108	TRUE	4052900	255582	759577	412230	67010.5	157299	119035	0.262188	0.207088	0.288759	10	10	11	1.6129	2.97195	0.54271	TRUE	FALSE	FALSE	2.60364e-08	0.00165704	1.56414e-05	9.65999e-07	0.00882944	0.00018935	sp|Q5XIE0|AN32E_RAT
491	TRUE	4047300	779901	667236	970969	171105	143969	270843	0.219394	0.215769	0.278941	11	10	11	1.24499	0.855539	1.45521	FALSE	FALSE	FALSE	0.120964	0.0618632	0.00516849	0.237018	0.146332	0.0213807	sp|P18420|PSA1_RAT
2060	TRUE	4014500	157059	450417	286139	54381.7	101139	75328.3	0.346251	0.224545	0.263258	2	2	6	1.82186	2.86783	0.635275	FALSE	FALSE	FALSE	0.0688003	0.0712911	0.0460007	0.157804	0.162179	0.117704	tr|D3ZSP1|D3ZSP1_RAT;tr|D4A8M5|D4A8M5_RAT;tr|F7ETL6|F7ETL6_RAT
922	TRUE	4012500	575147	506555	636265	132936	98795.9	94997.1	0.231134	0.195035	0.149304	11	10	11	1.10626	0.88074	1.25606	FALSE	FALSE	FALSE	0.199146	0.229104	0.00635421	0.340871	0.37732	0.0253095	sp|Q3T1K5|CAZA2_RAT
2589	TRUE	3999500	548524	582096	745313	79279.5	137168	77332.6	0.144532	0.235645	0.103759	11	10	11	1.35876	1.0612	1.2804	FALSE	FALSE	FALSE	0.495441	9.16318e-06	0.00299381	0.635071	0.000121983	0.0138364	tr|Q5RKH2|Q5RKH2_RAT
1485	TRUE	3946600	384934	368248	430915	93240.3	142729	151366	0.242224	0.387588	0.351267	10	9	9	1.11945	0.956654	1.17017	FALSE	FALSE	FALSE	0.764174	0.430908	0.379589	0.842044	0.577485	0.531266	sp|Q9ES40|PRAF3_RAT;tr|A0A0H2UHF6|A0A0H2UHF6_RAT
207	TRUE	3941600	1.47523e+06	1.09015e+06	1.30592e+06	153318	266168	268282	0.103928	0.244157	0.205435	11	10	11	0.885234	0.738968	1.19793	FALSE	FALSE	FALSE	0.000592777	0.0841972	0.080285	0.00384969	0.182625	0.176254	sp|B4F7E8|NIBL1_RAT
1397	TRUE	3924900	1.15104e+06	1.38423e+06	1.32714e+06	179526	209776	292445	0.155968	0.151547	0.220357	11	10	11	1.15299	1.20259	0.958758	FALSE	FALSE	FALSE	0.0128818	0.104248	0.616525	0.0438795	0.212905	0.730028	sp|Q7TPB1|TCPD_RAT
844	TRUE	3916600	2.70438e+06	3.04817e+06	1.79583e+06	398837	380498	178511	0.147478	0.124828	0.099403	11	10	11	0.664044	1.12713	0.589148	FALSE	FALSE	FALSE	0.058139	1.06644e-06	7.15197e-09	0.140255	2.03487e-05	3.18422e-07	sp|P97536|CAND1_RAT
562	TRUE	3890000	1.14143e+06	1.39331e+06	1.36836e+06	116015	264592	232642	0.10164	0.189901	0.170015	11	10	11	1.19881	1.22067	0.982094	FALSE	FALSE	FALSE	0.00972718	0.0089496	0.820571	0.035498	0.0332047	0.883403	sp|P28480|TCPA_RAT;tr|A0A096MJA0|A0A096MJA0_RAT
2608	TRUE	3881600	831528	578805	830570	163270	175522	136306	0.196349	0.303249	0.164111	11	10	11	0.998847	0.696074	1.43497	FALSE	FALSE	FALSE	0.00287945	0.988223	0.00155144	0.0134162	0.99204	0.00840082	tr|Q5VLR5|Q5VLR5_RAT
1547	TRUE	3881200	731858	195703	226603	377140	64790.4	103101	0.515318	0.331066	0.454984	11	7	9	0.309627	0.267405	1.15789	TRUE	TRUE	FALSE	0.00199741	0.00108624	0.500844	0.0101957	0.00628074	0.638931	sp|Q9WU49|CHSP1_RAT
412	TRUE	3877400	623264	425669	506168	235021	148583	206718	0.377081	0.349058	0.408397	11	10	11	0.812125	0.682967	1.18911	FALSE	FALSE	FALSE	0.0347087	0.229042	0.322861	0.095073	0.37732	0.475102	sp|P0DP31|CALM3_RAT;sp|P0DP30|CALM2_RAT;sp|P0DP29|CALM1_RAT;tr|D4ABV5|D4ABV5_RAT;sp|Q5U206|CALL3_RAT;tr|Q304F3|Q304F3_RAT
956	TRUE	3877000	582339	564936	711485	130982	89955.7	197364	0.224924	0.159232	0.277397	11	10	11	1.22177	0.970116	1.25941	FALSE	FALSE	FALSE	0.729313	0.085627	0.0446355	0.8179	0.184855	0.114797	sp|Q4KM74|SC22B_RAT
1441	TRUE	3865700	981465	1.71034e+06	1.22177e+06	152303	447004	241302	0.15518	0.261354	0.197501	11	10	11	1.24485	1.74264	0.714347	FALSE	FALSE	FALSE	6.3176e-05	0.0112259	0.00516802	0.000615928	0.0395969	0.0213807	sp|Q920L2|SDHA_RAT
668	TRUE	3856800	986087	702894	817716	122735	147584	218573	0.124466	0.209967	0.267297	11	10	11	0.829253	0.712811	1.16336	FALSE	FALSE	FALSE	0.000124936	0.0375444	0.17896	0.00105217	0.100702	0.315023	sp|P51635|AK1A1_RAT
478	TRUE	3855800	885117	266205	508013	127403	101245	120214	0.143939	0.380327	0.236635	11	10	11	0.57395	0.300757	1.90835	TRUE	FALSE	FALSE	1.85972e-10	6.44471e-07	8.73985e-05	1.65598e-08	1.35204e-05	0.000797735	sp|P16975|SPRC_RAT
2200	TRUE	3848700	292246	239170	241461	39306.9	33614.3	36108.6	0.1345	0.140546	0.149542	11	9	10	0.826225	0.818387	1.00958	FALSE	FALSE	FALSE	0.00494699	0.00626305	0.888269	0.0206701	0.025046	0.928108	tr|D4A8T3|D4A8T3_RAT
1356	TRUE	3821600	500922	432764	669527	112876	262512	262536	0.225336	0.606593	0.392122	11	10	11	1.33659	0.863935	1.54709	FALSE	FALSE	FALSE	0.441335	0.0644788	0.0529359	0.587128	0.150476	0.131016	sp|Q6PCT3|TPD54_RAT
587	TRUE	3790500	478081	855410	797977	143706	175958	130690	0.30059	0.2057	0.163777	11	10	11	1.66912	1.78926	0.932858	FALSE	FALSE	FALSE	3.24866e-05	2.3991e-05	0.403392	0.000348991	0.000272329	0.552423	sp|P32551|QCR2_RAT
706	TRUE	3784700	617507	535460	589789	96990.1	117715	115311	0.157067	0.219839	0.195513	11	10	11	0.955112	0.867131	1.10146	FALSE	FALSE	FALSE	0.0962627	0.548651	0.299028	0.201461	0.673956	0.450453	tr|B0BMW0|B0BMW0_RAT;sp|P61107|RAB14_RAT;tr|A0A1B0GWR3|A0A1B0GWR3_RAT
2538	TRUE	3769700	758047	2.01807e+06	1.13612e+06	132945	444323	301280	0.175379	0.220172	0.265183	11	10	11	1.49875	2.66219	0.562974	TRUE	FALSE	FALSE	2.82431e-08	0.00110237	3.50262e-05	1.03826e-06	0.00633768	0.000369342	tr|Q499Q4|Q499Q4_RAT;sp|P38652|PGM1_RAT
1016	TRUE	3750200	1.18655e+06	1.31452e+06	1.38787e+06	259283	288349	229479	0.218518	0.219356	0.165346	11	10	11	1.16967	1.10785	1.0558	FALSE	FALSE	FALSE	0.297524	0.068124	0.524709	0.448862	0.156788	0.656829	sp|Q5I0G4|GARS_RAT;tr|G3V7G8|G3V7G8_RAT
1124	TRUE	3742800	982504	730172	808612	107369	129400	130305	0.109281	0.177218	0.161146	11	10	11	0.823011	0.743174	1.10743	FALSE	FALSE	FALSE	0.000103751	0.00273939	0.182923	0.000913692	0.013021	0.320356	sp|Q5XIP9|TMM43_RAT
188	TRUE	3734900	387664	394074	439534	337064	108406	117966	0.869475	0.27509	0.268388	4	9	10	1.1338	1.01653	1.11536	FALSE	FALSE	FALSE	0.958178	0.664326	0.395777	0.972703	0.767354	0.545537	sp|B0K020|CISD1_RAT
741	TRUE	3696100	295070	347043	401065	108989	93228.2	49647.2	0.369367	0.268636	0.123789	11	10	11	1.35922	1.17614	1.15567	FALSE	FALSE	FALSE	0.257202	0.00818196	0.109264	0.407194	0.0307841	0.220061	sp|P62718|RL18A_RAT;tr|F1M0K6|F1M0K6_RAT
1392	TRUE	3684200	548192	730767	616120	170429	161545	119967	0.310893	0.221062	0.194713	11	10	11	1.12391	1.33305	0.843114	FALSE	FALSE	FALSE	0.0211536	0.292582	0.0786834	0.0658362	0.443745	0.174287	sp|Q794E4|HNRPF_RAT
1894	TRUE	3683000	370197	223182	490109	119366	93718.6	257822	0.32244	0.419921	0.52605	11	7	9	1.32392	0.602872	2.19601	FALSE	FALSE	FALSE	0.0141455	0.18496	0.0212942	0.047313	0.322653	0.0661227	tr|B2RZD6|B2RZD6_RAT
1563	TRUE	3667600	1.71649e+06	2.6549e+06	4.77579e+06	866004	970911	1.92464e+06	0.504519	0.365705	0.402998	5	10	6	2.7823	1.5467	1.79886	FALSE	TRUE	FALSE	0.0913923	0.00972606	0.0103975	0.194379	0.035498	0.0373324	tr|F1LRQ1|F1LRQ1_RAT;sp|Q9Z0U5|AOXA_RAT
1725	TRUE	3663100	680576	2.39732e+06	697756	86782.1	497359	203243	0.127513	0.207464	0.29128	11	10	11	1.02524	3.52249	0.291056	TRUE	FALSE	TRUE	7.21709e-10	0.799169	2.63333e-09	4.9015e-08	0.867589	1.44545e-07	tr|D3ZJH9|D3ZJH9_RAT;tr|A0A0G2K502|A0A0G2K502_RAT
1828	TRUE	3662800	345326	199742	299109	94772.8	70949.6	76476.8	0.274445	0.355207	0.255682	11	8	9	0.866163	0.578415	1.49748	FALSE	FALSE	FALSE	0.00196878	0.253232	0.014433	0.010101	0.4032	0.0479146	tr|B0K008|B0K008_RAT;tr|B5DFN1|B5DFN1_RAT;tr|F1LWP8|F1LWP8_RAT;tr|F1LZE8|F1LZE8_RAT;tr|A0A0G2K0F1|A0A0G2K0F1_RAT
1276	TRUE	3640000	399310	809609	438804	186191	242177	88985.9	0.466283	0.299128	0.202792	11	10	11	1.09891	2.02752	0.541995	TRUE	FALSE	FALSE	0.000324223	0.532788	0.000139952	0.00236642	0.662931	0.00115389	sp|Q6AXT5|RAB21_RAT
750	TRUE	3627700	438758	818826	248800	103638	309807	112759	0.236207	0.378355	0.453211	11	10	6	0.567055	1.86623	0.30385	FALSE	FALSE	TRUE	0.00108579	0.00318586	0.000749534	0.00628074	0.014523	0.00463485	sp|P62828|RAN_RAT;sp|Q8K586|RANT_RAT
239	TRUE	3625600	730979	918876	724121	111877	206192	106240	0.153051	0.224396	0.146715	11	10	11	0.990618	1.25705	0.788051	FALSE	FALSE	FALSE	0.0164753	0.884276	0.0124582	0.0538911	0.925867	0.0429606	sp|F1LQ48|HNRPL_RAT;tr|F2Z3R2|F2Z3R2_RAT;sp|F1LQ48-2|HNRPL_RAT
2555	TRUE	3623700	433334	399869	364296	67502.1	99280.4	129285	0.155774	0.248282	0.354891	11	10	11	0.84068	0.922772	0.911038	FALSE	FALSE	FALSE	0.37366	0.132106	0.491433	0.526091	0.252779	0.630337	tr|Q4V7D1|Q4V7D1_RAT;tr|A0A0G2K075|A0A0G2K075_RAT;tr|A0A0G2JX79|A0A0G2JX79_RAT;tr|A0A0G2JXS8|A0A0G2JXS8_RAT;sp|Q7TPJ0|SSRA_RAT
1795	TRUE	3614700	239352	426680	397750	74524.6	146863	119916	0.31136	0.344199	0.301487	10	10	11	1.66178	1.78265	0.932198	FALSE	FALSE	FALSE	0.002061	0.00195382	0.625248	0.0104537	0.0100759	0.737307	tr|A0A0U1RRV7|A0A0U1RRV7_RAT;tr|Q0ZFS8|Q0ZFS8_RAT
689	TRUE	3611600	306582	337993	361089	62025.1	85008.3	83341.3	0.202312	0.251509	0.230805	11	10	10	1.17779	1.10246	1.06833	FALSE	FALSE	FALSE	0.342294	0.103327	0.547218	0.494795	0.211899	0.673076	sp|P55770|NH2L1_RAT
1138	TRUE	3602800	578769	1.25639e+06	752108	161518	314848	243401	0.279071	0.250597	0.323625	11	10	11	1.29949	2.1708	0.598625	TRUE	FALSE	FALSE	4.82243e-06	0.0630834	0.000570827	7.16301e-05	0.148255	0.00374354	sp|Q62733|LAP2_RAT
2423	TRUE	3587100	664178	781218	879599	80495	131610	112017	0.121195	0.168467	0.12735	11	10	11	1.32434	1.17622	1.12593	FALSE	FALSE	FALSE	0.022415	4.55438e-05	0.0798859	0.0686675	0.000458527	0.175772	tr|G3V6W6|G3V6W6_RAT
881	TRUE	3581500	1.91691e+06	885030	1.03099e+06	344953	204795	151962	0.179953	0.231399	0.147394	11	10	11	0.537843	0.461697	1.16493	TRUE	FALSE	FALSE	1.11248e-07	1.73687e-07	0.0774274	3.26099e-06	4.54878e-06	0.172362	sp|Q07009|CAN2_RAT
607	TRUE	3565400	507687	527163	397298	86813.9	117642	78560.1	0.170999	0.223161	0.197736	11	10	11	0.782566	1.03836	0.753654	FALSE	FALSE	FALSE	0.668791	0.00530934	0.00733287	0.770957	0.0216866	0.0283071	sp|P37996|ARL3_RAT;tr|F8WG91|F8WG91_RAT
1824	TRUE	3547000	393612	474009	531869	72470	129690	154738	0.184115	0.273601	0.290932	11	10	11	1.35125	1.20426	1.12206	FALSE	FALSE	FALSE	0.091709	0.0142797	0.367416	0.194845	0.0476426	0.519857	tr|B0BNJ1|B0BNJ1_RAT
417	TRUE	3537300	302811	314559	391490	73486.3	44844	99871.9	0.24268	0.142561	0.255107	11	7	9	1.29285	1.0388	1.24457	FALSE	FALSE	FALSE	0.710316	0.0344259	0.0804216	0.803114	0.0945473	0.176285	sp|P10818|CX6A1_RAT
633	TRUE	3519600	307192	478731	340909	157358	142714	76677.7	0.512247	0.298108	0.224921	11	10	6	1.10976	1.55841	0.71211	FALSE	FALSE	FALSE	0.0173275	0.632005	0.0481273	0.055993	0.741782	0.121648	sp|P43278|H10_RAT
2348	TRUE	3518600		1.13471e+06	1.04659e+06			388004			0.370731	0	1	5			0.922347			FALSE			0.845896			0.900028	tr|F1M269|F1M269_RAT
2235	TRUE	3498900	332566	451769	421703	73622.9	167452	215904	0.221378	0.370659	0.511982	11	10	11	1.26803	1.35843	0.933447	FALSE	FALSE	FALSE	0.044844	0.209734	0.727342	0.115112	0.354601	0.816375	tr|D4ADF5|D4ADF5_RAT;tr|B1H286|B1H286_RAT
522	TRUE	3490800	546310	487436	489601	114989	183175	110777	0.210483	0.375792	0.226259	11	10	10	0.896195	0.892233	1.00444	FALSE	FALSE	FALSE	0.383895	0.265033	0.974844	0.534492	0.41464	0.982861	sp|P21670|PSA4_RAT
531	TRUE	3489500	770733	333865	627620	74722.3	167366	142440	0.0969497	0.5013	0.226952	11	9	11	0.814316	0.433178	1.87986	TRUE	FALSE	FALSE	3.5455e-07	0.00790102	0.000488712	8.16484e-06	0.0300089	0.00329121	sp|P22734-2|COMT_RAT;sp|P22734|COMT_RAT
615	TRUE	3479500	1.33774e+06	1.92334e+06	1.32467e+06	127162	450984	194397	0.0950576	0.23448	0.146751	11	10	11	0.990231	1.43776	0.688734	FALSE	FALSE	FALSE	0.000557737	0.85387	0.000733725	0.0036818	0.904805	0.00457238	sp|P40329|SYRC_RAT
1845	TRUE	3478400	466523	586250	596983	108347	112445	114635	0.232244	0.191803	0.192025	11	10	11	1.27964	1.25664	1.01831	FALSE	FALSE	FALSE	0.0224787	0.0125345	0.831113	0.0687575	0.0431862	0.889971	tr|B1WC26|B1WC26_RAT
1884	TRUE	3463400	240774	153336	207779	55153.6	47463.8	73707.7	0.229068	0.309541	0.354741	11	8	10	0.862963	0.636846	1.35506	FALSE	FALSE	FALSE	0.00216098	0.256948	0.0898603	0.010851	0.407114	0.191726	tr|B2RZ27|B2RZ27_RAT
288	TRUE	3460600	855835	1.64074e+06	1.12848e+06	125268	294763	222898	0.14637	0.179652	0.19752	11	10	11	1.31857	1.91713	0.687786	FALSE	FALSE	FALSE	1.44203e-07	0.00207166	0.00023477	4.01266e-06	0.0104812	0.00180215	sp|O35814|STIP1_RAT
256	TRUE	3451800	465720	203500	461939	138786	66294	125483	0.298003	0.325769	0.271644	11	10	11	0.991882	0.436959	2.26997	TRUE	FALSE	TRUE	3.07694e-05	0.947234	1.35104e-05	0.000331433	0.966855	0.000166062	sp|O08564|PLPP1_RAT;tr|G3V9Y2|G3V9Y2_RAT;sp|O08564-2|PLPP1_RAT
612	FALSE	15388			76266.6							0	0	1													sp|P40190|IL6RB_RAT;tr|F1LPK1|F1LPK1_RAT
1532	TRUE	3448200	693403	1.30837e+06	1.10258e+06	166224	535402	268567	0.239722	0.409214	0.243581	11	10	11	1.5901	1.88688	0.842713	FALSE	FALSE	FALSE	0.0017821	0.00035161	0.272569	0.00937122	0.00253856	0.42301	tr|Q5PPK6|Q5PPK6_RAT;sp|Q9QZ86|NOP58_RAT
1393	TRUE	3445800	425532	500153	432973	153507	89031.7	112626	0.360741	0.178009	0.260123	11	10	11	1.01749	1.17536	0.865681	FALSE	FALSE	FALSE	0.194908	0.898161	0.148651	0.335856	0.93406	0.275507	sp|Q7M0E3|DEST_RAT
2456	TRUE	3443800	1.6503e+06	994898	1.51334e+06	186409	409216	144228	0.112955	0.411314	0.0953041	11	10	11	0.917008	0.602858	1.5211	FALSE	FALSE	FALSE	0.000124138	0.0682656	0.000860355	0.00104941	0.156937	0.00519193	tr|G3V8A5|G3V8A5_RAT
735	TRUE	3441900	312916	460398	299316	78207.3	99492	79580.8	0.249931	0.2161	0.265876	11	10	11	0.956536	1.47132	0.650123	FALSE	FALSE	FALSE	0.00122165	0.690303	0.000587643	0.00688489	0.786757	0.00382876	sp|P62332|ARF6_RAT
409	TRUE	3440800	347015	375066	443641	112779	109598	152092	0.324996	0.292211	0.342826	11	10	11	1.27845	1.08084	1.18283	FALSE	FALSE	FALSE	0.570773	0.106064	0.25481	0.692403	0.215757	0.404687	sp|P0C5H9|MANF_RAT
974	TRUE	3440300	1.52441e+06	609102	1.12951e+06	227670	45026.3	175814	0.149349	0.0739224	0.155655	11	10	11	0.740947	0.399565	1.85438	TRUE	FALSE	FALSE	1.3585e-10	0.000193267	2.45813e-08	1.36088e-08	0.00150666	9.29219e-07	sp|Q4V8H8|EHD2_RAT
2570	TRUE	3434300	903818	1.04725e+06	1.25572e+06	185499	213940	260191	0.20524	0.204288	0.207204	11	10	11	1.38935	1.1587	1.19907	FALSE	FALSE	FALSE	0.116278	0.00158295	0.0608193	0.230087	0.0085025	0.144803	tr|Q5D059|Q5D059_RAT;sp|P61980|HNRPK_RAT
1516	TRUE	3432600	808162	650970	862771	150457	276739	174393	0.186172	0.425118	0.202131	11	10	11	1.06757	0.805495	1.32536	FALSE	FALSE	FALSE	0.117703	0.440874	0.047397	0.232563	0.586905	0.120584	sp|Q9JLZ1|GLRX3_RAT;tr|A0A0G2K5P8|A0A0G2K5P8_RAT;sp|Q9JLZ1-2|GLRX3_RAT
1254	TRUE	3422000	1.12282e+06	1.26338e+06	1.14269e+06	180234	336692	210319	0.160519	0.2665	0.184056	11	10	11	1.01769	1.12519	0.904466	FALSE	FALSE	FALSE	0.241462	0.814388	0.331945	0.391557	0.87982	0.484351	sp|Q68FQ0|TCPE_RAT
2227	TRUE	3419500	1.02254e+06	1.36441e+06	1.19767e+06	298553	263675	425139	0.291971	0.193252	0.354971	10	10	11	1.17127	1.33433	0.877795	FALSE	FALSE	FALSE	0.0142194	0.293007	0.299615	0.0474809	0.444054	0.45062	tr|D4ABT8|D4ABT8_RAT
1855	TRUE	3410100	661927	4.29139e+06	779871	114047	801342	86376.2	0.172296	0.186732	0.110757	11	10	11	1.17818	6.48318	0.181729	TRUE	FALSE	TRUE	6.22903e-12	0.0127813	1.0235e-11	1.03999e-09	0.043735	1.51895e-09	tr|B2GUZ3|B2GUZ3_RAT
1301	TRUE	3404400	627835	793928	942106	140018	172383	176082	0.223016	0.217127	0.186903	10	8	5	1.50056	1.26455	1.18664	FALSE	FALSE	FALSE	0.0382029	0.00231845	0.162767	0.102121	0.0114801	0.295696	sp|Q6AYK6|CYBP_RAT
1735	TRUE	3385200	6.47003e+06	931953	4.97529e+06	494425	314296	665587	0.0764178	0.337245	0.133779	11	10	11	0.768976	0.144042	5.33856	TRUE	FALSE	TRUE	1.54124e-17	7.58399e-06	3.59167e-13	5.24859e-14	0.000103717	1.10706e-10	tr|D4ACN7|D4ACN7_RAT;tr|A0A0G2K695|A0A0G2K695_RAT
1152	TRUE	3382300	1.06319e+06	648480	1.32659e+06	113824	109761	219439	0.10706	0.169259	0.165416	11	10	11	1.24775	0.60994	2.0457	FALSE	FALSE	TRUE	6.97083e-08	0.00208422	3.90432e-08	2.28952e-06	0.0104984	1.34867e-06	sp|Q62920|PDLI5_RAT;sp|Q62920-2|PDLI5_RAT
627	FALSE	7656.9			55988.9							0	0	1													sp|P42335|IP3KB_RAT
1435	TRUE	3379900	443384	470750	621395	75982.9	104254	86425.9	0.17137	0.221463	0.139084	10	10	11	1.40148	1.06172	1.32001	FALSE	FALSE	FALSE	0.510857	8.13021e-05	0.00183061	0.646679	0.000754114	0.00960112	sp|Q91Y78|UCHL3_RAT;tr|D4ABI6|D4ABI6_RAT
1676	TRUE	3372200	2.81101e+06	3.50255e+06	2.54243e+06	392549	482906	356275	0.139647	0.137873	0.140132	11	10	11	0.904454	1.24601	0.725879	FALSE	FALSE	FALSE	0.00183956	0.108443	4.88471e-05	0.00960795	0.218925	0.000490552	tr|A0A0G2JZI2|A0A0G2JZI2_RAT;tr|Q6TXE9|Q6TXE9_RAT
1376	TRUE	3355400	537764	805992	467617	134148	179722	245624	0.249456	0.222982	0.525267	11	10	11	0.869558	1.49879	0.580175	FALSE	FALSE	FALSE	0.000961783	0.415627	0.00204232	0.00570098	0.563436	0.0103776	sp|Q6URK4-2|ROA3_RAT;sp|Q6URK4|ROA3_RAT;tr|E9PSU5|E9PSU5_RAT
450	TRUE	3341800	617103	871594	770120	99070.1	142781	107111	0.160541	0.163816	0.139083	11	10	11	1.24796	1.4124	0.883577	FALSE	FALSE	FALSE	0.000129002	0.00237099	0.0793616	0.00107914	0.0116571	0.175208	sp|P13221|AATC_RAT
517	TRUE	3333400	835069	590161	677233	245922	183907	189572	0.294493	0.311622	0.279921	11	10	11	0.81099	0.706721	1.14754	FALSE	FALSE	FALSE	0.0190515	0.107355	0.299701	0.0604908	0.217367	0.45062	sp|P21531|RL3_RAT;tr|A0A0U1RRY5|A0A0U1RRY5_RAT
495	TRUE	3327900	1.87352e+06	1.0914e+06	1.79382e+06	269130	297873	500524	0.143649	0.272927	0.279027	11	10	11	0.957458	0.582541	1.64359	FALSE	FALSE	FALSE	4.55615e-06	0.646845	0.00106646	6.86335e-05	0.753242	0.00619321	sp|P18614|ITA1_RAT
843	TRUE	3310200	432630	612646	428126	45306.3	142162	78463.7	0.104723	0.232046	0.183272	11	10	11	0.989591	1.4161	0.698815	FALSE	FALSE	FALSE	0.000780934	0.87072	0.00141681	0.00477741	0.916463	0.00782396	sp|P97532|THTM_RAT
527	TRUE	3307400	320258	1.04097e+06	516561	52397.1	222128	139710	0.163609	0.213386	0.270461	11	10	11	1.61295	3.25041	0.496231	TRUE	FALSE	TRUE	2.49634e-09	0.000300891	2.88817e-06	1.40885e-07	0.00222039	4.72116e-05	sp|P21913|SDHB_RAT
993	TRUE	3303300	472206	421278	501269	99054.2	106403	136096	0.209769	0.252572	0.271502	11	10	11	1.06155	0.892149	1.18988	FALSE	FALSE	FALSE	0.270069	0.573267	0.152826	0.419932	0.693773	0.28181	tr|G3V9S0|G3V9S0_RAT;sp|Q5EB81|NB5R1_RAT
637	FALSE	48552			83403.4							0	0	1													tr|A0A0G2JTB1|A0A0G2JTB1_RAT;sp|P46418|GSTA5_RAT;tr|A0A0G2K8Q5|A0A0G2K8Q5_RAT
549	TRUE	3292200	299711	576862	432553	59691.3	146277	58814.5	0.199163	0.253574	0.135971	11	10	11	1.44323	1.92472	0.749838	FALSE	FALSE	FALSE	1.41265e-05	3.81213e-05	0.00703407	0.000173104	0.000394708	0.0274981	sp|P26453-2|BASI_RAT;sp|P26453|BASI_RAT
2469	TRUE	3269500	333122	312053	374906	43063	56860.8	49686.5	0.129271	0.182215	0.132531	11	10	11	1.12543	0.936752	1.20142	FALSE	FALSE	FALSE	0.347653	0.0478785	0.0140773	0.499658	0.12127	0.0471241	tr|G3V8U9|G3V8U9_RAT;sp|P34067|PSB4_RAT
250	TRUE	3255700	448696	383847	279821	85911.6	81261.2	44151.5	0.191469	0.211702	0.157785	11	10	10	0.623631	0.855471	0.728991	FALSE	FALSE	FALSE	0.0923683	2.24256e-05	0.00225242	0.195934	0.000259709	0.0112257	sp|G3V7W1|PDCD6_RAT;sp|G3V7W1-2|PDCD6_RAT
1395	TRUE	3239100		144297			1016.66			0.00704555		0	2	0													tr|G3V6E4|G3V6E4_RAT;tr|A0A0G2K756|A0A0G2K756_RAT;sp|Q7TNY6|GCP60_RAT
351	TRUE	3231900	627436	512628	710525	77490.9	118811	142032	0.123504	0.231769	0.199898	11	10	11	1.13243	0.817019	1.38604	FALSE	FALSE	FALSE	0.0158706	0.104019	0.00272505	0.0523402	0.212656	0.0129682	sp|P04897|GNAI2_RAT;tr|Q5EEY3|Q5EEY3_RAT;tr|D3ZSS5|D3ZSS5_RAT;tr|D4AA42|D4AA42_RAT;sp|P63095-3|GNAS2_RAT
2414	TRUE	3231400	555910	266910	363088	136545	91770.5	125908	0.245624	0.343826	0.346769	11	8	9	0.653142	0.480132	1.36034	TRUE	FALSE	FALSE	7.5843e-05	0.00442685	0.0955797	0.000713387	0.0189715	0.200517	tr|G3V6P6|G3V6P6_RAT;sp|Q925G0|RBM3_RAT;sp|Q925G0-2|RBM3_RAT;tr|Q5PPI5|Q5PPI5_RAT
946	TRUE	3231200	414554	471170	971961	177679	82767.8	672009	0.428604	0.175664	0.691395	10	9	9	2.34459	1.13657	2.06287	FALSE	FALSE	FALSE	0.395002	0.0214089	0.0413043	0.545032	0.0662436	0.108529	sp|Q4KLF8|ARPC5_RAT;tr|A0A0G2K585|A0A0G2K585_RAT;tr|A0A0U1RRQ2|A0A0U1RRQ2_RAT
1031	TRUE	3222400	328909	528014	420206	76069.8	139615	111227	0.231279	0.264416	0.264695	9	8	4	1.27758	1.60535	0.795825	FALSE	FALSE	FALSE	0.00208553	0.108865	0.211058	0.0104984	0.219562	0.355489	sp|Q5M9I5|QCR6_RAT
564	TRUE	3222200	805679	361648		310193	177944		0.385008	0.492036		10	7	0	0	0.448874	0	TRUE	TRUE	TRUE	0.00399094			0.0174012			sp|P28648|CD63_RAT;tr|A0A0G2K0T2|A0A0G2K0T2_RAT
1847	TRUE	3209700	606393	396282	580065	221018	125014	110928	0.36448	0.315468	0.191233	11	10	11	0.956583	0.653508	1.46377	FALSE	FALSE	FALSE	0.0160528	0.727707	0.0020417	0.0528542	0.816557	0.0103776	tr|B1WC34|B1WC34_RAT
1762	TRUE	3201400	6.30325e+06	3.7071e+06	4.01242e+06	573120	1.34056e+06	996711	0.0909246	0.36162	0.248407	11	10	11	0.636563	0.588126	1.08236	FALSE	FALSE	FALSE	1.18116e-05	1.95072e-06	0.558143	0.000150251	3.39849e-05	0.681298	tr|G3V6S0|G3V6S0_RAT;tr|A0A0G2K8W9|A0A0G2K8W9_RAT;tr|A0A0G2JZY6|A0A0G2JZY6_RAT
201	TRUE	3199500	262907	251387	306832	153093	150685	84180	0.58231	0.599412	0.274352	11	10	11	1.16708	0.956186	1.22056	FALSE	FALSE	FALSE	0.864098	0.414206	0.304943	0.911842	0.562808	0.456617	sp|B2RZ37|REEP5_RAT
1199	TRUE	3194500	745669	852866	738605	153515	130819	78682	0.205876	0.153387	0.106528	11	10	11	0.990526	1.14376	0.866027	FALSE	FALSE	FALSE	0.102963	0.893323	0.0239955	0.211467	0.931204	0.0721847	sp|Q64057|AL7A1_RAT
2561	TRUE	3193000	437171	730614	436571	282599	263714	102769	0.646428	0.360949	0.235402	10	9	6	0.998628	1.67123	0.59754	FALSE	FALSE	FALSE	0.0322587	0.996122	0.0229739	0.0898268	0.997339	0.0700142	tr|Q52KJ9|Q52KJ9_RAT
653	FALSE	46602			156950							0	0	1													tr|Q6P727|Q6P727_RAT;tr|A0A0G2JYS4|A0A0G2JYS4_RAT;tr|D4A5V8|D4A5V8_RAT;sp|P49186-2|MK09_RAT;sp|P49186|MK09_RAT;tr|A0A0G2KA63|A0A0G2KA63_RAT;sp|P49185|MK08_RAT;tr|F1LP66|F1LP66_RAT
1619	TRUE	3191700	169514	448302	282103	58258.1	196130	94850.2	0.343678	0.437495	0.336226	5	8	8	1.66419	2.64463	0.62927	TRUE	FALSE	FALSE	0.0110537	0.0373228	0.0488102	0.0390929	0.100371	0.123008	tr|A0A0G2JU12|A0A0G2JU12_RAT
1299	TRUE	3190800	708753	592968	599255	139504	170047	163708	0.19683	0.286773	0.273186	11	10	11	0.845506	0.836635	1.0106	FALSE	FALSE	FALSE	0.103041	0.106853	0.932134	0.211518	0.2169	0.956971	sp|Q6AYH5|DCTN2_RAT;tr|A0A0G2JUC7|A0A0G2JUC7_RAT
557	TRUE	3189200	725637	1.017e+06	551876	182560	371536	135665	0.251585	0.365326	0.245824	10	10	8	0.76054	1.40153	0.542651	FALSE	FALSE	FALSE	0.0390506	0.0398185	0.00407099	0.10404	0.105495	0.0176733	tr|A0A0U1RVI9|A0A0U1RVI9_RAT;sp|P27952|RS2_RAT;tr|E9PT76|E9PT76_RAT;tr|D3ZT78|D3ZT78_RAT;tr|A0A0G2KB28|A0A0G2KB28_RAT;tr|D3ZIY7|D3ZIY7_RAT;tr|D3ZQW7|D3ZQW7_RAT;tr|O55213|O55213_RAT
1755	TRUE	3189200	1.0155e+06	1.60519e+06	2.0433e+06	405143	338064	615827	0.398957	0.210607	0.301389	11	10	11	2.0121	1.58068	1.27293	FALSE	TRUE	FALSE	0.00190752	0.000163814	0.0611107	0.00988802	0.00131018	0.145065	tr|A0A0G2K8A5|A0A0G2K8A5_RAT
314	TRUE	3184100	1.90468e+06	1.79639e+06	1.54369e+06	199986	256666	205565	0.104997	0.142879	0.133165	11	10	11	0.81047	0.943143	0.859329	FALSE	FALSE	FALSE	0.291824	0.000467585	0.0216623	0.44281	0.00316489	0.0668727	tr|F1LRV4|F1LRV4_RAT;sp|O88600|HSP74_RAT
2690	TRUE	3164600	874279	370285		393580	95452.6		0.450177	0.257781		7	5	0	0	0.423532		FALSE	TRUE		0.0198028			0.0626257			tr|Q71SY3|Q71SY3_RAT;tr|E9PT79|E9PT79_RAT;tr|A0A1B0GWQ7|A0A1B0GWQ7_RAT
1846	TRUE	3164300			2.36355e+06							0	0	1													tr|B1WC33|B1WC33_RAT
585	TRUE	3138400	378111	672730	459566	133372	194502	106153	0.352734	0.289124	0.230986	11	10	11	1.21543	1.77919	0.683136	FALSE	FALSE	FALSE	0.000634856	0.128681	0.00516758	0.00405721	0.247882	0.0213807	sp|P32089|TXTP_RAT
642	TRUE	3134900	440799	790192	431314	88657.3	210420	109187	0.201128	0.266289	0.25315	11	10	11	0.978481	1.79263	0.545834	FALSE	FALSE	FALSE	7.16899e-05	0.825277	8.39032e-05	0.000679105	0.886564	0.000774655	sp|P47727|CBR1_RAT;tr|M0R3X6|M0R3X6_RAT;tr|A0A0G2JSV2|A0A0G2JSV2_RAT;tr|A0A0G2K658|A0A0G2K658_RAT;tr|A0A096MJ24|A0A096MJ24_RAT
2037	TRUE	3128400	323108	341369	533132	93972.2	114068	161482	0.290839	0.334149	0.302894	11	10	11	1.65001	1.05652	1.56175	FALSE	FALSE	FALSE	0.692207	0.00132687	0.00573763	0.788648	0.00743605	0.0232464	tr|D3ZNQ6|D3ZNQ6_RAT
536	TRUE	3125600	471223	722000	521369	46888.4	136800	116191	0.0995036	0.189474	0.222857	11	10	11	1.10642	1.53218	0.722118	FALSE	FALSE	FALSE	1.58869e-05	0.199332	0.00176812	0.000190596	0.341043	0.00932219	tr|Q68G41|Q68G41_RAT;sp|P23965|ECI1_RAT;tr|A0A0G2K2R2|A0A0G2K2R2_RAT
1076	TRUE	3120800	1.86472e+06	2.17024e+06	1.38785e+06	182375	365891	285697	0.0978027	0.168595	0.205856	11	10	11	0.744264	1.16384	0.639491	FALSE	FALSE	FALSE	0.0237457	0.000148595	2.69172e-05	0.0715945	0.00121267	0.000302121	sp|Q5U300|UBA1_RAT
898	TRUE	3113500	669790	922563	1.33481e+06	295611	374968		0.441348	0.406442		8	7	1	1.99288	1.37739	1.44685	FALSE	FALSE	FALSE	0.168103	0.0716166	0.343418	0.303223	0.16268	0.495883	sp|Q27W02|MGN_RAT;tr|F1M0X6|F1M0X6_RAT
1579	TRUE	3113300	516182	399754	614644	132116	84055.6	164390	0.255949	0.210268	0.267456	11	10	10	1.19075	0.774444	1.53756	FALSE	FALSE	FALSE	0.0279319	0.145044	0.00171139	0.0809278	0.27025	0.00904688	sp|Q9Z270|VAPA_RAT;tr|A0A0G2K8E6|A0A0G2K8E6_RAT
2591	TRUE	3082900	608984	754645	565199	110175	96917.5		0.180916	0.128428		8	6	1	0.928103	1.23919	0.748961	FALSE	FALSE	FALSE	0.0244442	0.718992	0.130121	0.0733692	0.809083	0.249591	tr|Q5RKJ9|Q5RKJ9_RAT;sp|P35281|RAB10_RAT;sp|P35289|RAB15_RAT
2480	TRUE	3077500	260952	458222	173448	23957.6	208258	73465.6	0.0918083	0.454492	0.42356	11	7	10	0.664674	1.75596	0.378524	FALSE	FALSE	TRUE	0.00600862	0.00136931	0.00109641	0.0241007	0.00760999	0.00633042	tr|G3V946|G3V946_RAT;sp|Q8K3E7|DPY30_RAT
1823	TRUE	3075400	738033	587229	926872	241596	145834	228177	0.327352	0.248343	0.24618	11	10	11	1.25587	0.795667	1.57838	FALSE	FALSE	FALSE	0.103766	0.0740909	0.00073971	0.212262	0.167163	0.00458827	tr|B0BNG3|B0BNG3_RAT
2102	TRUE	3058400	529837	365701	593128	91734.9	211775	103242	0.173138	0.579093	0.174063	11	8	11	1.11945	0.690214	1.62189	FALSE	FALSE	FALSE	0.0338188	0.144189	0.00634007	0.0931353	0.268979	0.0252821	tr|D3ZXS8|D3ZXS8_RAT
460	TRUE	3049100	1.031e+06	133213	324994	535155	41809	95950.9	0.519062	0.31385	0.295239	11	10	11	0.315221	0.129207	2.43965	TRUE	TRUE	TRUE	4.28896e-05	0.00034335	1.29808e-05	0.000433986	0.00248789	0.000162038	sp|P14562|LAMP1_RAT;tr|A0A0U1RRS9|A0A0U1RRS9_RAT
1222	TRUE	3033100	468817	259127	368999	132803	24660.3	135430	0.283273	0.0951669	0.36702	11	10	11	0.787086	0.552725	1.42401	FALSE	FALSE	FALSE	9.81826e-05	0.0962678	0.0207522	0.000878164	0.201461	0.0648629	tr|M0RD20|M0RD20_RAT;sp|Q64537|CPNS1_RAT;tr|A0A0G2K6H7|A0A0G2K6H7_RAT
632	TRUE	3029400	502390	599826	476317	64492.8	184372	98039.4	0.128372	0.307376	0.205828	11	10	10	0.948101	1.19394	0.794092	FALSE	FALSE	FALSE	0.115613	0.476232	0.0777816	0.229109	0.618161	0.173054	sp|P43138|APEX1_RAT
675	FALSE	127480			60938.4							0	0	1													sp|P53042|PPP5_RAT
676	FALSE	135950			121800							0	0	1													sp|P53812|PIPNB_RAT;tr|D3ZCD4|D3ZCD4_RAT;sp|P53812-2|PIPNB_RAT
2650	TRUE	3026400	837186	1.14805e+06	992612	212971	340884	162858	0.25439	0.296925	0.16407	11	10	11	1.18565	1.37132	0.86461	FALSE	FALSE	FALSE	0.020292	0.0688712	0.191543	0.0638227	0.157876	0.331237	tr|Q6AYI1|Q6AYI1_RAT
2292	TRUE	3021800	511381	368624	571221	140016	93521.9	199353	0.273801	0.253706	0.348995	11	10	10	1.11702	0.72084	1.5496	FALSE	FALSE	FALSE	0.0136792	0.43233	0.00935183	0.0459025	0.578607	0.0344419	tr|F1LP82|F1LP82_RAT;sp|P05712|RAB2A_RAT
1893	TRUE	3000100	192326	156452	341535	85439.6	49300.3	132913	0.444244	0.315114	0.389164	10	10	11	1.77582	0.813474	2.183	FALSE	FALSE	TRUE	0.265181	0.00698597	0.000551556	0.41464	0.0273372	0.00365451	tr|F1LQ14|F1LQ14_RAT;tr|D4A4W9|D4A4W9_RAT;tr|B2RZD4|B2RZD4_RAT;sp|P11250|RL34_RAT
1492	TRUE	2993900	624881	470519	531960	178852	148279	90300.6	0.286218	0.31514	0.169751	11	10	11	0.851299	0.752974	1.13058	FALSE	FALSE	FALSE	0.0455338	0.139677	0.260591	0.116584	0.26301	0.410378	tr|G3V818|G3V818_RAT;sp|Q9HB97|PARVA_RAT
1315	TRUE	2981300	650220	746947	738647	104477	178492	212368	0.16068	0.238962	0.287509	11	10	11	1.136	1.14876	0.988888	FALSE	FALSE	FALSE	0.141601	0.229633	0.92421	0.26551	0.377415	0.951029	sp|Q6DGG0|PPID_RAT;tr|M0RB67|M0RB67_RAT
2302	TRUE	2956300	1.19307e+06	1.1778e+06	2.25829e+06	148885	384295	915249	0.124792	0.326281	0.405284	9	7	2	1.89284	0.987205	1.91737	FALSE	FALSE	FALSE	0.91404	0.00285241	0.0299544	0.945056	0.0133523	0.0851963	tr|F1LQP9|F1LQP9_RAT
1583	TRUE	2952700	1.36468e+06	1.25163e+06	1.24786e+06	335872	224042	156044	0.246118	0.179	0.125049	11	10	11	0.914398	0.917162	0.996986	FALSE	FALSE	FALSE	0.380814	0.307968	0.964473	0.532423	0.459285	0.976167	sp|Q9Z2Q1-2|SC31A_RAT;tr|A0A0G2K0X9|A0A0G2K0X9_RAT;tr|G3V699|G3V699_RAT;sp|Q9Z2Q1|SC31A_RAT
261	TRUE	2945000	459863	693435	825614	75796.6	120345	139627	0.164824	0.173549	0.169119	11	10	11	1.79535	1.50792	1.19061	FALSE	FALSE	FALSE	3.4492e-05	2.37809e-07	0.032154	0.000364669	5.74037e-06	0.0897223	sp|O08651|SERA_RAT
937	TRUE	2942900	1.09995e+06	1.36985e+06	1.2035e+06	111155	282080	229476	0.101055	0.205921	0.190674	11	10	11	1.09414	1.24537	0.878564	FALSE	FALSE	FALSE	0.00843549	0.193079	0.152985	0.0316193	0.333333	0.281887	sp|Q4FZT9|PSMD2_RAT
348	TRUE	2914100	536167	1.48568e+06	596452	126054	351318	108798	0.235102	0.23647	0.182409	11	10	11	1.11244	2.77093	0.401468	TRUE	FALSE	TRUE	7.96642e-08	0.243873	1.67157e-07	2.53345e-06	0.394032	4.43574e-06	sp|P04762|CATA_RAT
619	TRUE	2913800	269400	267263	369432	65821.5	64108	93779.7	0.244326	0.239869	0.253849	11	10	11	1.37131	0.992067	1.38228	FALSE	FALSE	FALSE	0.940813	0.00893987	0.0095144	0.962184	0.033201	0.0349123	sp|P41498|PPAC_RAT;tr|Z4YNF4|Z4YNF4_RAT;sp|P41498-2|PPAC_RAT;tr|A0A0G2K394|A0A0G2K394_RAT
212	TRUE	2885600	393861	527513	473735	67757	146058	89104.1	0.172033	0.27688	0.188089	11	10	11	1.2028	1.33934	0.898053	FALSE	FALSE	FALSE	0.013195	0.0281586	0.316013	0.0446936	0.0811804	0.467987	sp|B5DF91|ELAV1_RAT
1560	TRUE	2885400	336320	1.03733e+06	324925	51618.3	209437	57927.4	0.15348	0.2019	0.178279	11	10	10	0.966118	3.08436	0.313231	TRUE	FALSE	TRUE	1.56586e-09	0.638944	5.11145e-09	9.506e-08	0.747154	2.46766e-07	sp|Q9WVK7|HCDH_RAT
2665	TRUE	2884100	339304	231531	219916	76841.5	38988.5	50123.9	0.226468	0.168394	0.227923	6	3	4	0.648138	0.682369	0.949835	FALSE	FALSE	FALSE	0.0605528	0.0263535	0.754329	0.144426	0.077875	0.83405	tr|Q6MGC4|Q6MGC4_RAT;tr|A0A0U1RRW5|A0A0U1RRW5_RAT
1352	TRUE	2879300	546230	745028	545337	115136	269620	180199	0.210783	0.361892	0.330436	11	10	11	0.998366	1.36395	0.731969	FALSE	FALSE	FALSE	0.0375588	0.989094	0.0584556	0.100702	0.992562	0.140849	sp|Q6P7R8|DHB12_RAT;tr|D3ZPU3|D3ZPU3_RAT
2666	TRUE	2875800	1.68177e+06	1.56275e+06	1.37042e+06	237395	187929	250832	0.141158	0.120255	0.183033	11	10	11	0.814865	0.929229	0.876926	FALSE	FALSE	FALSE	0.221264	0.0072359	0.0633837	0.368701	0.0280138	0.148787	tr|Q6P136|Q6P136_RAT;sp|Q63617|HYOU1_RAT
695	FALSE	11786			71385.8							0	0	1													sp|P58200|VTI1B_RAT;tr|F1LNC4|F1LNC4_RAT
658	TRUE	2869800	585328	1.1078e+06	607069	117174	209075	146834	0.200185	0.188729	0.241874	11	10	11	1.03714	1.89262	0.547995	FALSE	FALSE	FALSE	8.44183e-07	0.705145	3.8718e-06	1.69132e-05	0.799071	6.03669e-05	sp|P50398|GDIA_RAT
381	TRUE	2867800	347961	387764	402066	163659	83119.6	162011	0.470335	0.214356	0.402946	11	10	11	1.15549	1.11439	1.03688	FALSE	FALSE	FALSE	0.497795	0.444968	0.804961	0.636866	0.590393	0.872222	sp|P07632|SODC_RAT
2253	TRUE	2856100	562257	531205	467526	102972	108881	85778.5	0.183141	0.20497	0.183473	11	10	11	0.831516	0.944773	0.880123	FALSE	FALSE	FALSE	0.509897	0.0294971	0.151024	0.646187	0.0842444	0.279002	tr|D4AEH3|D4AEH3_RAT
829	TRUE	2836700	203699	218572	246363	87398.9	46828.9	61753.6	0.42906	0.214249	0.250661	11	9	3	1.20945	1.07302	1.12715	FALSE	FALSE	FALSE	0.652368	0.448895	0.425434	0.757605	0.593852	0.572436	sp|P85007|IR3IP_RAT;tr|Q6QI86|Q6QI86_RAT
800	TRUE	2836300	751411	572688	671995	143517	124573	190393	0.190997	0.217524	0.283325	11	10	11	0.894312	0.762151	1.1734	FALSE	FALSE	FALSE	0.00684677	0.282399	0.178209	0.0269499	0.434525	0.314712	sp|P70490|MFGM_RAT;tr|Q1PBJ1|Q1PBJ1_RAT;tr|A0A0G2K506|A0A0G2K506_RAT
702	FALSE	95588			43990.6							0	0	1													sp|P60841-2|ENSA_RAT;sp|P60841|ENSA_RAT;sp|Q712U5-2|ARP19_RAT;sp|Q712U5|ARP19_RAT
1359	TRUE	2834700	304492	363971	369994	93877.4	206509	203599	0.308308	0.567376	0.550275	11	10	7	1.21512	1.19534	1.01655	FALSE	FALSE	FALSE	0.398502	0.364331	0.953324	0.547899	0.517502	0.970355	sp|Q6PDU7|ATP5L_RAT
1213	TRUE	2825100	287369	195100	300831	56193.8	40194.5	82417.5	0.195546	0.20602	0.273966	10	10	8	1.04685	0.678919	1.54193	FALSE	FALSE	FALSE	0.000511177	0.685891	0.00251233	0.00341951	0.783968	0.0121793	sp|Q64232|TECR_RAT
2409	TRUE	2819900	572418	1.00622e+06	802053	210313	278208	313643	0.367412	0.276488	0.39105	11	10	10	1.40117	1.75784	0.797094	FALSE	FALSE	FALSE	0.000675451	0.0613932	0.140961	0.00426898	0.145448	0.264557	tr|G3V6H5|G3V6H5_RAT;sp|P97700|M2OM_RAT
2229	TRUE	2816000	644957	516893	532576	115596	131844	145584	0.17923	0.255071	0.273358	11	10	10	0.825755	0.801437	1.03034	FALSE	FALSE	FALSE	0.0284008	0.0637775	0.803507	0.0816957	0.149274	0.871354	tr|D4AC36|D4AC36_RAT
1309	TRUE	2814800	551878	719948	865992	125206	155294	150661	0.226873	0.215702	0.173975	11	10	11	1.56917	1.30454	1.20285	FALSE	FALSE	FALSE	0.012947	3.32264e-05	0.0414986	0.0440349	0.000355036	0.10872	sp|Q6AYT3|RTCB_RAT
2195	TRUE	2813400	497278	463501	421136	57633.3	156881	100586	0.115898	0.338469	0.238844	11	10	11	0.846882	0.932077	0.908596	FALSE	FALSE	FALSE	0.512389	0.0415127	0.465958	0.647475	0.10872	0.608197	tr|D4A8F2|D4A8F2_RAT
494	TRUE	2808500	2.91659e+06	1.49902e+06	3.12095e+06	358346	545806	517755	0.122864	0.364108	0.165897	11	10	11	1.07007	0.513963	2.08199	FALSE	FALSE	TRUE	9.37212e-07	0.294565	1.17545e-06	1.84089e-05	0.44591	2.20096e-05	sp|P18484|AP2A2_RAT;tr|A0A0G2K943|A0A0G2K943_RAT;tr|Q66HM2|Q66HM2_RAT
712	FALSE	506290			156053							0	0	1													tr|A0A0H2UHU1|A0A0H2UHU1_RAT;sp|P61515|RL37P_RAT;sp|D4AAZ6|RL37A_RAT
1184	TRUE	2780900	758206	942273	736797	88332	245765	108642	0.116501	0.260822	0.147452	11	10	11	0.971763	1.24277	0.781935	FALSE	FALSE	FALSE	0.0310462	0.617611	0.0208379	0.0873611	0.731099	0.0649784	sp|Q63569|PRS6A_RAT;tr|Q6P6U2|Q6P6U2_RAT
1251	TRUE	2775000	1.43743e+06	1.34035e+06	1.24927e+06	152080	323657	161623	0.1058	0.241471	0.129374	11	10	11	0.869101	0.932468	0.932044	FALSE	FALSE	FALSE	0.382641	0.0107676	0.417878	0.533576	0.0383516	0.565116	sp|Q66X93|SND1_RAT;tr|D4A8Y5|D4A8Y5_RAT
2418	TRUE	2767100	467019	387078	382593	175458	135355	143832	0.375698	0.349683	0.375939	11	10	11	0.819224	0.828827	0.988413	FALSE	FALSE	FALSE	0.260459	0.231439	0.942269	0.410378	0.379449	0.963428	tr|G3V6S3|G3V6S3_RAT;tr|Q3MID6|Q3MID6_RAT
1226	TRUE	2758200	571484	506984	671390	83557.4	220880	180737	0.146211	0.435674	0.269198	11	10	11	1.17482	0.887135	1.32428	FALSE	FALSE	FALSE	0.378351	0.111684	0.0763504	0.530459	0.223534	0.170723	tr|G3V734|G3V734_RAT;sp|Q64591|DECR_RAT
914	TRUE	2749500	461530	405977	499359	111243	130005	87979.4	0.241032	0.320228	0.176185	9	9	7	1.08196	0.879634	1.23002	FALSE	FALSE	FALSE	0.344545	0.473606	0.126085	0.496974	0.615749	0.244659	sp|Q3KRD8|IF6_RAT;tr|A0A0G2K110|A0A0G2K110_RAT
2256	TRUE	2748400	481933	978138	539600	120211	220180	76474.9	0.249435	0.225101	0.141725	11	10	11	1.11966	2.02962	0.55166	TRUE	FALSE	FALSE	3.18698e-06	0.194502	5.6517e-06	5.1081e-05	0.335357	8.18121e-05	tr|D4AEP0|D4AEP0_RAT
626	TRUE	2742100	398160	833824	563298	99850.1	304724	156925	0.250779	0.365453	0.278583	11	10	11	1.41475	2.09419	0.675559	TRUE	FALSE	FALSE	0.000248655	0.00801282	0.0177896	0.00189422	0.0303186	0.0570768	sp|P42123|LDHB_RAT
372	TRUE	2736900	1.12721e+06	1.16084e+06	1.17527e+06	178596	172039	168759	0.158441	0.148202	0.143591	11	10	11	1.04264	1.02984	1.01244	FALSE	FALSE	FALSE	0.665951	0.523854	0.848251	0.768788	0.656373	0.901576	sp|P06685|AT1A1_RAT
767	TRUE	2735600	1.26045e+06	810479	1.28499e+06	160179	158120	206989	0.127081	0.195095	0.161082	11	10	11	1.01947	0.643008	1.58547	FALSE	FALSE	FALSE	3.36817e-06	0.759041	1.22064e-05	5.36822e-05	0.838335	0.000154782	sp|P62944|AP2B1_RAT;sp|P62944-2|AP2B1_RAT
481	TRUE	2724400	172282	136601	172528	55936.2	64536	60644.3	0.324678	0.47244	0.351504	11	10	9	1.00143	0.792893	1.263	FALSE	FALSE	FALSE	0.190576	0.992591	0.229524	0.330151	0.994453	0.377391	sp|P17078|RL35_RAT;tr|F1M6G3|F1M6G3_RAT;tr|D3ZN79|D3ZN79_RAT;tr|A0A0G2JY60|A0A0G2JY60_RAT;tr|D3ZTG8|D3ZTG8_RAT;tr|D3ZB50|D3ZB50_RAT;tr|D3Z942|D3Z942_RAT
2018	TRUE	2720000	229135	215717	347076	88398.2	57867.9	157802	0.38579	0.268258	0.454662	7	10	7	1.51472	0.94144	1.60894	FALSE	FALSE	FALSE	0.709293	0.11013	0.0277759	0.80241	0.221199	0.0807679	tr|D3ZKR8|D3ZKR8_RAT
1012	TRUE	2717100	543130	698148	599665	124592	116095	79055.4	0.229395	0.166289	0.131833	11	10	11	1.10409	1.28542	0.858936	FALSE	FALSE	FALSE	0.00838949	0.21841	0.033518	0.0314763	0.364806	0.0926892	sp|Q5I0D1|GLOD4_RAT
720	TRUE	2715700	304903	155999	274808	143502	58460.7	90621.1	0.470646	0.37475	0.329762	11	7	9	0.901295	0.511635	1.7616	FALSE	FALSE	FALSE	0.0197837	0.592393	0.00946822	0.0626172	0.709208	0.0347747	sp|P62076|TIM13_RAT
1343	TRUE	2714200	304041	283529	371528	73332.7	32780.3	105570	0.241193	0.115615	0.28415	10	8	7	1.22197	0.932535	1.31037	FALSE	FALSE	FALSE	0.475076	0.139091	0.0425889	0.61686	0.26203	0.110814	sp|Q6P791|LTOR1_RAT
371	TRUE	2711000	167168	187285	107308	50178.8	102793	59719.8	0.30017	0.548861	0.556526	8	9	5	0.641919	1.12034	0.572969	FALSE	FALSE	FALSE	0.623185	0.077107	0.140037	0.735307	0.17184	0.263194	sp|P06302|PTMA_RAT;tr|F1M034|F1M034_RAT
596	TRUE	2705100	739671	1.78161e+06	1.14535e+06	183888	485042	395607	0.248608	0.272249	0.345401	11	10	11	1.54846	2.40865	0.642876	TRUE	FALSE	FALSE	2.40205e-06	0.00585076	0.0037005	4.01043e-05	0.0236093	0.0164389	sp|P35571|GPDM_RAT;tr|A0A0G2K0Z7|A0A0G2K0Z7_RAT;tr|F1LNI0|F1LNI0_RAT;tr|A0A0G2K1F9|A0A0G2K1F9_RAT
1093	TRUE	2700800	486863	392918	404895	133798	112418	117985	0.274816	0.28611	0.291398	11	9	11	0.83164	0.807041	1.03048	FALSE	FALSE	FALSE	0.111126	0.143175	0.820219	0.222641	0.267339	0.883403	tr|A0A0G2KAW7|A0A0G2KAW7_RAT;sp|Q5XI72|IF4H_RAT
1903	TRUE	2699500	210140	321433	381891	51241.1	78302.8		0.243843	0.243605		5	7	1	1.81732	1.52962	1.18809	FALSE	FALSE	FALSE	0.0199946	0.0376666	0.497325	0.0630737	0.100822	0.636468	tr|B5DEL8|B5DEL8_RAT;tr|A0A0G2JZJ9|A0A0G2JZJ9_RAT
1161	TRUE	2697000	536456	1.04577e+06	669003	122509	428725	123434	0.228367	0.40996	0.184504	11	10	11	1.24708	1.94941	0.639721	FALSE	FALSE	FALSE	0.00125869	0.0200067	0.0115121	0.00706381	0.0630737	0.0402523	sp|Q63083|NUCB1_RAT
180	TRUE	2696400	1.00326e+06	837930	636037	230480	187069	110593	0.229732	0.223251	0.173878	11	10	11	0.633971	0.835209	0.759057	FALSE	FALSE	FALSE	0.0889072	0.000118408	0.00664921	0.190218	0.0010138	0.0263015	sp|B0BN93|PSD13_RAT
1134	TRUE	2693400	1.65914e+06	829823	1.55221e+06	105421	182839	253347	0.0635394	0.220335	0.163217	11	10	11	0.935552	0.500153	1.87053	FALSE	FALSE	FALSE	7.67422e-11	0.21095	5.00802e-07	8.78589e-09	0.355457	1.10259e-05	sp|Q62667|MVP_RAT;tr|A0A140TAE0|A0A140TAE0_RAT
352	TRUE	2686300	345629	367537	591520	87451.4	135739	114854	0.253021	0.369321	0.194168	11	10	11	1.71143	1.06339	1.60942	FALSE	FALSE	FALSE	0.662052	1.57523e-05	0.000616675	0.765308	0.000189548	0.00396632	sp|P04904|GSTA3_RAT;tr|A0A0G2JVT2|A0A0G2JVT2_RAT;sp|Q6AXY0|GSTA6_RAT
1064	TRUE	2679200	397132	343077	355674	174273	136999	89754.6	0.438828	0.399325	0.252351	11	10	11	0.895605	0.863887	1.03672	FALSE	FALSE	FALSE	0.442476	0.491108	0.804063	0.587865	0.630143	0.871485	sp|Q5U211|SNX3_RAT
2641	TRUE	2663600	467960	285492	440715	225457	97254.9	133630	0.481786	0.340657	0.303213	11	10	10	0.941779	0.610078	1.5437	FALSE	FALSE	FALSE	0.0289434	0.743301	0.00820372	0.0829586	0.826324	0.030837	tr|Q6AY18|Q6AY18_RAT
2168	TRUE	2652900	527360	698985	715768	79947.1	185660	174349	0.151599	0.265614	0.243582	11	10	11	1.35727	1.32544	1.02401	FALSE	FALSE	FALSE	0.011445	0.00393877	0.833098	0.0400875	0.0172677	0.891611	tr|D4A5G8|D4A5G8_RAT;tr|F7FKI5|F7FKI5_RAT;tr|A0A0G2JW90|A0A0G2JW90_RAT;sp|P26284|ODPA_RAT
766	TRUE	2651300	340234	322439	417945	90975.3	83267.6	98688.3	0.26739	0.258243	0.236127	11	10	11	1.22841	0.947699	1.2962	FALSE	FALSE	FALSE	0.646568	0.0692035	0.0277407	0.753139	0.158456	0.080724	sp|P62919|RL8_RAT;tr|D4A6W6|D4A6W6_RAT
534	TRUE	2641800	1.52352e+06	1.176e+06	1.25993e+06	130584	232305	269864	0.0857123	0.197539	0.214191	11	10	11	0.826983	0.771894	1.07137	FALSE	FALSE	FALSE	0.000404566	0.00854112	0.456622	0.00284903	0.0319256	0.599504	sp|P23514|COPB_RAT
2384	TRUE	2639100	480598	626177	409240	91359.9	173409	105747	0.190096	0.276932	0.258399	11	10	11	0.851523	1.30291	0.653553	FALSE	FALSE	FALSE	0.0246278	0.10587	0.00239814	0.0737547	0.21556	0.0117617	tr|F7EMB2|F7EMB2_RAT;tr|Q6QI16|Q6QI16_RAT;tr|Q7TQ71|Q7TQ71_RAT
777	TRUE	2634300	1.46051e+06	1.38954e+06	1.48291e+06	573727	692004	460422	0.392826	0.49801	0.310485	4	10	7	1.01534	0.951404	1.0672	FALSE	FALSE	FALSE	0.859722	0.944699	0.760373	0.908947	0.965419	0.839343	sp|P63036|DNJA1_RAT
2639	TRUE	2631100	473266	393926	581001	70109.9	83508.3	90954.2	0.14814	0.21199	0.156547	11	10	11	1.22764	0.832356	1.4749	FALSE	FALSE	FALSE	0.0287659	0.00550011	0.000101033	0.0825681	0.0223746	0.000897645	tr|Q6AXW2|Q6AXW2_RAT
1237	TRUE	2627600	1.15319e+06	350712	636697	268065	69864.1	173186	0.232455	0.199206	0.272007	11	10	11	0.552118	0.304124	1.81544	TRUE	FALSE	FALSE	2.09269e-08	2.97036e-05	0.00010747	8.22098e-07	0.000324167	0.000936159	sp|Q66H94|FKBP9_RAT
492	TRUE	2614500	333675	342118	325937	64090.2	64315.5	157512	0.192074	0.187992	0.483259	11	10	11	0.976809	1.0253	0.952703	FALSE	FALSE	FALSE	0.766687	0.881545	0.765778	0.843524	0.923732	0.842987	sp|P18422|PSA3_RAT
2324	TRUE	2602500	1.01057e+06	1.30352e+06	1.14343e+06	106076	335924	190157	0.104966	0.257705	0.166304	11	10	11	1.13147	1.28989	0.877185	FALSE	FALSE	FALSE	0.0126921	0.0565721	0.189461	0.0434677	0.137545	0.328504	tr|F1LV13|F1LV13_RAT;tr|F1M3D3|F1M3D3_RAT;sp|Q62826|HNRPM_RAT;sp|Q62826-2|HNRPM_RAT
392	TRUE	2600800	242328	462015	367250	72564.5	116260	85453.2	0.299447	0.251637	0.232684	9	10	7	1.51551	1.90657	0.794888	FALSE	FALSE	FALSE	0.000143538	0.00689862	0.0870496	0.00117714	0.0271007	0.18743	tr|A0A0G2JXB1|A0A0G2JXB1_RAT;sp|P08699|LEG3_RAT;tr|A0A0G2JXN6|A0A0G2JXN6_RAT
1193	TRUE	2600300	421938	452144	600102	79266.7	105646	96212.1	0.187863	0.233656	0.160326	11	10	11	1.42225	1.07159	1.32724	FALSE	FALSE	FALSE	0.464949	0.000125213	0.00329089	0.607451	0.00105217	0.0149508	tr|A0A140TAG9|A0A140TAG9_RAT;sp|Q63692|CDC37_RAT;tr|A0A0G2K3C1|A0A0G2K3C1_RAT
1270	TRUE	2593200	473788	392559	461960	56166.8	98920.6	109327	0.118548	0.251989	0.236658	11	10	11	0.975035	0.828554	1.17679	FALSE	FALSE	FALSE	0.0301607	0.752906	0.145081	0.0854694	0.833291	0.27025	sp|Q6AXM8|PON2_RAT
2068	TRUE	2591400		358217								0	1	0													tr|D3ZTY0|D3ZTY0_RAT
2026	TRUE	2585500			179313							0	0	1													tr|D3ZM03|D3ZM03_RAT;tr|M0R3M6|M0R3M6_RAT
166	TRUE	2581400	255951	394372	291918	56134.7	167640	124299	0.219318	0.425081	0.425801	10	10	10	1.14052	1.54081	0.740209	FALSE	FALSE	FALSE	0.0234482	0.415248	0.137959	0.0711058	0.563436	0.260878	sp|A1L108-2|ARP5L_RAT;sp|A1L108|ARP5L_RAT
2228	TRUE	2574700	736716	1.11586e+06	867632	155555	185792	173204	0.211147	0.166501	0.199629	11	10	11	1.1777	1.51464	0.777548	FALSE	FALSE	FALSE	6.53475e-05	0.0769089	0.00505434	0.000632482	0.171494	0.0210309	tr|D4AC23|D4AC23_RAT
387	TRUE	2572800	193258	293972	257684	56812.5	98192.1	77465.8	0.293972	0.334018	0.300624	11	10	10	1.33337	1.52114	0.876558	FALSE	FALSE	FALSE	0.00894033	0.0413658	0.371002	0.033201	0.108619	0.524072	sp|P08081-2|CLCA_RAT;tr|A0A0G2JYW3|A0A0G2JYW3_RAT;sp|P08081|CLCA_RAT
1458	TRUE	2550600	368153	393037	335854	89440.3	85904.1	78282	0.242943	0.218565	0.233084	11	10	11	0.912266	1.06759	0.854508	FALSE	FALSE	FALSE	0.524239	0.37817	0.126893	0.656446	0.530391	0.245515	sp|Q99MZ8|LASP1_RAT;tr|A0A096MJG7|A0A096MJG7_RAT
2607	TRUE	2550300	344625	1.72197e+06	505080	97629.7	630032	121072	0.283293	0.365879	0.239709	11	10	11	1.4656	4.99666	0.293315	TRUE	FALSE	TRUE	8.11797e-07	0.00270301	4.82658e-06	1.64286e-05	0.012886	7.16301e-05	tr|Q5U3Z7|Q5U3Z7_RAT
1948	TRUE	2534000	958389	764331		82452.4	124062		0.0860323	0.162315		9	6	0	0	0.797516	0	FALSE	TRUE	TRUE	0.00286478			0.013379			tr|D3ZAS1|D3ZAS1_RAT
867	TRUE	2532100	517882	610463	576786	69495.5	167331	93628.5	0.134192	0.274104	0.162328	11	10	11	1.11374	1.17877	0.944834	FALSE	FALSE	FALSE	0.108257	0.109405	0.571068	0.218752	0.220061	0.692403	tr|G3V6P2|G3V6P2_RAT;sp|Q01205|ODO2_RAT
832	TRUE	2529600	738714	912100	765205	126603	168529	163343	0.171383	0.184771	0.213463	11	10	11	1.03586	1.23471	0.838949	FALSE	FALSE	FALSE	0.014746	0.675272	0.0568751	0.0488323	0.776194	0.137953	sp|P85834|EFTU_RAT
1448	TRUE	2521500	632381	1.52157e+06	949391	90774.9	361722	173620	0.143545	0.23773	0.182875	11	10	11	1.5013	2.40609	0.623956	TRUE	FALSE	FALSE	2.0092e-07	2.97713e-05	0.000158193	4.96967e-06	0.000324167	0.00127541	sp|Q924S5|LONM_RAT
2615	TRUE	2512500	403778	384702	482506	65152.5	63747.1	108282	0.161357	0.165705	0.224415	11	10	11	1.19498	0.952757	1.25423	FALSE	FALSE	FALSE	0.506581	0.0520046	0.022308	0.643382	0.12935	0.0684442	tr|Q5XI77|Q5XI77_RAT
2668	TRUE	2484100	785535	452661	676164	148177	128065	177977	0.188633	0.282915	0.263216	11	10	11	0.860768	0.576246	1.49375	FALSE	FALSE	FALSE	2.75044e-05	0.132955	0.00401011	0.000306992	0.253812	0.0174468	tr|Q6P3V8|Q6P3V8_RAT
1084	TRUE	2472900	321006	353723	447975	56664	67564.4	170632	0.17652	0.191009	0.380896	11	10	10	1.39554	1.10192	1.26645	FALSE	FALSE	FALSE	0.242448	0.0306339	0.121746	0.392424	0.0864691	0.238042	sp|Q5XFW8|SEC13_RAT
322	TRUE	2472400	388336	1.08443e+06	547154	111395	581607	118452	0.286852	0.536326	0.216487	11	10	11	1.40897	2.7925	0.504556	TRUE	FALSE	FALSE	0.000960063	0.00410891	0.00730526	0.00569922	0.0177801	0.028255	tr|R9PXU4|R9PXU4_RAT;sp|O89049|TRXR1_RAT;tr|A0A0G2JUN7|A0A0G2JUN7_RAT;sp|Q9Z0J5-2|TRXR2_RAT;tr|A0A0G2K6E2|A0A0G2K6E2_RAT;tr|F1M6X5|F1M6X5_RAT;sp|Q9Z0J5|TRXR2_RAT
960	TRUE	2464900	347321	388971	427524	173989	116979	118943	0.500945	0.30074	0.278213	9	10	8	1.23092	1.11992	1.09911	FALSE	FALSE	FALSE	0.544535	0.291053	0.500265	0.67199	0.442428	0.638598	sp|Q4QQV3|F162A_RAT;tr|A0A0G2JWV2|A0A0G2JWV2_RAT;tr|D4ADP1|D4ADP1_RAT;tr|D3ZM02|D3ZM02_RAT
472	TRUE	2462000	268582	436422	353184	63772.9	147658	56270.3	0.237443	0.338338	0.159323	2	6	5	1.31499	1.62491	0.809272	FALSE	FALSE	FALSE	0.184951	0.140889	0.267411	0.322653	0.264546	0.41677	sp|P16257|TSPO_RAT
1438	TRUE	2452100	579448	646396	417359	89596.7	188794	73955.6	0.154624	0.292072	0.177199	11	10	11	0.72027	1.11554	0.645671	FALSE	FALSE	FALSE	0.304833	0.000162669	0.00142304	0.456617	0.00130363	0.00783257	sp|Q920A6|RISC_RAT
1154	TRUE	2448100	1.298e+06	492235	938980	195029	167414	133878	0.150253	0.34011	0.142578	11	10	11	0.723403	0.379224	1.90759	TRUE	FALSE	FALSE	4.43507e-09	6.36162e-05	1.76589e-06	2.24953e-07	0.000618714	3.11714e-05	sp|Q62952-2|DPYL3_RAT;sp|Q62952|DPYL3_RAT
769	FALSE	84735000	9.94079e+06	8.37238e+06	5.07732e+06	1.30784e+06	1.67624e+06	1.58666e+06	0.131563	0.20021	0.3125	11	10	11	0.510756	0.842225	0.606437	FALSE	FALSE	FALSE	0.0266305	1.5758e-07	0.000183701	0.078352	4.23775e-06	0.00144331	sp|P62963|PROF1_RAT;CON__P02584
715	TRUE	2436200	290110	239773	357530	72567.7	118404	79027.4	0.250138	0.493816	0.221037	11	8	11	1.23239	0.826488	1.49112	FALSE	FALSE	FALSE	0.26597	0.0501855	0.0183935	0.415332	0.12584	0.058774	sp|P61751|ARF4_RAT
1274	TRUE	2427100	830081	1.45892e+06	1.2325e+06	232389	483465	285438	0.27996	0.331385	0.231593	7	7	5	1.4848	1.75757	0.844801	FALSE	FALSE	FALSE	0.00916238	0.0224744	0.374203	0.0338999	0.0687575	0.526486	sp|Q6AXS3|DEK_RAT
1275	TRUE	2421400	588510	643049	567643	110104	92842.3	137396	0.187089	0.144378	0.242046	11	10	11	0.964543	1.09267	0.882737	FALSE	FALSE	FALSE	0.237291	0.698425	0.16128	0.386671	0.793251	0.294284	sp|Q6AXS5-2|PAIRB_RAT;sp|Q6AXS5|PAIRB_RAT
1913	TRUE	2404400	338287	296699	499502	120044	57374	106245	0.354858	0.193375	0.212701	11	10	11	1.47656	0.877061	1.68353	FALSE	FALSE	FALSE	0.332047	0.00329707	3.58447e-05	0.484351	0.0149619	0.000375994	tr|B5DF65|B5DF65_RAT
1117	TRUE	2387000	391744	477064	493267	110055	90633.4	73528	0.280936	0.189981	0.149063	8	10	8	1.25916	1.2178	1.03396	FALSE	FALSE	FALSE	0.0897682	0.0477486	0.688197	0.191636	0.121247	0.784851	sp|Q5XII0|EPDR1_RAT
600	TRUE	2369900	382358	424462	365670	99106.2	88051.6	71016.5	0.259197	0.207443	0.194209	9	6	5	0.956354	1.11012	0.86149	FALSE	FALSE	FALSE	0.415631	0.747221	0.260851	0.563436	0.829157	0.410378	sp|P36201|CRIP2_RAT;tr|D4ACX1|D4ACX1_RAT
416	TRUE	2365400	547314	638097	760044	99285.7	124118	100983	0.181405	0.194513	0.132865	11	10	11	1.38868	1.16587	1.19111	FALSE	FALSE	FALSE	0.0785185	7.16201e-05	0.0226712	0.174114	0.000679105	0.0691876	sp|P10760|SAHH_RAT
2661	TRUE	2361400	489916	539761	505991	84206.2	105849	139771	0.171879	0.196103	0.276233	11	10	11	1.03281	1.10174	0.937434	FALSE	FALSE	FALSE	0.244925	0.747273	0.543248	0.394936	0.829157	0.671229	tr|Q6IRJ7|Q6IRJ7_RAT
1433	TRUE	2360500	369912	536659	334896	136398	156588	104205	0.36873	0.291783	0.311156	11	10	9	0.905339	1.45077	0.624039	FALSE	FALSE	FALSE	0.017273	0.534888	0.00456406	0.0559072	0.664176	0.0193936	sp|Q91V33|KHDR1_RAT;tr|F1LMN8|F1LMN8_RAT;sp|Q9JLP1|KHDR3_RAT;sp|Q920F3|KHDR2_RAT
1910	TRUE	2355100	675760		2.93523e+06	211713		576403	0.313296		0.196374	4	0	2	4.3436				TRUE			0.00157816			0.0084996		tr|B5DF46|B5DF46_RAT
840	TRUE	2353200	263676	299316	239554	60272.8	62402.6	77635.8	0.228586	0.208484	0.324085	11	10	11	0.908514	1.13517	0.800336	FALSE	FALSE	FALSE	0.19899	0.425226	0.0685307	0.340811	0.572436	0.157365	sp|P86252|PURA_RAT;tr|F1LPS8|F1LPS8_RAT
781	FALSE	594610			186807							0	0	1													sp|P63077|GBG8_RAT
226	TRUE	2345000	316923	325460	428841	144987	70833.4	195089	0.457482	0.217641	0.454922	11	10	10	1.35314	1.02694	1.31764	FALSE	FALSE	FALSE	0.867943	0.1496	0.13264	0.914742	0.277008	0.253452	sp|D3ZTX0|TMED7_RAT
783	FALSE	78429			113154							0	0	1													tr|A0A0H2UHV6|A0A0H2UHV6_RAT;sp|P63100|CANB1_RAT;sp|P63100-2|CANB1_RAT;tr|A0A0G2K4H3|A0A0G2K4H3_RAT
643	TRUE	2344700	595667	758288	857927	168535	363773	203556	0.282936	0.479729	0.237265	11	10	11	1.44028	1.27301	1.1314	FALSE	FALSE	FALSE	0.197395	0.00364778	0.442402	0.338887	0.0162588	0.587865	sp|P47819-2|GFAP_RAT;sp|P47819|GFAP_RAT;tr|A0A1W2Q6C8|A0A1W2Q6C8_RAT
1175	TRUE	2343300	291782	246456	236902	212826	85306.8	111873	0.7294	0.346134	0.472234	9	10	10	0.811914	0.844657	0.961235	FALSE	FALSE	FALSE	0.542305	0.48458	0.83238	0.670477	0.624164	0.891089	sp|Q63396|TCP4_RAT
1266	TRUE	2340200	356517	660347	464566	76346.4	114921	155385	0.214145	0.174031	0.334474	11	10	11	1.30307	1.85222	0.703518	FALSE	FALSE	FALSE	7.70132e-07	0.0516242	0.0041775	1.58252e-05	0.128723	0.0180574	sp|Q68FY0|QCR1_RAT
787	FALSE	704870		61902								0	1	0													tr|D4AD70|D4AD70_RAT;sp|P63174|RL38_RAT;tr|D3ZW57|D3ZW57_RAT;tr|D3ZZH2|D3ZZH2_RAT;tr|D4A862|D4A862_RAT
1026	TRUE	2327500	538820	392043	593513	182240	163700	221169	0.338221	0.417558	0.372644	11	10	11	1.1015	0.727594	1.5139	FALSE	FALSE	FALSE	0.0681621	0.533927	0.0296173	0.156788	0.663806	0.0845275	sp|Q5M827|PIR_RAT
789	FALSE	980200			125813							0	0	1													tr|A0A0G2KB55|A0A0G2KB55_RAT;sp|P63281|UBC9_RAT
1652	TRUE	2308500	899750	699256	961592	157814	127576	211306	0.175397	0.182445	0.219746	11	10	11	1.06873	0.777167	1.37516	FALSE	FALSE	FALSE	0.00492647	0.445844	0.00301395	0.0206489	0.591133	0.0139135	tr|B4F7C9|B4F7C9_RAT;tr|A0A0G2JWH5|A0A0G2JWH5_RAT
992	TRUE	2303600	379994	335831	489449	126121	111065	79222.3	0.331901	0.330716	0.16186	10	9	9	1.28804	0.883778	1.45743	FALSE	FALSE	FALSE	0.431441	0.0392342	0.00383323	0.577802	0.10439	0.0168788	sp|Q5EB77|RAB18_RAT
221	TRUE	2297800		244187			76554			0.313506		0	4	0													sp|D3ZCL3|RU1C_RAT
220	TRUE	2289900	223856	202998	474931	90506.5	88999.9	163510	0.404307	0.438427	0.344282	10	8	11	2.1216	0.906825	2.33959	FALSE	TRUE	TRUE	0.631207	0.000396323	0.000543622	0.741514	0.00281572	0.00361242	sp|D3ZBN0|H15_RAT
1972	TRUE	2288000	382540	338333	547865	76652	81865.6	94012.6	0.200376	0.241968	0.171598	11	8	10	1.43218	0.884437	1.61931	FALSE	FALSE	FALSE	0.244059	0.000284202	0.000139394	0.394174	0.00212859	0.00115165	tr|D3ZD23|D3ZD23_RAT
2415	TRUE	2278700	3.23329e+06	1.5192e+06	2.25904e+06	600778	296387	801786	0.18581	0.195095	0.354923	11	10	11	0.698682	0.469862	1.48699	TRUE	FALSE	FALSE	1.26542e-07	0.00424569	0.0128184	3.57081e-06	0.0183127	0.0437505	tr|G3V6P7|G3V6P7_RAT
1500	TRUE	2275400	577948	418032	658811	131897	121509	154849	0.228216	0.290669	0.235043	11	10	11	1.13991	0.723304	1.57598	FALSE	FALSE	FALSE	0.00959067	0.20224	0.000889219	0.0351599	0.344808	0.00535	tr|G3V8R1|G3V8R1_RAT;sp|Q9JI85|NUCB2_RAT
2296	TRUE	2262000	336672	303613	462464	99170.9	69719.8	128335	0.294562	0.229633	0.277502	10	4	10	1.37363	0.901807	1.5232	FALSE	FALSE	FALSE	0.55782	0.0246084	0.0398229	0.681298	0.0737515	0.105495	tr|F1LPV8|F1LPV8_RAT
799	FALSE	105510	115780									1	0	0													tr|G3V6L8|G3V6L8_RAT;sp|P70483|STRN_RAT
871	TRUE	2238300	521804	433002	621955	88348.5	121011	173758	0.169313	0.279469	0.279374	11	9	9	1.19193	0.829818	1.43638	FALSE	FALSE	FALSE	0.0739607	0.11177	0.0165289	0.166964	0.223534	0.0539953	tr|A0A140TAB4|A0A140TAB4_RAT;sp|Q02874-2|H2AY_RAT;sp|Q02874|H2AY_RAT
680	TRUE	2230000	359058	325206	589583	84195.7	162963	588112	0.23449	0.501107	0.997505	11	10	11	1.64203	0.905718	1.81295	FALSE	FALSE	FALSE	0.551258	0.212822	0.186179	0.676001	0.357708	0.323808	sp|P54313|GBB2_RAT
802	FALSE	506620		819264	381221							0	1	1			0.465322										sp|P70536|OXYR_RAT
234	TRUE	2220800		201969	340855		52118	83652.5		0.25805	0.24542	0	3	3			1.68766			FALSE			0.071152			0.162084	sp|D4ACN8|PLRKT_RAT
486	TRUE	2220100	493419	899034	571036	101697	190967	158996	0.206106	0.212413	0.278435	11	10	11	1.1573	1.82205	0.635166	FALSE	FALSE	FALSE	6.41564e-06	0.187743	0.000392749	9.09719e-05	0.32623	0.00279528	sp|P17764|THIL_RAT
805	FALSE	677780			674350							0	0	1													tr|D4A6V3|D4A6V3_RAT;sp|P70583|DUT_RAT
806	FALSE	81080			322686							0	0	1													tr|G3V8S7|G3V8S7_RAT;sp|P70605|KCNN3_RAT
849	TRUE	2219800	471380	427493	654784	77092.2	208217	144362	0.163546	0.487064	0.220473	11	10	10	1.38908	0.906897	1.53168	FALSE	FALSE	FALSE	0.521613	0.00158513	0.0109372	0.654385	0.00850281	0.0388521	sp|P97584|PTGR1_RAT
1875	TRUE	2217900	471521	410179	447716	102926	94494.1	101662	0.218285	0.230373	0.227068	11	10	10	0.949514	0.869905	1.09151	FALSE	FALSE	FALSE	0.172438	0.600601	0.403662	0.308326	0.716252	0.552605	tr|B2RYQ2|B2RYQ2_RAT
572	TRUE	2212700	182347	660962	329984	7286.39	322880		0.039959	0.488499		2	8	1	1.80965	3.62476	0.499248	FALSE	FALSE	FALSE	0.079968	0.0384337	0.366011	0.175772	0.102669	0.518987	sp|P29975|AQP1_RAT;tr|A0A0G2K3E0|A0A0G2K3E0_RAT
810	FALSE	18790000	168268									1	0	0													sp|P80432|COX7C_RAT
474	TRUE	2209700	449831	474896	479992	105396	103129	111894	0.234301	0.217162	0.233116	11	10	11	1.06705	1.05572	1.01073	FALSE	FALSE	FALSE	0.588823	0.522598	0.91499	0.70747	0.655363	0.945279	sp|P16446|PIPNA_RAT;tr|R9PXS4|R9PXS4_RAT
1549	TRUE	2207300	354640	114787	365422	91080.3	5612.83		0.256824	0.0488977		7	2	1	1.0304	0.323672	3.18347	TRUE	FALSE	FALSE	0.00938771	0.915443	0.0174565	0.0345106	0.945407	0.0563015	sp|Q9WUC4|ATOX1_RAT
2667	TRUE	2193700	430759	212966	527776	88710.3	32654.2	128068	0.20594	0.153331	0.242656	11	10	11	1.22522	0.494397	2.47822	TRUE	FALSE	TRUE	6.20238e-07	0.0520908	4.01245e-07	1.31497e-05	0.129484	9.13516e-06	tr|Q6P2A5|Q6P2A5_RAT;sp|P29411|KAD3_RAT
1684	TRUE	2190300	1.06497e+06	876218	800123	186659	201661	105586	0.175271	0.23015	0.131963	11	10	11	0.751308	0.82276	0.913155	FALSE	FALSE	FALSE	0.0381711	0.000561998	0.285673	0.102104	0.00370382	0.437573	tr|A0A0G2K0B4|A0A0G2K0B4_RAT;tr|A0A0G2K8P3|A0A0G2K8P3_RAT;sp|Q62940|NEDD4_RAT
1335	TRUE	2187200	404631	383411	386524	79194.7	74868	55636.9	0.195721	0.195268	0.143942	11	10	10	0.95525	0.947558	1.00812	FALSE	FALSE	FALSE	0.536656	0.555459	0.917126	0.665752	0.679269	0.946169	sp|Q6P686|OSTF1_RAT
377	TRUE	2182200	227648	367381	328753	33479.5	131365	31168.6	0.147067	0.357572	0.0948088	5	3	3	1.44413	1.61381	0.894856	FALSE	FALSE	FALSE	0.0552684	0.00549887	0.6462	0.135101	0.0223746	0.752929	sp|P07151|B2MG_RAT
863	TRUE	2177300	630401	4.05531e+06	1.16021e+06	124555	3.64911e+06	385531	0.19758	0.899836	0.332296	11	10	11	1.84042	6.4329	0.286095	TRUE	FALSE	FALSE	0.00564984	0.000319949	0.0167756	0.0229371	0.00234376	0.0547393	sp|Q00657|CSPG4_RAT;tr|F1LS79|F1LS79_RAT
818	FALSE	59458			107300							0	0	1													tr|Q7TPJ6|Q7TPJ6_RAT;sp|P83871|PHF5A_RAT
252	TRUE	2173400	413598	541756	408736	149940	129314	118514	0.362525	0.238695	0.289953	11	10	11	0.988243	1.30986	0.754464	FALSE	FALSE	FALSE	0.0506057	0.933588	0.0236382	0.126736	0.957268	0.0714856	sp|G3V9R8|HNRPC_RAT;tr|A0A0G2K7B3|A0A0G2K7B3_RAT;tr|A0A140TAI3|A0A140TAI3_RAT;tr|A0A0G2JXW4|A0A0G2JXW4_RAT
1994	TRUE	2172600	342745	498502	380681	127350	170582	133203	0.371561	0.342189	0.349908	10	10	9	1.11069	1.45444	0.763651	FALSE	FALSE	FALSE	0.032703	0.534229	0.114484	0.0906859	0.663919	0.227548	tr|D3ZFQ8|D3ZFQ8_RAT
679	TRUE	2166700	327258	331379	390018	78098.4	132151	94207.6	0.238645	0.398792	0.241547	11	10	11	1.19178	1.01259	1.17695	FALSE	FALSE	FALSE	0.930786	0.104441	0.252706	0.956077	0.213083	0.402781	sp|P54311|GBB1_RAT
822	FALSE	174930			338246							0	0	1													tr|Q56R20|Q56R20_RAT;sp|P83953|IMA5_RAT
1639	TRUE	2165000	243707	307381	282033	127546	88825.2	140003	0.523358	0.288974	0.496406	10	10	8	1.15726	1.26127	0.917536	FALSE	FALSE	FALSE	0.211524	0.552455	0.645789	0.355975	0.676348	0.752669	tr|A0A0G2JVL6|A0A0G2JVL6_RAT;tr|F7EXQ7|F7EXQ7_RAT
1188	TRUE	2161300	461737	217807	465560	241288	82338.5	223136	0.522566	0.378034	0.479284	11	10	11	1.00828	0.471712	2.13749	TRUE	FALSE	TRUE	0.00682355	0.969608	0.00371427	0.0268849	0.979138	0.0164818	sp|Q63610|TPM3_RAT
623	TRUE	2157400	629333	536180	618316	84509.1	85468.2	179465	0.134284	0.159402	0.290248	11	10	11	0.982495	0.851982	1.15319	FALSE	FALSE	FALSE	0.0213203	0.855718	0.203904	0.0661227	0.906147	0.346846	sp|P41562|IDHC_RAT
1173	TRUE	2150800	490350	151657	361335							1	1	1	0.736891	0.309283	2.38258		FALSE								sp|Q63362|NDUA5_RAT
448	TRUE	2132500	307880	357064	435999	37551.3	80850.6	84977.2	0.121967	0.226432	0.194902	11	10	11	1.41613	1.15975	1.22107	FALSE	FALSE	FALSE	0.0850443	0.000184254	0.0424356	0.183903	0.00144483	0.110498	sp|P13086|SUCA_RAT;tr|A0A0H2UHE1|A0A0H2UHE1_RAT
451	TRUE	2130700	320719	922123	598711	89275.2	342794	101566	0.278359	0.371744	0.169641	11	10	11	1.86678	2.87517	0.649274	TRUE	FALSE	FALSE	2.00344e-05	1.2543e-06	0.00744842	0.00023473	2.32685e-05	0.0286703	sp|P13233|CN37_RAT
1996	TRUE	2119000	357446	519138	395013	65552.6	110281	85581.1	0.183391	0.212431	0.216654	11	10	11	1.1051	1.45235	0.760902	FALSE	FALSE	FALSE	0.000567297	0.261392	0.00923844	0.00373261	0.410744	0.0341184	tr|D3ZG43|D3ZG43_RAT
260	TRUE	2116300	566914	768029	837739	109373	154473	235348	0.192926	0.201129	0.280933	11	10	9	1.47772	1.35475	1.09076	FALSE	FALSE	FALSE	0.00256601	0.00313677	0.451148	0.0123493	0.0143646	0.595477	sp|O08629|TIF1B_RAT
1575	TRUE	2113600	1.03554e+06	1.17871e+06	1.13697e+06	188930	200270	166385	0.182446	0.169907	0.146341	11	10	11	1.09795	1.13825	0.96459	FALSE	FALSE	FALSE	0.108214	0.19647	0.608133	0.218752	0.33771	0.723298	sp|Q9Z1X1|ESYT1_RAT;tr|A0A0G2JXJ7|A0A0G2JXJ7_RAT
1617	TRUE	2112500	243352	235467	339218	60041.1	82019.4	274544	0.246725	0.348327	0.809344	8	6	8	1.39394	0.967596	1.44062	FALSE	FALSE	FALSE	0.83836	0.351002	0.391838	0.894385	0.502848	0.54216	tr|A0A0G2JTX2|A0A0G2JTX2_RAT
732	TRUE	2109500	81564.9	71882.1	141000	31278.2	14207	47589	0.383476	0.197644	0.337511	7	7	4	1.72868	0.881286	1.96155	FALSE	FALSE	FALSE	0.470186	0.0323469	0.00493963	0.612098	0.0899473	0.0206608	sp|P62275|RS29_RAT
979	TRUE	2103800	743377	657568	768111	149300	171458	182464	0.200841	0.260745	0.237549	11	10	11	1.03327	0.884568	1.16811	FALSE	FALSE	FALSE	0.23515	0.731511	0.169901	0.383844	0.819218	0.305151	sp|Q566E5|PLGT3_RAT
809	TRUE	2096800	238716	301531	283119	59000.2	60307.6	77056.5	0.247156	0.200005	0.27217	10	10	11	1.18601	1.26314	0.938938	FALSE	FALSE	FALSE	0.0301079	0.15771	0.552194	0.0853802	0.289058	0.676235	sp|P80254|DOPD_RAT;tr|A0A1W2Q637|A0A1W2Q637_RAT
1472	TRUE	2079300	778356	752613	532870	164832	182834	90552.3	0.211769	0.242933	0.169933	11	10	11	0.684609	0.966926	0.708027	FALSE	FALSE	FALSE	0.738025	0.000325835	0.00217288	0.823522	0.00237386	0.0108834	sp|Q9EPH8|PABP1_RAT;tr|A0A0G2JZS2|A0A0G2JZS2_RAT;tr|B5DF80|B5DF80_RAT;tr|D4A5H0|D4A5H0_RAT
1604	TRUE	2059500	672204	877101	697966	84879.5	208594	110093	0.12627	0.237822	0.157734	11	10	11	1.03832	1.30481	0.795764	FALSE	FALSE	FALSE	0.00732976	0.545732	0.0219446	0.0283071	0.672846	0.0675879	tr|A0A0G2JSR7|A0A0G2JSR7_RAT;sp|P43244|MATR3_RAT
1806	TRUE	2023900	176481	306558	217940	54771.3	145148	45748.2	0.310353	0.473477	0.209912	8	7	8	1.23492	1.73706	0.710926	FALSE	FALSE	FALSE	0.0345575	0.122602	0.124176	0.0947788	0.239175	0.241892	tr|A1L1J8|A1L1J8_RAT
1892	TRUE	2021900	118986	87929.2	194197	63971.7	29627.9	46619.3	0.537641	0.336951	0.240062	11	10	11	1.6321	0.738988	2.20856	FALSE	FALSE	TRUE	0.176989	0.00502395	6.42502e-06	0.313981	0.0209479	9.09719e-05	tr|B2RZD1|B2RZD1_RAT
186	TRUE	2020500	274284	412489	294165	71682.5	78479.8	128044	0.261344	0.190259	0.435279	11	10	11	1.07248	1.50388	0.713147	FALSE	FALSE	FALSE	0.000465123	0.65801	0.0208333	0.00315355	0.762257	0.0649784	sp|B0BNM1|NNRE_RAT
199	TRUE	2012700	444402	361972	411405	112989	76607.4	147710	0.25425	0.211639	0.359037	11	10	11	0.92575	0.814515	1.13657	FALSE	FALSE	FALSE	0.0679321	0.562805	0.355366	0.156626	0.685459	0.507648	sp|B2RYG6|OTUB1_RAT
1469	TRUE	2007200	242982	217755	291295	51408	86068	101842	0.211572	0.395252	0.34962	9	9	8	1.19883	0.896179	1.33772	FALSE	FALSE	FALSE	0.46128	0.227729	0.127329	0.604431	0.376143	0.246239	sp|Q9EPC6|PROF2_RAT;tr|D3ZDU5|D3ZDU5_RAT
2557	TRUE	2006700	483763	455695	549276	53544.9	75402.8	75417.4	0.110684	0.165468	0.137303	11	10	11	1.13542	0.941979	1.20536	FALSE	FALSE	FALSE	0.33414	0.0292006	0.0104647	0.48682	0.0835165	0.0375399	tr|Q4V8H5|Q4V8H5_RAT
1764	TRUE	1993600	296592	443932	475409	60041.9	130187	68288.8	0.202439	0.293258	0.143642	11	10	11	1.60291	1.49678	1.07091	FALSE	FALSE	FALSE	0.00310984	2.34192e-06	0.490193	0.0142576	3.94289e-05	0.629557	tr|E9PSV5|E9PSV5_RAT;tr|A0A0G2K931|A0A0G2K931_RAT;tr|A0A0G2KAC0|A0A0G2KAC0_RAT
1556	TRUE	1986300	284240	373873	383072	69370.7	86475.5	112541	0.244057	0.231296	0.293785	10	10	9	1.34771	1.31535	1.0246	FALSE	FALSE	FALSE	0.0198177	0.0322532	0.843071	0.0626257	0.0898268	0.898633	tr|A0A0H2UHP9|A0A0H2UHP9_RAT;sp|Q9WVB1|RAB6A_RAT;tr|A0A0G2JT78|A0A0G2JT78_RAT;tr|F1LVC3|F1LVC3_RAT;tr|D3ZZP2|D3ZZP2_RAT
2120	TRUE	1985200	236302	233716	242498	49262.9	92530.9	48211.7	0.208474	0.395912	0.198813	7	7	3	1.02622	0.989054	1.03758	FALSE	FALSE	FALSE	0.949026	0.859175	0.882883	0.968359	0.908607	0.924892	tr|D3ZZR9|D3ZZR9_RAT
2028	TRUE	1982300	1.38434e+06	2.07782e+06	1.12085e+06	449357	428849	361400	0.3246	0.206393	0.322434	11	10	11	0.809661	1.50095	0.539434	FALSE	FALSE	FALSE	0.00186916	0.145296	2.37413e-05	0.00971431	0.270289	0.000271029	tr|D3ZM69|D3ZM69_RAT;tr|D3ZDT1|D3ZDT1_RAT;tr|D3ZAY2|D3ZAY2_RAT;tr|A0A0G2K162|A0A0G2K162_RAT;tr|D3ZAY7|D3ZAY7_RAT
848	FALSE	477.51		14775.7								0	1	0													sp|P97578-2|FEZ2_RAT;sp|P97578|FEZ2_RAT;tr|Q498V3|Q498V3_RAT;tr|F7EYQ2|F7EYQ2_RAT
1474	TRUE	1969700	361377	137071	481437	390607	82680.1	165465	1.08088	0.603191	0.34369	5	2	3	1.33223	0.379302	3.51231	FALSE	FALSE	FALSE	0.479832	0.639006	0.0781427	0.621418	0.747154	0.173761	sp|Q9EPX0|HSPB8_RAT
987	TRUE	1967600	474743	596578	606726	112933	119702	158274	0.237882	0.200648	0.260865	11	10	11	1.27801	1.25663	1.01701	FALSE	FALSE	FALSE	0.0268096	0.0357645	0.871195	0.0786428	0.0973562	0.916496	sp|Q5BK63|NDUA9_RAT
666	TRUE	1967000	431718	326375	445613	103460	70695.3	92472	0.239648	0.216608	0.207516	11	10	11	1.03219	0.755992	1.36534	FALSE	FALSE	FALSE	0.0143322	0.743261	0.00382556	0.0477383	0.826324	0.0168636	sp|P51583|PUR6_RAT;tr|F8WFR8|F8WFR8_RAT
645	TRUE	1961900	264800	275983	618337	45911.2	105892	299692	0.173381	0.383691	0.484674	10	9	11	2.33511	1.04223	2.24049	FALSE	TRUE	TRUE	0.764501	0.00158029	0.00443197	0.842044	0.00849964	0.0189732	sp|P47853|PGS1_RAT
853	FALSE	62986			400493							0	0	1													sp|P97633|KC1A_RAT;tr|A0JPL2|A0JPL2_RAT;sp|P97633-2|KC1A_RAT;tr|D3ZRE3|D3ZRE3_RAT
1428	TRUE	1961000	280958	361264	373661	89509.6	86556.7	103631	0.318587	0.239594	0.27734	11	10	11	1.32996	1.28583	1.03431	FALSE	FALSE	FALSE	0.0507304	0.036212	0.770609	0.126889	0.0980415	0.846069	tr|F1LPC7|F1LPC7_RAT;sp|Q8VHK7|HDGF_RAT
2506	TRUE	1957900	239781	333685	297181	78457.1	104743	87794.2	0.327204	0.313899	0.295423	11	10	10	1.23939	1.39162	0.890605	FALSE	FALSE	FALSE	0.0303616	0.13002	0.409415	0.0859174	0.249517	0.557977	tr|M0R919|M0R919_RAT
856	FALSE	19768			180069							0	0	1													sp|P97710|SHPS1_RAT;tr|Q499T3|Q499T3_RAT
1169	TRUE	1939700	512064	513519	562536	63377.6	98788.7	137753	0.123769	0.192376	0.244878	11	10	11	1.09857	1.00284	1.09545	FALSE	FALSE	FALSE	0.968052	0.282712	0.364982	0.978661	0.434533	0.51806	tr|G3V7L6|G3V7L6_RAT;sp|Q63347|PRS7_RAT
1333	TRUE	1937200		294802	515411							0	1	1			1.74833			FALSE							sp|Q6P4Z9|CSN8_RAT
1997	TRUE	1933600	461935	464814	598990	63066.8	124981	118121	0.136527	0.268884	0.197199	11	10	11	1.2967	1.00623	1.28867	FALSE	FALSE	FALSE	0.946792	0.00287626	0.0204418	0.966818	0.0134162	0.0641427	tr|D3ZGE6|D3ZGE6_RAT;sp|Q66HL2|SRC8_RAT;tr|A0A0G2JZ13|A0A0G2JZ13_RAT;tr|A0A1B0GWS4|A0A1B0GWS4_RAT
934	TRUE	1921700	1.4944e+06	602792	840331	189908	131190	178826	0.12708	0.217637	0.212804	11	10	11	0.56232	0.403367	1.39407	TRUE	FALSE	FALSE	1.51079e-10	6.37158e-08	0.00274742	1.47652e-08	2.14546e-06	0.0130283	sp|Q4AEF8|COPG1_RAT;tr|A0A0G2K1F3|A0A0G2K1F3_RAT
2178	TRUE	1920400	237645	320747	230916	65689.2	140045	66754.8	0.276418	0.436621	0.289087	9	10	10	0.971686	1.34969	0.719933	FALSE	FALSE	FALSE	0.122917	0.827702	0.0837001	0.239673	0.888263	0.182275	tr|D4A6X4|D4A6X4_RAT
661	TRUE	1913600	1.08276e+06	909062	814589	128595	176646	209316	0.118766	0.194317	0.256959	11	10	11	0.752325	0.839577	0.896076	FALSE	FALSE	FALSE	0.0178054	0.001705	0.280213	0.0570768	0.00902503	0.43152	sp|P50475|SYAC_RAT
269	TRUE	1910900	511830	537358	546056	77355.1	92668.6	222954	0.151134	0.172452	0.408299	9	10	8	1.06687	1.04988	1.01619	FALSE	FALSE	FALSE	0.525936	0.670749	0.911845	0.657543	0.772441	0.943637	sp|O35077|GPDA_RAT
2610	TRUE	1908600	424414	269678	388349	56638.5	86747.2	92466.3	0.133451	0.32167	0.238101	11	10	11	0.915025	0.635414	1.44005	FALSE	FALSE	FALSE	0.000102542	0.283083	0.00697403	0.00090703	0.434579	0.0273372	tr|Q5XI04|Q5XI04_RAT
865	FALSE	8005.2		139045								0	1	0													tr|A0A0G2JV79|A0A0G2JV79_RAT;sp|Q00910|SO2A1_RAT
2633	TRUE	1906700	442072	569531	594843	103521	144161	159364	0.234172	0.253122	0.267909	11	10	11	1.34558	1.28832	1.04444	FALSE	FALSE	FALSE	0.0300863	0.0148318	0.707978	0.0853802	0.0490354	0.801173	tr|Q66HM7|Q66HM7_RAT;sp|P38656|LA_RAT;tr|D3ZLH9|D3ZLH9_RAT
1294	TRUE	1905500	359198	464324	560404	72778.5	95893.3	199388	0.202614	0.206523	0.355793	11	10	11	1.56015	1.29267	1.20693	FALSE	FALSE	FALSE	0.0103167	0.00510829	0.182691	0.0371085	0.0212113	0.320098	sp|Q6AYD3|PA2G4_RAT;sp|Q6AYD3-2|PA2G4_RAT;tr|A0A0G2JVS2|A0A0G2JVS2_RAT
2386	TRUE	1905100	327963	401568	402477	53096.9	53942.8	156559	0.161899	0.134331	0.388988	11	9	11	1.2272	1.22443	1.00226	FALSE	FALSE	FALSE	0.00670835	0.150549	0.986965	0.0265092	0.278341	0.99117	tr|F7EPH4|F7EPH4_RAT;tr|A0A0G2JUD2|A0A0G2JUD2_RAT
538	TRUE	1904000	305415	477735	300591	107430	118598	56783.1	0.351751	0.248251	0.188905	9	10	5	0.984205	1.56421	0.629201	FALSE	FALSE	FALSE	0.00418537	0.927935	0.00809236	0.018072	0.953883	0.030533	sp|P24329|THTR_RAT
930	TRUE	1903900		185462	275465		12986.9	25133.3		0.0700247	0.0912392	0	2	3			1.48529			FALSE			0.0203357			0.0639099	sp|Q498U4|SARNP_RAT
2076	TRUE	1894600	373384	626152	483478	73206.5	94614.8	58286.7	0.196062	0.151105	0.120557	11	10	11	1.29485	1.67696	0.772142	FALSE	FALSE	FALSE	1.44494e-06	0.000884496	0.000479165	2.63175e-05	0.00532959	0.00323235	tr|D3ZUM4|D3ZUM4_RAT
1208	TRUE	1886700	836298	983587	681727	83363.4	236098	110959	0.0996815	0.240038	0.162761	11	10	11	0.815172	1.17612	0.693103	FALSE	FALSE	FALSE	0.0668245	0.00143759	0.0011831	0.154778	0.00789099	0.00671482	sp|Q641Y8|DDX1_RAT
1567	TRUE	1885400	483647	231108	714475		41219.2			0.178355		1	4	1	1.47726	0.477844	3.09152	TRUE	FALSE	TRUE	0.0119505		0.00185042	0.0414953		0.00962938	tr|A0A0H2UHA6|A0A0H2UHA6_RAT;sp|Q9Z142|TMM33_RAT
724	TRUE	1880100	486012	564772	512298	93736.3	114468	109055	0.192868	0.20268	0.212874	11	10	11	1.05409	1.16205	0.907088	FALSE	FALSE	FALSE	0.0994729	0.551169	0.295562	0.205902	0.676001	0.447249	sp|P62193|PRS4_RAT
875	FALSE	141200			85505.9							0	0	1													sp|Q04753|ICLN_RAT;tr|Q6P9X1|Q6P9X1_RAT
684	TRUE	1874100	328870	363710	636841	107774	108448	273371	0.327709	0.298173	0.42926	8	7	8	1.93645	1.10594	1.75096	FALSE	FALSE	FALSE	0.544182	0.0102502	0.0281601	0.671762	0.0370023	0.0811804	sp|P54921|SNAA_RAT
926	TRUE	1853600	341176	378159	388739	100020	106090	161191	0.293162	0.280543	0.414652	7	7	8	1.13941	1.1084	1.02798	FALSE	FALSE	FALSE	0.514873	0.512298	0.884931	0.649398	0.647475	0.92616	sp|Q498C8|RER1_RAT
315	TRUE	1852600	386127	389650	542198	63457.9	124585	158673	0.164345	0.319735	0.292648	11	10	10	1.4042	1.00913	1.3915	FALSE	FALSE	FALSE	0.93483	0.00713697	0.0279258	0.957532	0.027738	0.0809278	sp|O88656|ARC1B_RAT
1239	TRUE	1852000	245591	301445	294921	108145	114813	128213	0.440345	0.380873	0.434736	11	10	7	1.20086	1.22743	0.978357	FALSE	FALSE	FALSE	0.265216	0.392426	0.913866	0.41464	0.542599	0.945056	sp|Q66HA6|ARL8B_RAT
1212	TRUE	1850400	227734	244409	262976	53521.4	43085.8	70632.9	0.235017	0.176286	0.26859	11	10	5	1.15475	1.07322	1.07597	FALSE	FALSE	FALSE	0.444344	0.286126	0.53435	0.589955	0.437765	0.663919	sp|Q641Z8|PEF1_RAT
1452	TRUE	1833300	554279	386818	461992	113855	80531.5	102110	0.205411	0.20819	0.22102	11	10	11	0.833501	0.697875	1.19434	FALSE	FALSE	FALSE	0.00107182	0.0591056	0.0784907	0.0062153	0.141903	0.174114	sp|Q99J82|ILK_RAT
1417	TRUE	1829100	627450	847526	787362	301619	292400	322187	0.480706	0.345004	0.409199	10	8	9	1.25486	1.35075	0.929012	FALSE	FALSE	FALSE	0.138578	0.279362	0.693955	0.261431	0.430706	0.790082	sp|Q8K1Q0|NMT1_RAT
1185	TRUE	1818000	419062	441145	507742	86962.3	87524.1	72124.7	0.207517	0.198402	0.14205	11	10	11	1.21162	1.0527	1.15096	FALSE	FALSE	FALSE	0.569106	0.0170053	0.0713151	0.690614	0.0553985	0.162179	sp|Q63570|PRS6B_RAT
1776	TRUE	1816500			199979							0	0	1													tr|Q66H18|Q66H18_RAT;tr|A0A0G2KA82|A0A0G2KA82_RAT
1789	TRUE	1811400	690927	641229	912716	139998	168872	199444	0.202623	0.263357	0.218517	11	10	11	1.321	0.928071	1.42339	FALSE	FALSE	FALSE	0.470176	0.00678334	0.0033795	0.612098	0.0267528	0.0152634	tr|A0A0H2UH90|A0A0H2UH90_RAT;sp|Q75WE7|VWA5A_RAT
1191	TRUE	1806800	375145	869582	441966	73304.9	211337	109026	0.195404	0.243033	0.246683	11	10	11	1.17812	2.31799	0.508251	TRUE	FALSE	FALSE	6.26691e-07	0.10716	1.08501e-05	1.32166e-05	0.217367	0.000139796	sp|Q63663|GBP2_RAT;tr|Q5PQW8|Q5PQW8_RAT
390	TRUE	1805200	561413	818713	608639	70388.6	195669	137870	0.125378	0.238995	0.226522	11	10	11	1.08412	1.45831	0.743409	FALSE	FALSE	FALSE	0.000625624	0.323695	0.00988649	0.004011	0.47598	0.0359811	sp|P08461|ODP2_RAT
2359	TRUE	1804100	563101	314177	614895	112035	177582	310615	0.198961	0.565231	0.505152	11	7	11	1.09198	0.557941	1.95716	FALSE	FALSE	FALSE	0.00206577	0.608614	0.0341599	0.0104646	0.72344	0.0938811	tr|F1M7N2|F1M7N2_RAT;sp|O35795|ENTP2_RAT;sp|O35795-2|ENTP2_RAT
889	FALSE	299200			162899							0	0	1													sp|Q08602|PGTA_RAT
890	FALSE	15412			48019.5							0	0	1													sp|Q08851-2|STX5_RAT;sp|Q08851|STX5_RAT
1249	TRUE	1796500	361909	334400	524842	89202.3	58681.7	133093	0.246477	0.175483	0.253587	11	9	9	1.45021	0.923991	1.5695	FALSE	FALSE	FALSE	0.437902	0.00425875	0.00120127	0.584307	0.0183492	0.00680832	sp|Q66HR2|MARE1_RAT;tr|A0A0G2JT48|A0A0G2JT48_RAT
386	TRUE	1794100	151152	90222.7	257462	80014.4	45774.3	58985.5	0.529362	0.507348	0.229104	10	2	9	1.70333	0.596899	2.85363	FALSE	FALSE	TRUE	0.332716	0.0045776	0.0048466	0.485151	0.0194305	0.0203354	sp|P08011|MGST1_RAT
825	TRUE	1791500	456016	364451	620792	47138.4	116663	83100.3	0.10337	0.320105	0.133862	11	10	11	1.36134	0.799207	1.70336	FALSE	FALSE	FALSE	0.0267342	1.34497e-05	1.25477e-05	0.0785941	0.000166042	0.000158109	tr|A0A140TAH5|A0A140TAH5_RAT;sp|P84092|AP2M1_RAT
1792	TRUE	1790200	476598	456093	540452	51886	126167	197410	0.108867	0.276625	0.365269	11	10	11	1.13398	0.956975	1.18496	FALSE	FALSE	FALSE	0.625668	0.311865	0.263302	0.737534	0.463174	0.413097	tr|A0A0H2UHQ0|A0A0H2UHQ0_RAT;sp|Q794F9|4F2_RAT
1236	TRUE	1790000	511544	539260	553487	72408	147472	115311	0.141548	0.273472	0.208335	11	10	11	1.08199	1.05418	1.02638	FALSE	FALSE	FALSE	0.585338	0.319135	0.807128	0.704913	0.471331	0.872918	sp|Q66H80|COPD_RAT
2424	TRUE	1789300	950580	698951	1.00765e+06	125566	122711	147520	0.132094	0.175564	0.146399	11	10	11	1.06004	0.735289	1.44166	FALSE	FALSE	FALSE	0.000180148	0.340199	5.29918e-05	0.00141818	0.493012	0.000526893	tr|G3V6Y6|G3V6Y6_RAT;sp|P53534|PYGB_RAT
516	TRUE	1786600	380666	4.89539e+06	457982	67960.8	2.65506e+06	55801.6	0.178531	0.54236	0.121842	11	10	11	1.20311	12.8601	0.0935538	TRUE	FALSE	TRUE	1.89157e-05	0.00854095	2.3305e-05	0.000223585	0.0319256	0.000268342	tr|G3V8F8|G3V8F8_RAT;sp|P21263|NEST_RAT;sp|P21263-2|NEST_RAT;tr|D3ZWJ2|D3ZWJ2_RAT
1394	TRUE	1777500			513455							0	0	1													tr|A0A0G2JU07|A0A0G2JU07_RAT;sp|Q7M767|UB2V2_RAT;tr|Q66H93|Q66H93_RAT
1753	TRUE	1776400	283140	232867	353240	97101	91479.5	145686	0.342944	0.39284	0.412426	11	10	5	1.24758	0.822444	1.51692	FALSE	FALSE	FALSE	0.238201	0.269874	0.0693149	0.387524	0.419792	0.15853	tr|F1MAB9|F1MAB9_RAT;tr|A0A0G2K865|A0A0G2K865_RAT
1273	TRUE	1771900	337270	370802	534374	110033	97605.2	162890	0.326247	0.263227	0.304824	11	10	11	1.58441	1.09942	1.44113	FALSE	FALSE	FALSE	0.470962	0.00337208	0.0126232	0.612909	0.0152505	0.0433801	sp|Q6AXR4|HEXB_RAT;tr|F1LR87|F1LR87_RAT
476	TRUE	1771400	1.18405e+06	1.22006e+06	826809	276373	143377	213438	0.233414	0.117517	0.258147	11	10	11	0.698291	1.03041	0.67768	FALSE	FALSE	FALSE	0.716346	0.00288757	9.90525e-05	0.807198	0.0134245	0.000883971	tr|G3V9G4|G3V9G4_RAT;sp|P16638-2|ACLY_RAT;tr|A0A0G2K5E7|A0A0G2K5E7_RAT;sp|P16638|ACLY_RAT;tr|G3V888|G3V888_RAT
464	TRUE	1767900	510028	683088	728125	52848.1	166411	152680	0.103618	0.243615	0.209689	11	10	11	1.42762	1.33931	1.06593	FALSE	FALSE	FALSE	0.00394416	0.000230787	0.52542	0.0172724	0.00177839	0.657104	sp|P15178|SYDC_RAT
2679	TRUE	1755200	284700	316376	274073	96396.9	80290	98368.2	0.338591	0.25378	0.358913	9	10	10	0.962673	1.11126	0.866289	FALSE	FALSE	FALSE	0.445361	0.815223	0.306031	0.590719	0.880485	0.457733	tr|Q6P9X2|Q6P9X2_RAT;sp|P42667|SC11A_RAT
2548	TRUE	1748100	248851	390835	342994	55898.5	108008	86270.4	0.224627	0.276352	0.251522	9	10	5	1.37831	1.57056	0.877592	FALSE	FALSE	FALSE	0.00254947	0.027998	0.406495	0.0122933	0.0810178	0.555345	tr|Q4KLZ3|Q4KLZ3_RAT
2128	TRUE	1747300	217182	330161	327571	58862.8	107846	145304	0.271029	0.326646	0.44358	10	10	11	1.50828	1.5202	0.992157	FALSE	FALSE	FALSE	0.00938482	0.037457	0.963814	0.0345106	0.100664	0.975746	tr|D4A0T0|D4A0T0_RAT
1966	TRUE	1747100	917678	452393	761155	256152	102045	251055	0.279131	0.225566	0.329834	11	10	11	0.829437	0.492976	1.68251	TRUE	FALSE	FALSE	3.57777e-05	0.163287	0.00182323	0.000375994	0.296288	0.00957495	tr|D3ZCG9|D3ZCG9_RAT;tr|D3ZQM3|D3ZQM3_RAT
1051	TRUE	1746300	501611	417834	379209	93720.7	79439.4	73987.8	0.186839	0.190122	0.195111	11	10	11	0.755981	0.832984	0.907558	FALSE	FALSE	FALSE	0.0405729	0.00284223	0.262893	0.107028	0.0133203	0.412779	sp|Q5RJR2|TWF1_RAT
1203	TRUE	1736700	574310	707717	593994	302994	405987	125542	0.527579	0.573658	0.211352	11	10	9	1.03427	1.23229	0.839311	FALSE	FALSE	FALSE	0.401148	0.857747	0.432277	0.550587	0.907816	0.578607	sp|Q641X3|HEXA_RAT
182	TRUE	1736300	190398	429224	288414	58969.8	134894	84261.5	0.309719	0.314274	0.292155	9	9	9	1.5148	2.25435	0.671943	TRUE	FALSE	FALSE	0.0001714	0.0113651	0.0172571	0.0013627	0.0399472	0.0559006	sp|B0BNA5|COTL1_RAT
911	FALSE	2386100			2.66998e+06							0	0	1													sp|Q3KR73|KANL3_RAT;tr|A0A0G2K522|A0A0G2K522_RAT
912	FALSE	3317400	3.02757e+06	1.61929e+06	2.72638e+06		928871	1.63776e+06		0.573627	0.600707	1	3	8	0.900517	0.534849	1.68369	FALSE	FALSE	FALSE	0.319604	0.867254	0.306767	0.471349	0.914255	0.458199	sp|Q3KRC6|LRC8E_RAT
1922	TRUE	1735000	263949	277519	221925	77880.1	100090	100431	0.295057	0.360658	0.452543	11	9	11	0.840787	1.05141	0.799675	FALSE	FALSE	FALSE	0.736785	0.285802	0.233276	0.822596	0.437604	0.381369	tr|B5DFN4|B5DFN4_RAT
827	TRUE	1733900	231106	201624	160482	56006.1	71297.5	28520	0.242339	0.353615	0.177715	9	6	5	0.694407	0.872431	0.795944	FALSE	FALSE	FALSE	0.38582	0.0230059	0.259365	0.536426	0.0700491	0.409486	sp|P84817-3|FIS1_RAT;sp|P84817|FIS1_RAT;sp|P84817-2|FIS1_RAT
2016	TRUE	1731700	290377	346119	411911	43106.4	69101.3	69616.1	0.14845	0.199646	0.169007	11	10	10	1.41854	1.19197	1.19008	FALSE	FALSE	FALSE	0.0371382	0.000108397	0.0480613	0.100076	0.000940144	0.121579	tr|D3ZJX5|D3ZJX5_RAT
821	TRUE	1730400	198723	228262	264276	56216.4	43182.7	76408.6	0.282889	0.189181	0.289125	6	7	11	1.32987	1.14864	1.15777	FALSE	FALSE	FALSE	0.306729	0.0861557	0.275297	0.458199	0.185805	0.425421	sp|P83941|ELOC_RAT;tr|A0A0G2K2A0|A0A0G2K2A0_RAT;tr|A0A096MIY6|A0A096MIY6_RAT
804	TRUE	1727300	201448	241656	267470	55213.9	75149.8	138399	0.274085	0.310978	0.517438	9	8	4	1.32774	1.1996	1.10682	FALSE	FALSE	FALSE	0.224269	0.229041	0.677709	0.372325	0.37732	0.778326	sp|P70580|PGRC1_RAT;tr|A0A0H2UHK2|A0A0H2UHK2_RAT
1826	TRUE	1713600	262550	307972	358006	95167.1	85301.9	121378	0.362472	0.276979	0.33904	9	10	10	1.36357	1.173	1.16246	FALSE	FALSE	FALSE	0.287746	0.0757001	0.300296	0.439405	0.169648	0.451345	tr|B0BNK1|B0BNK1_RAT;tr|Q6IN17|Q6IN17_RAT
725	TRUE	1698400	531360	549766	467860	112945	123067	100179	0.212559	0.223854	0.214122	11	10	11	0.880496	1.03464	0.851016	FALSE	FALSE	FALSE	0.724683	0.178317	0.1094	0.813847	0.314765	0.220061	sp|P62198|PRS8_RAT
375	TRUE	1696600	295085	639501	374264	234070	92015.7	115596	0.79323	0.143887	0.308861	10	10	8	1.26833	2.16718	0.585243	TRUE	FALSE	FALSE	0.000402954	0.396235	5.57009e-05	0.00284267	0.545793	0.000551095	tr|G3V7Z4|G3V7Z4_RAT;sp|P07092|GDN_RAT
1440	TRUE	1689500	247246	293321	454649	61530.7	78909.5	80604.3	0.248864	0.269021	0.177289	11	10	10	1.83886	1.18635	1.55001	FALSE	FALSE	FALSE	0.150046	2.24562e-06	0.000263441	0.277579	3.83846e-05	0.00199171	sp|Q920J4|TXNL1_RAT;tr|A0A0G2K737|A0A0G2K737_RAT
2300	TRUE	1684400	623842	623913	743896	115859	88694.3	164097	0.185719	0.142158	0.220591	11	10	11	1.19244	1.00011	1.19231	FALSE	FALSE	FALSE	0.998762	0.0613679	0.0541517	0.999257	0.145448	0.132876	tr|F1LQJ7|F1LQJ7_RAT
923	FALSE	62882			567335							0	0	1													sp|Q45GW3|IQUB_RAT
1346	TRUE	1683700	586182	700162	483474	112335	146601	124920	0.191638	0.209382	0.25838	11	10	11	0.824785	1.19444	0.690517	FALSE	FALSE	FALSE	0.0586981	0.0561309	0.00167732	0.14133	0.136811	0.00892569	tr|F8WFH8|F8WFH8_RAT;sp|Q6P7B0|SYWC_RAT;tr|A0A0G2K673|A0A0G2K673_RAT
1008	TRUE	1682400	419396	623895	459185	112945	156239	157771	0.269305	0.250425	0.34359	11	10	10	1.09487	1.4876	0.735996	FALSE	FALSE	FALSE	0.00261101	0.51128	0.0306429	0.0125297	0.646889	0.0864691	sp|Q5HZV9|PP1R7_RAT;tr|R9PXV7|R9PXV7_RAT
441	TRUE	1679900	149773	155908	251525	62677.6	34552.5	86007.3	0.418484	0.22162	0.341943	9	10	10	1.67937	1.04096	1.61329	FALSE	FALSE	FALSE	0.791848	0.00961603	0.00432771	0.862535	0.0351885	0.0185864	sp|P12075|COX5B_RAT
1672	TRUE	1677100			159485							0	0	1													tr|A0A0G2JZB8|A0A0G2JZB8_RAT;tr|E9PSV8|E9PSV8_RAT;sp|Q9JJK1|GPM6B_RAT
1243	TRUE	1670400	589827	826273	606826	89604.4	130858	90637.8	0.151916	0.158371	0.149364	11	10	11	1.02882	1.40087	0.734413	FALSE	FALSE	FALSE	0.000105859	0.662986	0.000242995	0.000924129	0.766028	0.00185817	sp|Q66HF1|NDUS1_RAT
405	TRUE	1666600	279954	164320	310578	86093.4	61074.6	85043.5	0.307527	0.371681	0.273823	11	8	9	1.10939	0.586952	1.89009	FALSE	FALSE	FALSE	0.00480452	0.436574	0.00110641	0.0202012	0.583133	0.00634247	sp|P09895|RL5_RAT
524	TRUE	1663000	384538	325077	545968	54159	100804	59350.5	0.140842	0.310091	0.108707	11	10	11	1.4198	0.845371	1.6795	FALSE	FALSE	FALSE	0.104146	1.7355e-06	5.99452e-06	0.212805	3.07706e-05	8.60934e-05	sp|P21708|MK03_RAT;sp|P21708-2|MK03_RAT
1407	TRUE	1651000	338939	899254	404282	55965.1	286144	93350.8	0.165118	0.318201	0.230905	11	10	11	1.19279	2.65315	0.449574	TRUE	FALSE	TRUE	4.06591e-06	0.0603038	3.00676e-05	6.21835e-05	0.144089	0.000325624	tr|A0A0G2K0I3|A0A0G2K0I3_RAT;sp|Q80Z29|NAMPT_RAT
2653	TRUE	1649400	284540	240611	331633	77113.8	59621.3	71475.4	0.271012	0.247791	0.215526	11	10	11	1.16551	0.845617	1.37829	FALSE	FALSE	FALSE	0.163616	0.153008	0.00526844	0.296522	0.281887	0.0215635	tr|Q6AYR1|Q6AYR1_RAT;tr|Q4R1A4|Q4R1A4_RAT
2099	TRUE	1648800	211689	230789	327299	86764.1	79185.6	63034	0.409867	0.343109	0.192589	9	10	9	1.54613	1.09023	1.41818	FALSE	FALSE	FALSE	0.622231	0.00519255	0.00963406	0.734397	0.021428	0.0352223	tr|D3ZXH7|D3ZXH7_RAT
355	TRUE	1625600	277579	373968	376287	60788.7	116020	123900	0.218996	0.310241	0.32927	11	9	11	1.3556	1.34725	1.0062	FALSE	FALSE	FALSE	0.0278614	0.0278309	0.966304	0.080899	0.0808689	0.977773	sp|P04961|PCNA_RAT
2622	TRUE	1618500		790711	902792		207742	136796		0.262728	0.151526	0	7	5		Inf	1.14175	TRUE		FALSE			0.319443			0.471349	tr|Q5XIJ3|Q5XIJ3_RAT;sp|P41565|IDHG1_RAT
459	TRUE	1614300	386957	459609	514031	111893	160457	137942	0.28916	0.349118	0.268353	10	9	9	1.32839	1.18775	1.11841	FALSE	FALSE	FALSE	0.264098	0.0406602	0.451605	0.414022	0.107188	0.595649	sp|P14408-2|FUMH_RAT;sp|P14408|FUMH_RAT
176	TRUE	1608400	208281	222283	306792	39056.7	76569.9	94303.6	0.187519	0.344469	0.307386	10	9	11	1.47298	1.06723	1.38019	FALSE	FALSE	FALSE	0.6164	0.00634102	0.0441226	0.730028	0.0252821	0.113624	sp|B0BN18|PFD2_RAT
794	TRUE	1607500	353686	309255	490875	86949.1	56877.3	93366.9	0.245837	0.183917	0.190205	11	10	11	1.38788	0.874378	1.58728	FALSE	FALSE	FALSE	0.186737	0.00193376	3.96859e-05	0.324623	0.0100111	0.000405406	sp|P68101|IF2A_RAT
983	TRUE	1607200	293239	208852	138173	104248	101036	15895.4	0.355506	0.483768	0.11504	5	4	3	0.471195	0.712223	0.661583	FALSE	FALSE	FALSE	0.261003	0.047793	0.2937	0.410455	0.12127	0.444769	sp|Q5BJP3|UFM1_RAT
919	TRUE	1605100	297992	223972	271075	50691.5	33733.9	51922.6	0.17011	0.150617	0.191543	11	9	11	0.909673	0.751603	1.21031	FALSE	FALSE	FALSE	0.00148102	0.232875	0.0309234	0.00806313	0.380986	0.0871992	tr|G3V834|G3V834_RAT;sp|Q3T1I4|PRRC1_RAT
942	FALSE	56745		192694	246908		546.665			0.00283696		0	2	1			1.28135			FALSE			0.00786157			0.0299158	sp|Q4G017|NISCH_RAT
1587	TRUE	1599200	462296	564746	598212	118581	200573	154847	0.256505	0.355156	0.258849	10	10	10	1.294	1.22161	1.05926	FALSE	FALSE	FALSE	0.181356	0.0408055	0.681139	0.318338	0.107288	0.780476	tr|E9PT29|E9PT29_RAT;tr|A0A096MIX2|A0A096MIX2_RAT;tr|A0A096MJW9|A0A096MJW9_RAT
944	FALSE	8118		28913.1								0	1	0													sp|Q4G063|CREL2_RAT
1585	TRUE	1596000	605056	365740	508514	133725	57662	152458	0.221013	0.157659	0.299811	11	9	10	0.840441	0.604472	1.39037	FALSE	FALSE	FALSE	9.60944e-05	0.13856	0.0172479	0.000865282	0.261431	0.0559006	tr|Q5XIW9|Q5XIW9_RAT;tr|A0A0G2JXA8|A0A0G2JXA8_RAT;sp|Q9Z2S9-3|FLOT2_RAT;sp|Q9Z2S9-2|FLOT2_RAT;sp|Q9Z2S9|FLOT2_RAT
1638	TRUE	1589800	568741	781246	760164	45615.5	120391	121588	0.0802042	0.154102	0.15995	11	10	11	1.33657	1.37364	0.973015	FALSE	FALSE	FALSE	2.93265e-05	8.87872e-05	0.694573	0.000321949	0.00080491	0.790219	tr|A0A0G2JVH4|A0A0G2JVH4_RAT;tr|A0A140TAG5|A0A140TAG5_RAT;sp|Q3KR86|MIC60_RAT
1166	TRUE	1588200	90222.7	198787	271794		31985.2			0.160902		1	6	1	3.01248	2.20329	1.36726	FALSE		FALSE	0.0255965		0.088262	0.0760306		0.189126	sp|Q63228|GMFB_RAT;tr|M0RDJ4|M0RDJ4_RAT
1986	TRUE	1587900	165413	195099	224758	27274.1	31450.1	65926.3	0.164885	0.1612	0.293322	8	10	7	1.35877	1.17947	1.15202	FALSE	FALSE	FALSE	0.0511971	0.0360618	0.231781	0.127738	0.0977669	0.3797	tr|D3ZF12|D3ZF12_RAT
1192	TRUE	1586800	316199	278752	467867	79429.3	74043.7	135171	0.251201	0.265626	0.288908	10	7	10	1.47966	0.881571	1.67843	FALSE	FALSE	FALSE	0.34131	0.0067561	0.00442367	0.493551	0.0266716	0.0189715	sp|Q63691|CD14_RAT
950	FALSE	54806			176131							0	0	1													sp|Q4KLN7|ARFG3_RAT;tr|A0A0G2K4J0|A0A0G2K4J0_RAT;tr|M0R738|M0R738_RAT
1344	TRUE	1584800	557628	618818	736182	93398.5	127357	271359	0.167492	0.205807	0.368603	10	8	6	1.3202	1.10973	1.18966	FALSE	FALSE	FALSE	0.256236	0.0733582	0.299391	0.406307	0.165978	0.450492	sp|Q6P799|SYSC_RAT;tr|A0A0G2JZG7|A0A0G2JZG7_RAT
1362	TRUE	1582900	99259.9	83377.9	158795	46927.6	15778.9	37210.1	0.472775	0.189245	0.234327	11	9	11	1.59979	0.839996	1.90453	FALSE	FALSE	FALSE	0.346155	0.00360106	2.29348e-05	0.49837	0.0161124	0.000264841	sp|Q6PEC1|TBCA_RAT;tr|F1M825|F1M825_RAT
1176	TRUE	1582600	315627	406757	482307	79373.9	103022	70597.8	0.25148	0.253276	0.146375	11	10	10	1.52809	1.28873	1.18574	FALSE	FALSE	FALSE	0.0340928	6.90592e-05	0.071798	0.0937609	0.00066043	0.163	sp|Q63413|DX39B_RAT;tr|A0A0G2KAT4|A0A0G2KAT4_RAT
1015	TRUE	1577100	242391	244524	434944	69131.1	104314	374259	0.285205	0.426598	0.860475	11	9	10	1.79439	1.0088	1.77874	FALSE	FALSE	FALSE	0.956875	0.109454	0.15931	0.972406	0.220061	0.291394	sp|Q5I0E7|TMED9_RAT
2420	TRUE	1574900	1.35931e+06	1.08653e+06	1.0088e+06	124954	106609	142567	0.0919247	0.0981185	0.141323	11	10	11	0.742147	0.799331	0.92846	FALSE	FALSE	FALSE	3.63623e-05	5.42714e-06	0.176783	0.000380428	7.90784e-05	0.313981	tr|G3V6T1|G3V6T1_RAT
2218	TRUE	1566600	217077	272390	263476	75812.7	85106.9	41684.5	0.349244	0.312445	0.15821	9	7	8	1.21375	1.25481	0.967277	FALSE	FALSE	FALSE	0.191282	0.145914	0.796452	0.33123	0.270934	0.865812	tr|D4AAE9|D4AAE9_RAT
1378	TRUE	1563100	214198									1	0	0													tr|Q05BA4|Q05BA4_RAT;sp|Q6VBQ5|MYADM_RAT
2459	TRUE	1559700	417997	519414	509369	106862	112560	90610.2	0.255653	0.216707	0.177887	11	9	9	1.21859	1.24262	0.980662	FALSE	FALSE	FALSE	0.0539574	0.0570048	0.837442	0.132561	0.138184	0.893643	tr|G3V8G2|G3V8G2_RAT
1461	TRUE	1550900	768974		786643							1	0	1	1.02298				FALSE								sp|Q99ND9|RWDD1_RAT
819	TRUE	1545800	67851.1	68744.3	139879	24676.5	14795.5	41544.6	0.363686	0.215226	0.297003	11	8	9	2.06156	1.01316	2.03478	FALSE	TRUE	TRUE	0.928731	0.000137271	0.000362592	0.954456	0.00114117	0.00260378	sp|P83883|RL36A_RAT;tr|F8WFR5|F8WFR5_RAT
1328	TRUE	1545800	319645	231128	475331	78262.5	56289.7	119542	0.244842	0.243544	0.251492	9	2	7	1.48706	0.723078	2.05657	FALSE	FALSE	FALSE	0.171123	0.0071056	0.0305282	0.30666	0.0276966	0.0863277	sp|Q6MG60|DDAH2_RAT
2700	TRUE	1529700	438502	474874	499735	70264.8	69384.3	143305	0.160239	0.146111	0.286762	11	10	11	1.13964	1.08295	1.05235	FALSE	FALSE	FALSE	0.248023	0.217807	0.624651	0.398488	0.364102	0.736819	tr|Q8R3Z7|Q8R3Z7_RAT
2234	TRUE	1527600	294685	279021	367027	35067.4	60337.4	171456	0.119	0.216247	0.467148	2	7	6	1.24549	0.946845	1.31541	FALSE	FALSE	FALSE	0.743628	0.593374	0.227956	0.826324	0.709823	0.376143	tr|D4ADD7|D4ADD7_RAT
346	TRUE	1527000	149355	125898	268612	66626.1	46912.1	205128	0.446091	0.372621	0.763659	10	10	9	1.79848	0.84294	2.13358	FALSE	FALSE	FALSE	0.374668	0.0992244	0.0466822	0.526932	0.20558	0.118916	tr|D4A771|D4A771_RAT;tr|D3ZZN4|D3ZZN4_RAT;sp|P04646|RL35A_RAT;tr|F1M0T2|F1M0T2_RAT;tr|A0A096P6M4|A0A096P6M4_RAT
855	TRUE	1510500	256400	313427	310973	72608.4	65940.3	130987	0.283185	0.210385	0.421217	11	10	10	1.21285	1.22242	0.99217	FALSE	FALSE	FALSE	0.0759376	0.246321	0.958381	0.169991	0.396389	0.972703	tr|F1M978|F1M978_RAT;sp|P97697|IMPA1_RAT
1418	TRUE	1498500	151421	129111	141066	38413.7	40892.9	26534.1	0.253687	0.316726	0.188097	9	7	8	0.931613	0.852662	1.09259	FALSE	FALSE	FALSE	0.28119	0.533058	0.507892	0.432857	0.662931	0.644639	sp|Q8K3F3|PP14B_RAT
786	TRUE	1495500	242903	175717	314348	62212.6	52800.1	992.811	0.256121	0.300484	0.00315832	6	4	2	1.29413	0.723404	1.78895	FALSE	FALSE	FALSE	0.114976	0.17432	0.0248832	0.228412	0.311077	0.0742974	sp|P63170|DYL1_RAT;tr|A0A0G2JU43|A0A0G2JU43_RAT;sp|Q78P75|DYL2_RAT
1172	TRUE	1483500	1.27277e+06	1.35755e+06	1.49557e+06	318065	304551	538149	0.249899	0.224339	0.35983	11	10	11	1.17504	1.0666	1.10167	FALSE	FALSE	FALSE	0.541093	0.25105	0.484596	0.669745	0.400779	0.624164	sp|Q63357|MYO1D_RAT
1756	TRUE	1483400	361321	413679	516706	81847.2	36630.4	139685	0.226522	0.088548	0.270338	11	10	11	1.43005	1.14491	1.24905	FALSE	FALSE	FALSE	0.0787951	0.00467184	0.0359038	0.174341	0.0197261	0.0974231	tr|A0A0G2K8K0|A0A0G2K8K0_RAT
469	TRUE	1482700	598803	373814	578209	125858	120868	182104	0.210183	0.323337	0.314945	11	10	11	0.965609	0.624269	1.54678	FALSE	FALSE	FALSE	0.000521112	0.76086	0.00742094	0.00348016	0.839649	0.028592	sp|P15791-2|KCC2D_RAT;sp|P15791-3|KCC2D_RAT;sp|P15791-4|KCC2D_RAT;sp|P15791|KCC2D_RAT;sp|P15791-5|KCC2D_RAT;sp|P15791-7|KCC2D_RAT;sp|P15791-6|KCC2D_RAT
1141	TRUE	1472500	142606	123601	182110	34069.5	41104.1	41083.5	0.238905	0.332555	0.225597	10	8	10	1.27701	0.866727	1.47337	FALSE	FALSE	FALSE	0.298803	0.0309697	0.00844914	0.450453	0.0872551	0.0316408	sp|Q62785|HAP28_RAT
1197	TRUE	1468600	341891	307929	426575	80042.9	87374.7	145478	0.234118	0.283749	0.341038	11	10	9	1.24769	0.900666	1.3853	FALSE	FALSE	FALSE	0.36414	0.115324	0.0434083	0.517415	0.228878	0.112217	sp|Q63768|CRK_RAT;sp|Q63768-2|CRK_RAT
298	TRUE	1467200	345159	365196	483635	74264.8	61011.2	74327.4	0.215161	0.167064	0.153685	11	10	11	1.40119	1.05805	1.32432	FALSE	FALSE	FALSE	0.51008	0.0002955	0.000827574	0.646187	0.00219846	0.00501678	tr|Q66WT9|Q66WT9_RAT;sp|O55012-2|PICAL_RAT;tr|A0A0G2JUQ5|A0A0G2JUQ5_RAT;sp|O55012|PICAL_RAT;tr|Q498N4|Q498N4_RAT;tr|A0A0G2JTT2|A0A0G2JTT2_RAT;tr|Q66SY1|Q66SY1_RAT;sp|Q05140-2|AP180_RAT;tr|A0A0G2K0B6|A0A0G2K0B6_RAT;sp|Q05140|AP180_RAT;tr|F1LRK0|F1LRK0_RAT
2604	TRUE	1461700	866344	715814	759978	118269	318188	156594	0.136515	0.444513	0.206051	11	10	11	0.877224	0.826246	1.0617	FALSE	FALSE	FALSE	0.159332	0.0873405	0.686598	0.291394	0.187956	0.783968	tr|Q5U302|Q5U302_RAT;tr|A0A0G2JYF7|A0A0G2JYF7_RAT
2495	TRUE	1458300		3.36529e+06								0	1	0													tr|M0R5Y8|M0R5Y8_RAT
385	TRUE	1449200	414377	172448	391012	92633.8	42211.1	91687.1	0.22355	0.244776	0.234486	11	3	11	0.943616	0.416163	2.26742	TRUE	FALSE	TRUE	0.00102476	0.558819	0.00201024	0.00602083	0.681848	0.0102481	sp|P08010|GSTM2_RAT
1419	TRUE	1448700	201916		199569	101904		112214	0.504682		0.562283	3	0	7	0.988374		Inf		FALSE	TRUE		0.976027			0.983398		sp|Q8K3X8|HSBP1_RAT
2579	TRUE	1446200	603419	633606	752161	115643	146234	182326	0.191647	0.230796	0.242403	11	10	11	1.2465	1.05003	1.18711	FALSE	FALSE	FALSE	0.6041	0.0333763	0.119039	0.719141	0.0923844	0.234738	tr|Q5M9H2|Q5M9H2_RAT;sp|P45953|ACADV_RAT
1468	TRUE	1446100	287743	266721	431704	95845.2	73513.5	95266.9	0.333093	0.27562	0.220676	8	8	11	1.50031	0.926941	1.61856	FALSE	FALSE	FALSE	0.630172	0.00477296	0.000775448	0.741151	0.0201318	0.0047511	sp|Q9EPB1|DPP2_RAT
2606	TRUE	1439900	275358	245577	325996	63089.7	73873.4	62004.4	0.229118	0.300815	0.1902	10	5	6	1.1839	0.891846	1.32747	FALSE	FALSE	FALSE	0.428934	0.140172	0.0808057	0.575792	0.263323	0.176837	tr|Q5U3Y8|Q5U3Y8_RAT;tr|M0R5M7|M0R5M7_RAT;tr|A0A0G2K3P1|A0A0G2K3P1_RAT;tr|A0A0G2K5C5|A0A0G2K5C5_RAT
2248	TRUE	1436900	348507	435878	556440	71744.7	129681	94336.8	0.205863	0.297517	0.169536	11	10	7	1.59664	1.2507	1.2766	FALSE	FALSE	FALSE	0.0679695	7.01332e-05	0.0536619	0.156626	0.000669104	0.132153	tr|D4AE68|D4AE68_RAT;sp|P82471|GNAQ_RAT
986	FALSE	161900			53280.5							0	0	1													tr|D3ZH23|D3ZH23_RAT;sp|Q5BJX1|RM41_RAT
177	TRUE	1425800	63302.5									1	0	0													sp|B0BN56|RT31_RAT
2464	TRUE	1424900	384947	353374	301610	89713.4	85928.3	71756.9	0.233054	0.243165	0.237913	11	10	8	0.78351	0.917981	0.853515	FALSE	FALSE	FALSE	0.421438	0.0447936	0.191617	0.56854	0.115056	0.331237	tr|G3V8Q1|G3V8Q1_RAT;tr|A0A0U1RRT4|A0A0U1RRT4_RAT;tr|A0A0U1RRX3|A0A0U1RRX3_RAT
989	FALSE	155680			73154							0	0	1													tr|G3V7W5|G3V7W5_RAT;sp|Q5DWV1|CAD20_RAT
1534	TRUE	1422400	281932	509845	352372	57444.3	209067	107043	0.203752	0.41006	0.303779	11	10	10	1.24985	1.80839	0.691136	FALSE	FALSE	FALSE	0.00249497	0.0720767	0.0481492	0.012118	0.163447	0.121648	sp|Q9QZK5|HTRA1_RAT
170	TRUE	1415300		496207								0	1	0													sp|A2RUW1|TOLIP_RAT
1798	TRUE	1410700	819400	602013	679092	112153	143316	78943.9	0.136872	0.238061	0.116249	11	10	11	0.828768	0.7347	1.12804	FALSE	FALSE	FALSE	0.000982649	0.00288793	0.138438	0.00580749	0.0134245	0.261413	tr|A0A140TAA4|A0A140TAA4_RAT;sp|Q9QZA2|PDC6I_RAT
2160	TRUE	1408800	319604	403090	1.02283e+06	43414.5	130840		0.135838	0.324592		3	6	1	3.20031	1.26122	2.53747	FALSE	TRUE	TRUE	0.330781	0.00504339	0.00711945	0.48356	0.0210071	0.0276994	tr|D4A4L5|D4A4L5_RAT
2371	TRUE	1406600	786641	792684	699798	121847	139586	59823.2	0.154895	0.176093	0.0854865	11	10	11	0.889602	1.00768	0.88282	FALSE	FALSE	FALSE	0.916743	0.0465294	0.0580928	0.946019	0.118672	0.140228	tr|F1M9V7|F1M9V7_RAT
569	TRUE	1404200	241711	335270	336577	40671.4	61262.3	87396.9	0.168265	0.182726	0.259664	11	10	11	1.39248	1.38707	1.0039	FALSE	FALSE	FALSE	0.000530665	0.00388463	0.96908	0.00353219	0.0170864	0.979124	tr|A0A0G2JSG6|A0A0G2JSG6_RAT;sp|P29410-2|KAD2_RAT;sp|P29410|KAD2_RAT
1728	TRUE	1402800	281862	270475	397123	67909	100684	88403.3	0.24093	0.37225	0.222609	10	9	9	1.40893	0.959603	1.46824	FALSE	FALSE	FALSE	0.77396	0.00517043	0.0119292	0.848962	0.0213807	0.0414868	tr|A0A0G2K583|A0A0G2K583_RAT
1201	TRUE	1400500	348973	422276	511330	77818.7	106044	102524	0.222994	0.251126	0.200505	11	10	11	1.46524	1.21005	1.21089	FALSE	FALSE	FALSE	0.0848351	0.000457993	0.0653446	0.183719	0.00311575	0.152319	sp|Q641W2|MYG1_RAT
1645	TRUE	1392500	914865	694728	930877	124836	167927	100070	0.136453	0.241716	0.107501	11	10	11	1.0175	0.759377	1.33992	FALSE	FALSE	FALSE	0.00279906	0.743405	0.00083963	0.0131641	0.826324	0.0050745	tr|F1LZX9|F1LZX9_RAT;tr|A0A0G2JVZ6|A0A0G2JVZ6_RAT
1120	TRUE	1388700	425605	528984	578069	116308	121299	156356	0.273277	0.229307	0.27048	11	10	11	1.35823	1.2429	1.09279	FALSE	FALSE	FALSE	0.0607865	0.0173175	0.434935	0.144803	0.055993	0.581415	sp|Q5XIM7|SYK_RAT
1402	TRUE	1387700	759919	941848	808087	129713	241944	123353	0.170694	0.256882	0.152649	11	10	11	1.06339	1.23941	0.85798	FALSE	FALSE	FALSE	0.0422985	0.382743	0.121835	0.110273	0.533576	0.238042	sp|Q80U96|XPO1_RAT
2493	TRUE	1386700	213019	189489	375551	51182.9	71229.2	87694.1	0.240274	0.375901	0.233508	11	10	11	1.76299	0.889539	1.98191	FALSE	FALSE	FALSE	0.392136	3.39284e-05	4.06814e-05	0.542385	0.000359869	0.000413732	tr|M0R4H5|M0R4H5_RAT;sp|P36202|PDLI4_RAT
500	TRUE	1379400	264419	356764	316331	100058	80935.4	51208.4	0.378407	0.22686	0.161882	11	10	10	1.19633	1.34924	0.886669	FALSE	FALSE	FALSE	0.0322948	0.157291	0.198519	0.0898646	0.288451	0.340378	sp|P19234|NDUV2_RAT
1003	FALSE	3629.2			39557.1							0	0	1													tr|A0A0G2K1Q1|A0A0G2K1Q1_RAT;sp|Q5FVQ8|NLRX1_RAT
2119	TRUE	1379100	186640	332835	376695	82487.5	79356.8	136191	0.441961	0.238427	0.361542	9	8	11	2.0183	1.7833	1.13178	FALSE	TRUE	FALSE	0.00208499	0.00178094	0.427864	0.0104984	0.00937122	0.575126	tr|D3ZZR5|D3ZZR5_RAT;tr|D3ZLF6|D3ZLF6_RAT
2581	TRUE	1375300	773626	909131	982875	176588	92082.8	182782	0.22826	0.101287	0.185967	11	10	11	1.27048	1.17516	1.08112	FALSE	FALSE	FALSE	0.0429091	0.0128824	0.265067	0.11143	0.0438795	0.41464	tr|Q5PPJ6|Q5PPJ6_RAT
953	TRUE	1368700	415447	581366	616767	73521	113166	87781	0.176969	0.194655	0.142324	11	10	11	1.48459	1.39938	1.06089	FALSE	FALSE	FALSE	0.000727488	1.05063e-05	0.430592	0.00454057	0.000136242	0.577438	sp|Q4KM49|SYYC_RAT;tr|A0A0H2UHG0|A0A0H2UHG0_RAT
1849	TRUE	1361500	361716	507669	463421	61419.4	175066	88392.3	0.1698	0.344842	0.190739	11	10	11	1.28117	1.4035	0.91284	FALSE	FALSE	FALSE	0.0175749	0.00522728	0.467185	0.0565481	0.0214608	0.60918	tr|B1WC49|B1WC49_RAT
1159	TRUE	1357200	379982	237061	423532	78935.9	60235.9	120376	0.207736	0.254094	0.28422	11	9	10	1.11461	0.623874	1.7866	FALSE	FALSE	FALSE	0.000299968	0.334776	0.000613891	0.00221766	0.487444	0.00395476	tr|F1LSX3|F1LSX3_RAT;sp|Q63072|BST1_RAT
758	TRUE	1352700	129863	173190	236195	47922.6	79806.5	53048.2	0.369023	0.460802	0.224595	11	9	7	1.8188	1.33364	1.36379	FALSE	FALSE	FALSE	0.149859	0.000441044	0.0940963	0.27736	0.00303654	0.198398	tr|A0A140TA99|A0A140TA99_RAT;sp|P62870|ELOB_RAT;tr|F1M937|F1M937_RAT;tr|F1LZ51|F1LZ51_RAT;tr|M0R6V0|M0R6V0_RAT
399	TRUE	1352000	233756	350314	337432	78385.8	49000.7	80745	0.335331	0.139877	0.239293	11	10	11	1.44352	1.49863	0.963228	FALSE	FALSE	FALSE	0.000707584	0.00624283	0.667626	0.00443678	0.02499	0.769835	sp|P09456|KAP0_RAT
1953	TRUE	1352000	315723	328864	346308	56484.1	63748.5	58515.9	0.178904	0.193844	0.168971	11	10	10	1.09687	1.04162	1.05304	FALSE	FALSE	FALSE	0.622145	0.238023	0.531857	0.734397	0.387391	0.662812	tr|D3ZAZ0|D3ZAZ0_RAT
2628	TRUE	1349900	275168	256415	392542		52645.4	172900		0.205313	0.440462	1	7	5	1.42655	0.931849	1.53088	FALSE	FALSE	FALSE	0.750312	0.569008	0.0743739	0.831444	0.690614	0.167708	tr|Q641Z9|Q641Z9_RAT
1000	TRUE	1345700	273994	372380	339948	81063.4	132843	71880.1	0.295858	0.35674	0.211444	11	10	11	1.24071	1.35908	0.912906	FALSE	FALSE	FALSE	0.0521857	0.0570914	0.489236	0.129559	0.138288	0.628996	sp|Q5FVM4|NONO_RAT
782	TRUE	1345400	380342	244097	342550	96531	49419	91467.6	0.253801	0.202457	0.26702	11	10	9	0.900636	0.641782	1.40334	FALSE	FALSE	FALSE	0.000757052	0.384416	0.00871636	0.00465977	0.534845	0.0324595	sp|P63086|MK01_RAT
714	TRUE	1340100	300560	223043	351227	59160.7	72742.4	76439.2	0.196835	0.326137	0.217635	11	10	11	1.16858	0.74209	1.57471	FALSE	FALSE	FALSE	0.0144871	0.0974919	0.000905664	0.0480146	0.203358	0.00543263	sp|P61621|S61A1_RAT
813	TRUE	1339400		1.08674e+06								0	1	0													sp|P82808|GFPT1_RAT;tr|A0A0G2KB56|A0A0G2KB56_RAT
1018	FALSE	78014			63647.6							0	0	1													sp|Q5I0K8|RT07_RAT
2326	TRUE	1338200	448770	366521	566389	96919.9	54944.3	136239	0.215968	0.149907	0.24054	10	10	9	1.26209	0.816724	1.54531	FALSE	FALSE	FALSE	0.0313515	0.0430562	0.000507044	0.0880347	0.111668	0.00340323	tr|F1LVV4|F1LVV4_RAT
2516	TRUE	1337800	352607	378736	410433	136509	163232	196980	0.387143	0.430993	0.479932	6	6	8	1.16399	1.0741	1.08369	FALSE	FALSE	FALSE	0.769745	0.550604	0.754812	0.845779	0.675941	0.834354	tr|M0RC65|M0RC65_RAT
2329	TRUE	1337300	183389	252365	218281	57615.1	81354.6	77731.5	0.314168	0.322369	0.356107	8	10	5	1.19026	1.37612	0.864942	FALSE	FALSE	FALSE	0.0603004	0.37118	0.452001	0.144089	0.524072	0.59594	tr|F1LWE6|F1LWE6_RAT
1206	TRUE	1335400	722826	569293	676213	461374	170773	147190	0.638292	0.299974	0.217668	7	10	6	0.935513	0.787594	1.18781	FALSE	FALSE	FALSE	0.346259	0.817712	0.224014	0.49837	0.882222	0.372149	sp|Q641Y2|NDUS2_RAT
425	TRUE	1330800	263520	333865	388836	33241.7	102843	106822	0.126145	0.308039	0.274722	6	8	8	1.47555	1.26694	1.16465	FALSE	FALSE	FALSE	0.135656	0.017584	0.312153	0.257613	0.0565481	0.463429	sp|P11348|DHPR_RAT
744	TRUE	1326200	323290	353414	291481	137515	144254	64639.8	0.42536	0.408173	0.221764	10	10	7	0.901609	1.09318	0.824757	FALSE	FALSE	FALSE	0.638411	0.579941	0.307571	0.746895	0.699105	0.459008	sp|P62749|HPCL1_RAT
939	TRUE	1322700	199571	272668	256305	42436	62339.1	44779	0.212636	0.228627	0.17471	6	10	8	1.28428	1.36627	0.939991	FALSE	FALSE	FALSE	0.0242395	0.0336744	0.541895	0.0728093	0.0928652	0.670178	sp|Q4FZY0|EFHD2_RAT
1027	FALSE	233640			64476.5							0	0	1													sp|Q5M854|MGT4A_RAT;tr|F1LMP1|F1LMP1_RAT
943	TRUE	1322000	684242	542820	743553	274045	106607	171517	0.40051	0.196395	0.230673	10	10	10	1.08668	0.793316	1.3698	FALSE	FALSE	FALSE	0.145664	0.569007	0.00562112	0.270596	0.690614	0.0228436	sp|Q4G061|EIF3B_RAT
203	TRUE	1311000	308491	250414	314749	49012.8	65400.5	94017.1	0.158879	0.261169	0.298705	11	10	11	1.02029	0.81174	1.25691	FALSE	FALSE	FALSE	0.0318102	0.846772	0.0874724	0.0889103	0.900243	0.188138	sp|B3GNI6-3|SEP11_RAT;tr|A0A0G2JUL7|A0A0G2JUL7_RAT;sp|B3GNI6|SEP11_RAT;sp|B3GNI6-2|SEP11_RAT
1030	FALSE	74200		207778								0	1	0													sp|Q5M9G9|FAKD4_RAT
2273	TRUE	1301000	279453	456416	568984	69875	65406.3	101831	0.250042	0.143304	0.17897	11	10	11	2.03606	1.63325	1.24663	FALSE	TRUE	FALSE	9.48747e-06	1.80449e-07	0.00772811	0.000125882	4.66489e-06	0.0295201	tr|F1LM47|F1LM47_RAT
869	TRUE	1296800	375131	445766	446502	70228.8	62811.7	62799.2	0.187211	0.140907	0.140647	11	10	11	1.19026	1.18829	1.00165	FALSE	FALSE	FALSE	0.0257431	0.020672	0.978871	0.0763527	0.0647479	0.984769	tr|G3V7J0|G3V7J0_RAT;sp|Q02253|MMSA_RAT
1033	FALSE	88513			90612.7							0	0	1													sp|Q5PPJ4|DOHH_RAT
2293	TRUE	1289500			104235							0	0	1													tr|F1LPG5|F1LPG5_RAT;tr|F1M7T1|F1M7T1_RAT;tr|D3ZV29|D3ZV29_RAT
353	TRUE	1289400	508021	235131	439279	240161		135411	0.472738		0.308257	10	1	8	0.864687	0.462837	1.86823	FALSE	FALSE	FALSE	0.3068	0.481657	0.198184	0.458199	0.622781	0.33995	sp|P04905|GSTM1_RAT;tr|G3V983|G3V983_RAT
779	TRUE	1287700	194515	299358			83241.7			0.278067		1	3	0		1.539		FALSE			0.389269			0.53935			sp|P63045|VAMP2_RAT
2644	TRUE	1283900	173665	198111	284082	38755.8	24324.3	39722.8	0.223165	0.122781	0.139829	11	10	11	1.63581	1.14077	1.43395	FALSE	FALSE	FALSE	0.103582	1.99044e-06	1.10196e-05	0.212194	3.45267e-05	0.000141072	tr|Q6AY58|Q6AY58_RAT
1056	TRUE	1281000	902901									1	0	0													tr|M0R6G0|M0R6G0_RAT;sp|Q5RK28|NMES1_RAT
1040	FALSE	1950.7	133847									1	0	0													sp|Q5PQM2|KLC4_RAT
1649	TRUE	1279000	546347	336079	600529	108863	50190.9	127231	0.199256	0.149343	0.211864	11	10	11	1.09917	0.615139	1.78687	FALSE	FALSE	FALSE	2.20079e-05	0.295965	6.6623e-06	0.00025561	0.447353	9.36696e-05	tr|Q5XI19|Q5XI19_RAT;tr|A0A0G2JWC7|A0A0G2JWC7_RAT
1042	FALSE	86057		252438								0	1	0													sp|Q5PQN9|RM38_RAT
1043	FALSE	66227			438932							0	0	1													sp|Q5PQR6|THEGL_RAT
1838	TRUE	1278700	265438	631236	451877	119221	165603	169884	0.449148	0.262347	0.375952	3	4	8	1.70239	2.37809	0.715861	FALSE	FALSE	FALSE	0.0234971	0.11936	0.113017	0.0711661	0.23514	0.225362	tr|B1WBS4|B1WBS4_RAT
159	TRUE	1277500	411544	471929	406819	89925.9	118298	73749.4	0.218508	0.250669	0.181283	11	10	11	0.988519	1.14673	0.862035	FALSE	FALSE	FALSE	0.201001	0.894162	0.142606	0.343313	0.931835	0.266771	sp|A0JPJ7|OLA1_RAT
2291	TRUE	1274400	805162	831174	999996	461403	363529	651860	0.573056	0.437368	0.651863	9	8	8	1.24198	1.03231	1.20311	FALSE	FALSE	FALSE	0.899935	0.483775	0.53266	0.935176	0.623846	0.662931	tr|F1LP76|F1LP76_RAT;sp|Q8VHU4|ELP1_RAT
1047	FALSE	1306700	339650		2.09014e+06							1	0	1	6.15382												sp|Q5RJM0|MK67I_RAT;tr|A0A1B0GWS6|A0A1B0GWS6_RAT
364	TRUE	1273100	438642	1.06781e+06	521170	105554	224882	109911	0.240637	0.210601	0.210892	11	10	11	1.18814	2.43436	0.488073	TRUE	FALSE	TRUE	9.00106e-08	0.0875909	7.94328e-07	2.76444e-06	0.188191	1.61567e-05	sp|P05708|HXK1_RAT
660	TRUE	1267500	316120	714409	524448	92095.9	170104	182521	0.291332	0.238104	0.348024	10	10	8	1.65902	2.25993	0.734101	TRUE	FALSE	FALSE	4.02396e-06	0.00609646	0.0366554	6.17778e-05	0.0244285	0.0989079	sp|P50442|GATM_RAT;tr|A0A140TA89|A0A140TA89_RAT
1853	TRUE	1262300	290113	174149	246004	59918.2	72290	58126.4	0.206534	0.415104	0.236283	11	5	7	0.847957	0.600279	1.41261	FALSE	FALSE	FALSE	0.00452988	0.143177	0.0848672	0.0192893	0.267339	0.183719	tr|B1WC84|B1WC84_RAT
1287	TRUE	1259900	298340	241774	387490	64173	58768.9	117393	0.2151	0.243073	0.302957	9	8	9	1.29882	0.810398	1.60269	FALSE	FALSE	FALSE	0.0787492	0.0628844	0.00637061	0.174336	0.148063	0.0253496	sp|Q6AY86|VP26A_RAT;tr|A0A0G2JXT0|A0A0G2JXT0_RAT
699	TRUE	1255200	407588	427674	353554	175856	80669.7	164699	0.431455	0.188624	0.465838	11	10	8	0.867428	1.04928	0.826689	FALSE	FALSE	FALSE	0.744715	0.506488	0.227863	0.827301	0.643382	0.376143	sp|P60123|RUVB1_RAT
1053	FALSE	26969			55035.6							0	0	1													sp|Q5RJY4-2|DRS7B_RAT;sp|Q5RJY4|DRS7B_RAT
1373	TRUE	1255000	277215	292663	476464	53167.4	96589.5	144544	0.191791	0.330037	0.303367	11	9	6	1.71875	1.05572	1.62803	FALSE	FALSE	FALSE	0.654868	0.000815414	0.0108231	0.759715	0.00495055	0.0385152	sp|Q6TUG0|DJB11_RAT
2467	TRUE	1254900	363602	315356	472557	119963	49486.9	109583	0.329929	0.156924	0.231894	11	10	10	1.29965	0.86731	1.49849	FALSE	FALSE	FALSE	0.251978	0.0432971	0.000622731	0.401942	0.112002	0.00399885	tr|G3V8T5|G3V8T5_RAT
1057	FALSE	1174900		536168	700557							0	1	1			1.3066			FALSE							sp|Q5RK30|SBDS_RAT
2631	TRUE	1247500	179618	189323	336583	62918.4	71517.9	76717.5	0.350289	0.377756	0.22793	9	2	8	1.87388	1.05403	1.77782	FALSE	FALSE	FALSE	0.850344	0.000323946	0.0400531	0.902549	0.00236642	0.105866	tr|Q66HI5|Q66HI5_RAT;sp|P19132|FRIH_RAT
1029	TRUE	1247300	344014	322119	367515	35359.4	74677	59353.8	0.102785	0.231831	0.1615	11	10	11	1.06831	0.936352	1.14093	FALSE	FALSE	FALSE	0.393884	0.272604	0.137745	0.54424	0.42301	0.260597	sp|Q5M9G3|CAPR1_RAT;tr|A0A0G2K8H0|A0A0G2K8H0_RAT
395	TRUE	1246700	320695	534173	353357	103432	127330	66385.4	0.322525	0.238368	0.187871	10	10	8	1.10185	1.66568	0.661503	FALSE	FALSE	FALSE	0.000649894	0.451087	0.00226779	0.00414591	0.595477	0.0112882	sp|P09034|ASSY_RAT
1271	TRUE	1244500	281402	268102	385812	92107.9	142427	179055	0.327318	0.531242	0.464098	8	7	6	1.37104	0.952736	1.43905	FALSE	FALSE	FALSE	0.831019	0.178558	0.213199	0.889971	0.314784	0.358042	sp|Q6AXN3|TMED5_RAT;tr|Q6QI88|Q6QI88_RAT
2087	TRUE	1240200	593744	560454	516259	101334	107530	72912.7	0.170669	0.191863	0.141233	11	10	11	0.869496	0.943931	0.921144	FALSE	FALSE	FALSE	0.474055	0.0527993	0.280044	0.615933	0.130758	0.431425	tr|D3ZVQ0|D3ZVQ0_RAT
1687	TRUE	1239800	250632	343225	326787	53228.8	113962	107284	0.212378	0.332031	0.328301	9	8	5	1.30385	1.36944	0.952105	FALSE	FALSE	FALSE	0.0447511	0.0963101	0.800848	0.115021	0.201461	0.868941	tr|A0A0G2K0W9|A0A0G2K0W9_RAT;sp|P48004-2|PSA7_RAT;tr|F1M6I7|F1M6I7_RAT
2491	TRUE	1238100			125245							0	0	1													tr|M0R3V4|M0R3V4_RAT
1296	TRUE	1234500	265563	305298	416043	52834.3	60794.2	178315	0.198952	0.199131	0.428597	5	9	8	1.56664	1.14962	1.36274	FALSE	FALSE	FALSE	0.244905	0.097543	0.0991496	0.394936	0.203358	0.205538	sp|Q6AYE2|SHLB1_RAT;tr|A0A0G2K714|A0A0G2K714_RAT
1494	TRUE	1233000	268800	313985	282604	58139.6	63919.3	63238.1	0.216293	0.203575	0.22377	11	9	11	1.05135	1.1681	0.900056	FALSE	FALSE	FALSE	0.115441	0.599935	0.286348	0.228882	0.715858	0.437937	sp|Q9JHL4-4|DBNL_RAT;sp|Q9JHL4-3|DBNL_RAT;sp|Q9JHL4-2|DBNL_RAT;sp|Q9JHL4|DBNL_RAT
2397	TRUE	1228700	213142	477702			274160			0.573915		1	4	0		2.24124		FALSE			0.45156			0.595649			tr|F7FNS3|F7FNS3_RAT
297	TRUE	1225300	512399	474776	415350	71442.8	86252.2	82159.8	0.139428	0.181669	0.197809	11	10	11	0.810598	0.926574	0.874834	FALSE	FALSE	FALSE	0.288204	0.00780578	0.122411	0.439936	0.02976	0.238918	sp|O54975|XPP1_RAT;tr|A0A0G2JV31|A0A0G2JV31_RAT
2621	TRUE	1223100	491273	664500	777987	67632	289282	182525	0.137667	0.435338	0.234612	5	8	6	1.58361	1.35261	1.17079	FALSE	FALSE	FALSE	0.221294	0.00917592	0.417748	0.368701	0.0339187	0.565116	tr|Q5XIH3|Q5XIH3_RAT
388	TRUE	1222300	108855	83051.6	196262	37529	18047.5	64510.2	0.344761	0.217305	0.328694	11	10	11	1.80297	0.762955	2.36314	FALSE	FALSE	TRUE	0.0631735	0.000921896	3.65129e-05	0.14838	0.00551349	0.000381009	sp|P08082-2|CLCB_RAT;sp|P08082|CLCB_RAT
1072	FALSE	81963			89707.6							0	0	1													sp|Q5U2V8|EMC3_RAT
599	TRUE	1219100		962981			473096			0.491283		0	4	0													tr|G3V7A5|G3V7A5_RAT;sp|P35952|LDLR_RAT
2601	TRUE	1218500	701836	459124	644218	150277	182294	155844	0.21412	0.397047	0.241912	11	10	11	0.917904	0.654176	1.40314	FALSE	FALSE	FALSE	0.00342491	0.387894	0.0213648	0.0154025	0.537631	0.0661583	tr|Q5U2V1|Q5U2V1_RAT;tr|A0A096MJW1|A0A096MJW1_RAT
1895	TRUE	1216100	637132	1.04564e+06	1.25929e+06			767734			0.609655	1	1	4	1.9765	1.64117	1.20433	FALSE	FALSE	FALSE		0.520974	0.819499		0.654197	0.883403	tr|B4F778|B4F778_RAT
1559	TRUE	1214500		252656			17985.2			0.0711847		0	2	0													sp|Q9WVJ4|SYJ2B_RAT
2332	TRUE	1214400			5.98817e+06							0	0	1													tr|F1LX91|F1LX91_RAT
2671	TRUE	1211700	375920	330157	373200	65254.1	113667	127021	0.173585	0.34428	0.340357	11	10	11	0.992764	0.878264	1.13037	FALSE	FALSE	FALSE	0.266253	0.950256	0.42519	0.415612	0.968936	0.572436	tr|Q6P685|Q6P685_RAT
2649	TRUE	1210300	345327	293618	357823	42673.3	79676	64155.3	0.123574	0.271359	0.179293	11	9	8	1.03619	0.850262	1.21867	FALSE	FALSE	FALSE	0.0795768	0.615681	0.0897509	0.175586	0.730028	0.191636	tr|Q6AYF8|Q6AYF8_RAT
584	TRUE	1200300	396786	549369	451199	57421	213386	78817.6	0.144715	0.38842	0.174685	11	10	11	1.13713	1.38455	0.821305	FALSE	FALSE	FALSE	0.0338008	0.0790487	0.1702	0.0931353	0.174783	0.305486	tr|A0A0G2K890|A0A0G2K890_RAT;sp|P31977|EZRI_RAT
1224	TRUE	1198100	281005	521599	156317	132281	119721	17013.5	0.470744	0.229527	0.108839	7	10	2	0.556278	1.85619	0.299688	FALSE	FALSE	TRUE	0.00139559	0.245318	0.00198831	0.00773464	0.39525	0.0101622	sp|Q64559-1|BACH_RAT;tr|F8WG67|F8WG67_RAT;sp|Q64559|BACH_RAT
1820	TRUE	1197600	749523									1	0	0													tr|B0BNB0|B0BNB0_RAT
1467	TRUE	1193900	418586	523518	430671	87344.8	122400	109937	0.208666	0.233803	0.25527	11	10	11	1.02887	1.25068	0.822648	FALSE	FALSE	FALSE	0.0344529	0.778226	0.0827139	0.0945568	0.852941	0.18052	tr|M0R961|M0R961_RAT;sp|Q99PF5|FUBP2_RAT;tr|A0A0G2K2B3|A0A0G2K2B3_RAT
722	TRUE	1186300	298417	372948	298456	60970.5	161797	80604.8	0.204313	0.433831	0.270072	11	10	9	1.00013	1.24976	0.800262	FALSE	FALSE	FALSE	0.170766	0.999008	0.229478	0.306156	0.999257	0.377391	sp|P62138|PP1A_RAT;tr|A0A0G2JYS8|A0A0G2JYS8_RAT;sp|P63088|PP1G_RAT;tr|A0A0G2JVK2|A0A0G2JVK2_RAT;sp|P63088-2|PP1G_RAT
798	TRUE	1184600	245848	327310	387779	53559.1	89343.3	56470.6	0.217854	0.272962	0.145626	6	10	5	1.57731	1.33135	1.18475	FALSE	FALSE	FALSE	0.0640379	0.00207542	0.194316	0.149621	0.010487	0.33518	sp|P70470|LYPA1_RAT
1513	TRUE	1179500	905623	941787	1.15119e+06	122986	150376	224220	0.135803	0.159671	0.194772	11	10	11	1.27116	1.03993	1.22235	FALSE	FALSE	FALSE	0.551869	0.00465468	0.0223991	0.676044	0.0196951	0.0686675	sp|Q9JLA3|UGGG1_RAT
1873	TRUE	1177600	361681	483544	496781	118633	66826.5	166043	0.328005	0.138201	0.334238	8	6	7	1.37353	1.33694	1.02737	FALSE	FALSE	FALSE	0.0441111	0.089954	0.858811	0.113624	0.191726	0.908496	tr|B2RYP4|B2RYP4_RAT
2078	TRUE	1177200	167235	151367	158287	21641.9	56928.9	6982.02	0.12941	0.376099	0.0441098	6	3	2	0.946497	0.905117	1.04572	FALSE	FALSE	FALSE	0.547431	0.602822	0.881257	0.673076	0.717961	0.923732	tr|D3ZUP5|D3ZUP5_RAT
1136	TRUE	1176700	534651	360763	423248	232951	269844	112647	0.435707	0.747982	0.266149	11	10	11	0.791634	0.674764	1.1732	FALSE	FALSE	FALSE	0.129491	0.168749	0.489481	0.248978	0.303763	0.629041	tr|Q5D023|Q5D023_RAT;sp|Q62698|DC1L2_RAT;tr|A0A096MIY2|A0A096MIY2_RAT;tr|A0A096MKA1|A0A096MKA1_RAT;tr|A0A096MIX4|A0A096MIX4_RAT
1091	FALSE	97298			45929.9							0	0	1													sp|Q5XI64|ABHD6_RAT
2260	TRUE	1173600	320265	290239	558620	59764.4	44295.4	186727	0.186609	0.152617	0.334265	11	10	11	1.74425	0.906247	1.92469	FALSE	FALSE	FALSE	0.21032	0.000652577	0.000291616	0.354993	0.00414591	0.00217599	tr|E9PT65|E9PT65_RAT;tr|A0A0G2K095|A0A0G2K095_RAT
1886	TRUE	1173400		191302	270453		133723			0.699016		0	2	1			1.41375			FALSE			0.713402			0.804258	tr|B2RZ66|B2RZ66_RAT
897	TRUE	1167800		154807	158177							0	1	1			1.02177			FALSE							sp|Q27W01|RBM8A_RAT
2108	TRUE	1166900	385756	358904	317753	77629.6	105606	76289.5	0.20124	0.294245	0.240091	11	10	10	0.823714	0.930392	0.885342	FALSE	FALSE	FALSE	0.511937	0.0575613	0.331097	0.647359	0.13928	0.483841	tr|D3ZYS7|D3ZYS7_RAT;tr|F1M2M6|F1M2M6_RAT
1799	TRUE	1166400	259091	255516	310770	100599	41556	68422.5	0.388276	0.162636	0.220171	9	9	11	1.19946	0.986198	1.21625	FALSE	FALSE	FALSE	0.922713	0.189181	0.0483381	0.949977	0.328159	0.121971	tr|A0A140TAI1|A0A140TAI1_RAT;sp|Q9JJP9|UBQL1_RAT
575	TRUE	1161700	239598	297709	334262	82230.4	57161.4	51642.7	0.343201	0.192004	0.154498	6	9	7	1.39509	1.24253	1.12278	FALSE	FALSE	FALSE	0.128441	0.028046	0.207349	0.247672	0.0810824	0.35131	sp|P30713|GSTT2_RAT;tr|A0A0G2K3C6|A0A0G2K3C6_RAT;tr|A0A0G2JZV9|A0A0G2JZV9_RAT
2180	TRUE	1161300	132322	182802	234386	23346.5	31684.8	64122.2	0.176437	0.173329	0.273575	10	10	9	1.77133	1.38149	1.28219	FALSE	FALSE	FALSE	0.000741471	0.000201492	0.0371884	0.00459208	0.00156469	0.100144	tr|D4A720|D4A720_RAT;tr|A0A0G2K1A3|A0A0G2K1A3_RAT
487	TRUE	1156900	248500	202865	230770	68795.7	80472.6	82958.2	0.276844	0.396681	0.359484	4	7	2	0.928654	0.816359	1.13756	FALSE	FALSE	FALSE	0.367748	0.791931	0.679729	0.520144	0.862535	0.780199	sp|P17955|NUP62_RAT
1100	FALSE	35129			86972.5							0	0	1													sp|Q5XIA4|CNO10_RAT;tr|A0A0G2K8P0|A0A0G2K8P0_RAT;tr|A0A0G2K7B7|A0A0G2K7B7_RAT
1101	FALSE	442900		128962			86234.8			0.668684		0	2	0													sp|Q5XIA8|GHITM_RAT
2680	TRUE	1156500	377823	334166	494322	56103.9	49170.1	176036	0.148492	0.147143	0.356116	11	9	10	1.30834	0.884452	1.47927	FALSE	FALSE	FALSE	0.0841713	0.0506846	0.0174944	0.182625	0.126854	0.0563506	tr|Q6PCT9|Q6PCT9_RAT
1182	TRUE	1153200	339653	321613	347306	150580	110631	115806	0.443334	0.34399	0.333441	11	10	11	1.02253	0.946885	1.07989	FALSE	FALSE	FALSE	0.75988	0.89504	0.610006	0.83903	0.932266	0.72445	sp|Q63525|NUDC_RAT;tr|A0A0G2K0V8|A0A0G2K0V8_RAT
1069	TRUE	1152300	234285	213400	236568							1	1	1	1.00974	0.910855	1.10857	FALSE	FALSE	FALSE							sp|Q5U2R7|MESD_RAT
1105	FALSE	1880900			1.04826e+06							0	0	1													sp|Q5XIC1|GMPPA_RAT;tr|A0A0G2K824|A0A0G2K824_RAT
499	TRUE	1151400	361282	449152	418541	45616.2	121725	187688	0.126262	0.271011	0.448434	4	7	2	1.15849	1.24322	0.931847	FALSE	FALSE	FALSE	0.205858	0.551515	0.782639	0.349374	0.676001	0.855905	sp|P19139|CSK21_RAT
1850	TRUE	1151200			511446							0	0	1													tr|B1WC56|B1WC56_RAT;tr|D3ZVC6|D3ZVC6_RAT
2523	TRUE	1151100	251713	242879			58502.2			0.24087		1	8	0		0.964902	0	FALSE		TRUE	0.890793			0.929658			tr|O89035|O89035_RAT
422	TRUE	1151000	236971	438634	273552	136571	78503.8		0.576319	0.178973		2	10	1	1.15437	1.85101	0.623644	FALSE	FALSE	FALSE	0.0128062	0.862929	0.0759382	0.0437462	0.911135	0.169991	tr|A0A0G2K2S2|A0A0G2K2S2_RAT;sp|P11167|GTR1_RAT
673	TRUE	1146900	120019	130998	233629	31585.8	37401.1	30099.5	0.263174	0.28551	0.128835	6	10	9	1.9466	1.09148	1.78346	FALSE	FALSE	FALSE	0.558096	8.98395e-06	5.05601e-06	0.681298	0.000119996	7.47581e-05	tr|D3ZN59|D3ZN59_RAT;sp|P52925|HMGB2_RAT;tr|D3ZS25|D3ZS25_RAT
1888	TRUE	1146000	246131	216417	263443	66538.1	63629.9	45477.7	0.270336	0.294016	0.172628	7	10	6	1.07033	0.879273	1.21729	FALSE	FALSE	FALSE	0.366905	0.601824	0.137487	0.519317	0.71707	0.260355	tr|D3Z8H0|D3Z8H0_RAT;tr|B2RZ74|B2RZ74_RAT
2583	TRUE	1145700	209384	280633	269923	83977.2	35694.1	57496.6	0.401069	0.127191	0.213011	4	7	7	1.28913	1.34028	0.961835	FALSE	FALSE	FALSE	0.0753921	0.186173	0.682821	0.169168	0.323808	0.781956	tr|Q5PQZ9|Q5PQZ9_RAT
1112	TRUE	1137300	304717	292626	418701	75015.6	84052.3	80681.1	0.246181	0.287235	0.192694	11	10	11	1.37406	0.960319	1.43084	FALSE	FALSE	FALSE	0.731352	0.00264202	0.00236169	0.819218	0.0126634	0.01164	sp|Q5XIF6|TBA4A_RAT
2412	TRUE	1133800			380353							0	0	1													tr|G3V6N2|G3V6N2_RAT;tr|A0A0G2K8M5|A0A0G2K8M5_RAT
2598	TRUE	1133100	430635	435275	540750	70225	122104	111391	0.163073	0.280521	0.205994	11	10	11	1.2557	1.01077	1.24232	FALSE	FALSE	FALSE	0.915083	0.0117241	0.0522695	0.945279	0.0408863	0.129687	tr|Q5U2S7|Q5U2S7_RAT
1322	TRUE	1131000	203881	162434	268994	62674.8	36588.2	140968	0.307409	0.225249	0.524057	10	9	9	1.31937	0.796711	1.65602	FALSE	FALSE	FALSE	0.101206	0.202554	0.0432627	0.208607	0.345083	0.111986	sp|Q6IUR5|NENF_RAT
1533	TRUE	1124300	259856	101154	185180	79809.8	33188.5	61521.5	0.30713	0.328098	0.332226	11	9	9	0.712622	0.389269	1.83067	TRUE	FALSE	FALSE	2.79008e-05	0.0336675	0.00236847	0.000309221	0.0928652	0.0116571	sp|Q9QZA6|CD151_RAT
2250	TRUE	1111600	509977	456376	488362	113985	91940.9	99354.2	0.22351	0.201459	0.203444	11	10	11	0.957617	0.894895	1.07009	FALSE	FALSE	FALSE	0.253284	0.640564	0.454684	0.4032	0.748539	0.597547	tr|D4AE96|D4AE96_RAT
1552	TRUE	1109900	135207	237511	403333		92794.5	86956.6		0.390696	0.215595	1	6	4	2.98306	1.75664	1.69817	FALSE	FALSE	FALSE	0.354222	0.0702751	0.022018	0.506693	0.160269	0.0677099	sp|Q9WUS0|KAD4_RAT
2314	TRUE	1106100	692473	834859	2.29701e+06	330946			0.477919			3	1	1	3.31711	1.20562	2.75138	FALSE	FALSE		0.745228	0.0523113		0.827641	0.129694		tr|F1LT49|F1LT49_RAT
2542	TRUE	1101700	370652	428412	415509	157142	206272	184480	0.423961	0.481479	0.443985	8	6	7	1.12102	1.15583	0.969882	FALSE	FALSE	FALSE	0.561837	0.619335	0.907323	0.684833	0.732274	0.940658	tr|Q4G079|Q4G079_RAT
2067	TRUE	1096100	409239	349716	509411	64853.3	96686.6	76148.8	0.158473	0.276471	0.149484	11	10	11	1.24478	0.854552	1.45664	FALSE	FALSE	FALSE	0.110995	0.00340362	0.000457416	0.222489	0.0153412	0.00311575	tr|D3ZTT7|D3ZTT7_RAT
2347	TRUE	1093500	549210	334197	973861	80174		223573	0.145981		0.229574	11	1	9	1.77321	0.608506	2.91403	FALSE	FALSE	FALSE	0.0280034	1.43179e-05	0.0264822	0.0810178	0.000174914	0.0781158	tr|F1M265|F1M265_RAT
1125	FALSE	121130		135728								0	1	0													tr|F1M7S2|F1M7S2_RAT;sp|Q5XIU5|PSMF1_RAT
2618	TRUE	1093400	362737	360297	401290	93479.1	58148.7	63270.3	0.257704	0.161391	0.157667	11	10	11	1.10628	0.993273	1.11377	FALSE	FALSE	FALSE	0.9442	0.270716	0.139907	0.965155	0.420776	0.263138	tr|Q5XIC6|Q5XIC6_RAT
2045	TRUE	1092800	143922	150949	301793	50989.8	40357.4	76656.8	0.354288	0.267358	0.254004	5	7	10	2.09692	1.04883	1.99931	FALSE	TRUE	FALSE	0.794744	0.00118239	0.000265242	0.86491	0.00671482	0.00200155	tr|D3ZPW7|D3ZPW7_RAT
1278	TRUE	1091000	307503	311211	481773	64595.2	71514	128550	0.210063	0.229792	0.266827	8	10	11	1.56672	1.01206	1.54806	FALSE	FALSE	FALSE	0.91066	0.00270456	0.00151342	0.942654	0.012886	0.00822359	sp|Q6AXV4|SAM50_RAT
1977	TRUE	1085800	623387	584784	778561	167172	98362	200636	0.268168	0.168202	0.257701	11	10	11	1.24892	0.938075	1.33137	FALSE	FALSE	FALSE	0.532301	0.0627587	0.0123887	0.662812	0.147926	0.0427576	tr|D3ZD97|D3ZD97_RAT
1624	TRUE	1081500	206113	228955	227883	55239.2	93881	51934.7	0.268004	0.410041	0.227901	9	7	8	1.10562	1.11082	0.995318	FALSE	FALSE	FALSE	0.551626	0.417384	0.978185	0.676001	0.565019	0.984327	tr|A0A0G2JU77|A0A0G2JU77_RAT;tr|D4A190|D4A190_RAT
1677	TRUE	1081500	498777	411109	490490	97538	105535	99830.8	0.195554	0.256709	0.203533	11	10	11	0.983385	0.824235	1.19309	FALSE	FALSE	FALSE	0.0625385	0.84587	0.0925677	0.147745	0.900028	0.196055	tr|A0A0G2JZM2|A0A0G2JZM2_RAT;tr|B5DFC3|B5DFC3_RAT
1697	TRUE	1080800	521816	711329	572510	93742.9	363807	108308	0.179648	0.511447	0.18918	11	10	11	1.09715	1.36318	0.804847	FALSE	FALSE	FALSE	0.110976	0.254269	0.240872	0.222489	0.404147	0.391075	tr|A0A0G2K261|A0A0G2K261_RAT;tr|A0A0G2K150|A0A0G2K150_RAT;tr|D4A8P9|D4A8P9_RAT
334	TRUE	1080200	1.38205e+06	315198	759161	502607	142205	258921	0.363669	0.451159	0.341062	11	10	11	0.549302	0.228066	2.40852	TRUE	FALSE	TRUE	3.37607e-06	0.00157751	0.000125253	5.36822e-05	0.0084996	0.00105217	sp|P02454|CO1A1_RAT
2489	TRUE	1073900	251562	412242	420438	46571.2	69887.7	89651.8	0.185128	0.169531	0.213234	10	10	9	1.67131	1.63873	1.01988	FALSE	FALSE	FALSE	1.01707e-05	6.73083e-05	0.825787	0.00013275	0.00064989	0.886874	tr|G3V9Z3|G3V9Z3_RAT;sp|P21396|AOFA_RAT
429	TRUE	1073100	409716	557118	512185	94217.4	109589	77053.1	0.229957	0.196707	0.15044	11	10	11	1.2501	1.35976	0.919347	FALSE	FALSE	FALSE	0.00364608	0.0112492	0.287031	0.0162588	0.0396442	0.43848	sp|P11507-2|AT2A2_RAT;sp|P11507|AT2A2_RAT;tr|G3V9U7|G3V9U7_RAT;sp|P18596-2|AT2A3_RAT;tr|D3ZHJ6|D3ZHJ6_RAT;sp|P18596|AT2A3_RAT
2486	TRUE	1071800	247751	298114	309070	119940	94599.1	52576.5	0.484114	0.317325	0.170112	6	7	6	1.2475	1.20328	1.03675	FALSE	FALSE	FALSE	0.414997	0.278113	0.80618	0.563436	0.429111	0.872616	tr|G3V9T7|G3V9T7_RAT
560	TRUE	1069900	233928	176227	333683	89757.2	117746	179701	0.383696	0.668153	0.538538	11	8	8	1.42643	0.753338	1.89348	FALSE	FALSE	FALSE	0.241015	0.128337	0.0571169	0.391085	0.247672	0.138288	tr|A0A0G2JSL0|A0A0G2JSL0_RAT;sp|P28073|PSB6_RAT
458	TRUE	1068200	276205	203115	212846	155740	159295	35571.3	0.563859	0.784261	0.167123	8	4	7	0.770608	0.73538	1.0479	FALSE	FALSE	FALSE	0.464159	0.313712	0.87568	0.606814	0.465228	0.919751	sp|P13832|MRLCA_RAT
382	TRUE	1065700	428844	448233	667563	170990	117372	269153	0.398722	0.261855	0.403188	10	10	11	1.55666	1.04521	1.48932	FALSE	FALSE	FALSE	0.7709	0.0270047	0.0282036	0.846069	0.0790992	0.0812449	sp|P07872-2|ACOX1_RAT;tr|F1M609|F1M609_RAT;tr|F1LQC1|F1LQC1_RAT;sp|P07872|ACOX1_RAT
1987	TRUE	1059900			348578							0	0	1													tr|D3ZF13|D3ZF13_RAT
1142	FALSE	16628			134769							0	0	1													tr|F1M790|F1M790_RAT;sp|Q62786|FPRP_RAT
1144	FALSE	287290			174767							0	0	1													tr|Q5EBC7|Q5EBC7_RAT;sp|Q62835|RABE2_RAT
2563	TRUE	1056800	353728	177945	293490	111247	26758.2	94231.5	0.314498	0.150373	0.321072	11	5	11	0.829706	0.503056	1.64933	FALSE	FALSE	FALSE	0.00408782	0.185764	0.0191194	0.0177272	0.323775	0.0606583	tr|Q56R17|Q56R17_RAT
1146	FALSE	59362			37916.7							0	0	1													sp|Q62848-3|ARFG1_RAT;sp|Q62848-2|ARFG1_RAT;sp|Q62848|ARFG1_RAT;tr|Q3S4A4|Q3S4A4_RAT;tr|Q3S4A5|Q3S4A5_RAT
2210	TRUE	1051600	118610		231455	34393.6		39791.5	0.289972		0.171919	2	0	3	1.95139				FALSE			0.0476182			0.12107		tr|D4A9P7|D4A9P7_RAT
1070	TRUE	1049500	249336	305626	328678	44535.1	45667.1	31492.6	0.178615	0.149421	0.0958161	9	8	2	1.31821	1.22576	1.07543	FALSE	FALSE	FALSE	0.0213143	0.0436586	0.527475	0.0661227	0.112719	0.659056	sp|Q5U2U2|CRKL_RAT
2522	TRUE	1049200	270528	200063	479261	165925	86299.4	148169	0.613338	0.431361	0.309161	3	5	8	1.77158	0.739528	2.39555	FALSE	FALSE	TRUE	0.448138	0.0735843	0.00298351	0.593812	0.166301	0.0138207	tr|O88321|O88321_RAT
1002	TRUE	1039300	286501	298458	533308	61907.2	37997	309012	0.21608	0.127311	0.579424	10	8	9	1.86145	1.04173	1.78688	FALSE	FALSE	FALSE	0.639505	0.0239709	0.0503579	0.747519	0.0721649	0.126194	sp|Q5FVQ4|MLEC_RAT;tr|A0A0G2K121|A0A0G2K121_RAT
1151	FALSE	155820			128106							0	0	1													tr|Q5U202|Q5U202_RAT;tr|G3V9V9|G3V9V9_RAT;sp|Q62908|CSRP2_RAT
2554	TRUE	1036700	368397	372629	393434	55187.2	88478.9	62097.1	0.149804	0.237445	0.157834	11	10	11	1.06796	1.01149	1.05583	FALSE	FALSE	FALSE	0.895672	0.32948	0.53709	0.932681	0.482054	0.666085	tr|Q4QQV4|Q4QQV4_RAT
1153	FALSE	37691			55564.3							0	0	1													sp|Q62950|DPYL1_RAT
1900	TRUE	1032800	394469	383437	402594	79815.5	95468.7	61026.2	0.202337	0.248981	0.151583	11	10	11	1.0206	0.972033	1.04996	FALSE	FALSE	FALSE	0.776243	0.791274	0.586447	0.851	0.862288	0.70525	tr|B5DEH4|B5DEH4_RAT
808	TRUE	1031200	339724	331365	374221	83325.3	78371.6	93325.4	0.245274	0.236511	0.249386	11	7	11	1.10154	0.975396	1.12933	FALSE	FALSE	FALSE	0.834698	0.371353	0.328898	0.891903	0.524091	0.48151	sp|P70645|BLMH_RAT;tr|A1A5L1|A1A5L1_RAT;tr|A0A096MJX0|A0A096MJX0_RAT
1932	TRUE	1029600	409670	472957	533142	77289.3	155232	104182	0.188663	0.328216	0.195411	11	10	11	1.30139	1.15448	1.12725	FALSE	FALSE	FALSE	0.244713	0.00496069	0.30576	0.394912	0.0207057	0.457499	tr|D3Z941|D3Z941_RAT
1606	TRUE	1021100	382945	275410	340547	51896.8	58345.5	46270.9	0.13552	0.21185	0.135872	11	10	11	0.889285	0.71919	1.23651	FALSE	FALSE	FALSE	0.000261823	0.0567101	0.0102797	0.00198322	0.13772	0.0370422	tr|A0A0G2JSS9|A0A0G2JSS9_RAT;sp|Q0ZHH6-2|ATLA3_RAT;sp|Q0ZHH6|ATLA3_RAT
1473	TRUE	1019200	235546	222538	272380	105539	72274	54724.8	0.448062	0.324772	0.200913	11	10	7	1.15638	0.944775	1.22397	FALSE	FALSE	FALSE	0.747942	0.409329	0.145201	0.829505	0.557977	0.27025	sp|Q9EPT8|CLIC5_RAT
2637	TRUE	1016500	231495	179638	250412	56380.7	25415.9	85541.2	0.24355	0.141484	0.341602	11	9	8	1.08172	0.775989	1.39398	FALSE	FALSE	FALSE	0.0202559	0.567805	0.0312822	0.0637592	0.689662	0.0879017	tr|Q68G33|Q68G33_RAT;tr|F6T071|F6T071_RAT;sp|Q9R064|GORS2_RAT
876	TRUE	1016300	507970	787869	727944		238459			0.302664		1	5	1	1.43305	1.55102	0.923941	FALSE	FALSE	FALSE	0.344285		0.829807	0.496778		0.889761	sp|Q04931|SSRP1_RAT
2205	TRUE	1012100	490277	718691	660909	121363	114937	202964	0.247541	0.159925	0.307098	11	10	11	1.34803	1.46589	0.919602	FALSE	FALSE	FALSE	0.000296268	0.0266322	0.438608	0.00219846	0.078352	0.584976	tr|D4A9D6|D4A9D6_RAT
1340	TRUE	1010000	337806	410976	381312	51404.7	105607	205054	0.152172	0.256967	0.537758	11	10	11	1.12879	1.2166	0.927822	FALSE	FALSE	FALSE	0.0544339	0.502715	0.686362	0.133405	0.64031	0.783968	tr|F1M6V1|F1M6V1_RAT;sp|Q6P747|HP1B3_RAT;tr|A0A096MKG6|A0A096MKG6_RAT;tr|A0A096MJ10|A0A096MJ10_RAT
1588	TRUE	1004100	586077	340645	527782			34461.6			0.0652952	1	1	6	0.900533	0.581229	1.54936	FALSE	FALSE	FALSE		0.178097	0.00400947		0.314654	0.0174468	tr|A0A096MJ11|A0A096MJ11_RAT
2043	TRUE	1001200			167100							0	0	1													tr|D3ZPP2|D3ZPP2_RAT
1330	TRUE	999640	118341	152333								1	1	0		1.28724		FALSE									tr|A0A0G2JT00|A0A0G2JT00_RAT;tr|G3V616|G3V616_RAT;sp|Q6MGD0|CUTA_RAT
1445	TRUE	997190		319780			30577.6			0.0956208		0	6	0		Inf	0	TRUE		TRUE							tr|A0A0G2KAY8|A0A0G2KAY8_RAT;sp|Q923V8|SEP15_RAT
847	TRUE	993740	301992	458922	310032	68266.5	136494	129411	0.226054	0.297423	0.41741	4	8	5	1.02662	1.51965	0.675566	FALSE	FALSE	FALSE	0.0587613	0.914395	0.0771715	0.14133	0.945056	0.171888	sp|P97576|GRPE1_RAT;tr|A0A0G2JZA2|A0A0G2JZA2_RAT
453	TRUE	990560	308540	239297	395550	60638.9	84906.1	123736	0.196535	0.354815	0.312819	10	8	10	1.28201	0.775578	1.65297	FALSE	FALSE	FALSE	0.0604525	0.0611968	0.00785185	0.144272	0.145184	0.0299072	tr|G3V9U2|G3V9U2_RAT;sp|P13437|THIM_RAT;tr|A0A0G2K642|A0A0G2K642_RAT
1881	TRUE	990540	169307	374966	391270	18853.7	78904.9	101318	0.111358	0.210432	0.258948	2	6	3	2.31101	2.21471	1.04348	TRUE	FALSE	FALSE	0.0131894	0.0617923	0.796139	0.0446936	0.14625	0.865707	tr|B2RYU7|B2RYU7_RAT
1883	TRUE	989780		102958								0	1	0													tr|B2RZ08|B2RZ08_RAT
537	TRUE	987040	333499	577669	468925	60508.6	179541	107266	0.181436	0.310803	0.228749	11	10	11	1.40608	1.73215	0.811754	FALSE	FALSE	FALSE	0.000421819	0.00160304	0.104624	0.00293443	0.00857594	0.213348	sp|P24155|THOP1_RAT;tr|A0A0G2KAW4|A0A0G2KAW4_RAT
1451	TRUE	985950	344510	316941	322113	64598.3	143796	73239	0.187508	0.4537	0.227371	10	9	10	0.93499	0.919976	1.01632	FALSE	FALSE	FALSE	0.590063	0.477635	0.921194	0.707687	0.619581	0.948657	sp|Q99068|AMRP_RAT
391	TRUE	981980	256507	368939	394517	95274.8	106466	152503	0.371432	0.288573	0.386556	9	10	8	1.53804	1.43832	1.06933	FALSE	FALSE	FALSE	0.0273221	0.0385947	0.680688	0.0798538	0.103031	0.780406	tr|G3V796|G3V796_RAT;sp|P08503|ACADM_RAT
2532	TRUE	973340	784962	519226	702758	136645	152754	212665	0.174079	0.294196	0.302615	11	10	11	0.895277	0.661467	1.35347	FALSE	FALSE	FALSE	0.000475563	0.293624	0.0365026	0.00321346	0.444769	0.0986285	tr|Q3KRF2|Q3KRF2_RAT;sp|Q9Z1A6|VIGLN_RAT;tr|Q6P513|Q6P513_RAT
281	TRUE	971750	305315	280274	261783	99674.7	91964.6	48047.6	0.326465	0.328124	0.18354	9	10	7	0.857419	0.917981	0.934027	FALSE	FALSE	FALSE	0.576346	0.307986	0.635044	0.696272	0.459285	0.743493	sp|O35509|RB11B_RAT;tr|A0A0G2JZR4|A0A0G2JZR4_RAT;tr|B5DEP2|B5DEP2_RAT
962	TRUE	970380	484655	641954		185849			0.383466			5	1	0		1.32456		FALSE			0.482857			0.623228			sp|Q4QQW8|PLBL2_RAT
1177	FALSE	21565			153831							0	0	1													sp|Q63433|PKN1_RAT
202	TRUE	969620	245712		373734	63361.1		130750	0.257867		0.349848	9	0	4	1.52102	0		TRUE	FALSE			0.03244			0.0901435		sp|B2RZ78|VPS29_RAT;sp|B2RZ78-2|VPS29_RAT;tr|A0A0G2JTS3|A0A0G2JTS3_RAT
1179	FALSE	103890			36905.9							0	0	1													sp|Q63450|KCC1A_RAT
1399	TRUE	964720		141451			5471.88			0.038684		0	2	0													sp|Q7TQ16|QCR8_RAT
2576	TRUE	964060	190525	149068	269877	46102.1	50415.2	59411	0.241974	0.338202	0.220141	11	10	10	1.41649	0.782407	1.81043	FALSE	FALSE	FALSE	0.0637411	0.00275719	0.000114594	0.149274	0.0130284	0.000987482	tr|Q5M7T6|Q5M7T6_RAT;tr|A0A1B0GWX7|A0A1B0GWX7_RAT
2009	TRUE	957080	473994	450589	458941	62539.1	88307.7	77324.6	0.131941	0.195983	0.168485	11	10	11	0.968241	0.95062	1.01854	FALSE	FALSE	FALSE	0.488575	0.621125	0.819692	0.628481	0.734058	0.883403	tr|D3ZJ32|D3ZJ32_RAT
1899	TRUE	950140	206589	194802	231937	54628	66497.9	54843	0.264428	0.341362	0.236456	10	2	5	1.1227	0.942941	1.19063	FALSE	FALSE	FALSE	0.791083	0.412779	0.474049	0.862288	0.561632	0.615933	tr|B4F7C7|B4F7C7_RAT
1882	TRUE	948120	131236	198093	152005	42128.9	85597.2	37687.4	0.321016	0.432106	0.247936	4	5	2	1.15826	1.50944	0.767341	FALSE	FALSE	FALSE	0.199434	0.590558	0.513612	0.341072	0.707857	0.648612	tr|B2RYW7|B2RYW7_RAT
1478	TRUE	943080	181322	407667	286430	36369.4	95917.5	85180	0.200579	0.235284	0.297385	2	9	6	1.57967	2.2483	0.702608	TRUE	FALSE	FALSE	0.0113047	0.155047	0.0264853	0.0397699	0.284726	0.0781158	tr|Q642E6|Q642E6_RAT;sp|Q9EQV6|TPP1_RAT
896	TRUE	942670	627285	744133	787815	78435.3	128753	124291	0.125039	0.173024	0.157766	11	10	11	1.25591	1.18628	1.0587	FALSE	FALSE	FALSE	0.0200026	0.00169681	0.438833	0.0630737	0.00899873	0.584976	sp|Q1JU68|EIF3A_RAT
2163	TRUE	932150	1.0736e+06	1.13891e+06	1.07437e+06	418313	702277	342299	0.389638	0.616621	0.318603	11	9	10	1.00073	1.06084	0.943333	FALSE	FALSE	FALSE	0.799067	0.996344	0.798744	0.867589	0.997339	0.867589	tr|D4A4Z9|D4A4Z9_RAT
2686	TRUE	929840		382328			328958			0.860407		0	2	0													tr|Q6TUH5|Q6TUH5_RAT;sp|Q5XI41|TRAM1_RAT
1387	TRUE	928780		170979								0	1	0													sp|Q75Q41|TOM22_RAT
1767	TRUE	928160	687901	288631	421575	183429	188291	221875	0.26665	0.65236	0.526301	11	6	8	0.612843	0.419582	1.4606	TRUE	FALSE	FALSE	0.000697297	0.0107609	0.260704	0.00439319	0.0383516	0.410378	tr|E2RUH2|E2RUH2_RAT;tr|A0A0G2K9E0|A0A0G2K9E0_RAT
961	TRUE	927080	126151			42729.9			0.33872			2	0	0													sp|Q4QQV8|CHMP5_RAT
473	TRUE	920280			253885							0	0	1													sp|P16409|MYL3_RAT;sp|P02600-2|MYL1_RAT;sp|P02600|MYL1_RAT
1126	TRUE	919310	254622	261762	252076	80525.7	80295.8	126073	0.316256	0.306752	0.500138	9	9	3	0.990003	1.02804	0.963	FALSE	FALSE	FALSE	0.852968	0.967524	0.876749	0.90467	0.978513	0.919909	sp|Q5XIU9|PGRC2_RAT
749	TRUE	919090	366384	401234	357136	78646	92375.3	127437	0.214654	0.230228	0.35683	11	9	7	0.974757	1.09512	0.890093	FALSE	FALSE	FALSE	0.373844	0.850381	0.434658	0.526165	0.902549	0.581333	sp|P62815|VATB2_RAT;tr|D3ZZS8|D3ZZS8_RAT
882	TRUE	917180	387482	487363	350332	81741	177896	137348	0.210954	0.365017	0.39205	11	10	9	0.904124	1.25777	0.718833	FALSE	FALSE	FALSE	0.10926	0.462053	0.0798582	0.220061	0.604653	0.175772	sp|Q07205|IF5_RAT
857	TRUE	916940	805806			380377			0.472045			6	0	0	0	0		TRUE	TRUE								sp|P97826|STAR_RAT
1158	TRUE	915980	430040	411509	474481	180448	164654	147228	0.419607	0.400123	0.310293	4	5	6	1.10334	0.956909	1.15303	FALSE	FALSE	FALSE	0.876659	0.679254	0.51967	0.919909	0.779877	0.653379	tr|A0A0G2JSM7|A0A0G2JSM7_RAT;sp|Q63028|ADDA_RAT;sp|Q63028-2|ADDA_RAT;tr|D3ZZ99|D3ZZ99_RAT
598	TRUE	914890		253980	284642		23746.1	50320.9		0.093496	0.176787	0	2	2			1.12073			FALSE			0.517374			0.6509	sp|P35738|ODBB_RAT;tr|A0A0A0MXW1|A0A0A0MXW1_RAT
2432	TRUE	907870	341278	295583	366997	76287.2	40320.1	129685	0.223534	0.136409	0.353368	11	10	6	1.07536	0.866107	1.2416	FALSE	FALSE	FALSE	0.107529	0.610438	0.121843	0.21761	0.724748	0.238042	tr|G3V7G9|G3V7G9_RAT
2507	TRUE	907360	171999	198057	242188	56433.3	65594.4	117596	0.328103	0.331189	0.485556	10	7	3	1.40808	1.15151	1.22282	FALSE	FALSE	FALSE	0.394089	0.164292	0.456611	0.544335	0.297344	0.599504	tr|M0R979|M0R979_RAT;tr|A0A0G2JV24|A0A0G2JV24_RAT
1202	FALSE	37402		103565								0	1	0													sp|Q641W4|RFC2_RAT
2407	TRUE	905250	255713	319273	207273	98452.2	141849	124084	0.38501	0.444286	0.59865	7	8	4	0.810568	1.24856	0.649203	FALSE	FALSE	FALSE	0.339023	0.491125	0.210736	0.491664	0.630143	0.35529	tr|G3V6H0|G3V6H0_RAT;sp|P10536|RAB1B_RAT
1673	TRUE	904910	498309	594917	520610	120366	214072	195613	0.241549	0.359835	0.375738	11	10	8	1.04475	1.19387	0.875098	FALSE	FALSE	FALSE	0.212193	0.761804	0.458476	0.356802	0.840459	0.601347	tr|A0A0G2JZF0|A0A0G2JZF0_RAT;tr|B5DEG8|B5DEG8_RAT
1578	TRUE	904450		273649			135154			0.493897		0	2	0													sp|Q9Z269|VAPB_RAT
1759	TRUE	903610		239430			110823			0.462861		0	4	0													tr|A0A0G2K8Q8|A0A0G2K8Q8_RAT
449	TRUE	900610			254801							0	0	1													sp|P13109|FGF2_RAT
2549	TRUE	900080	198432	222817		92935.3	81858.9		0.468349	0.367382		4	8	0		1.12289	0	FALSE		TRUE	0.650747			0.756029			tr|Q4KM38|Q4KM38_RAT
278	TRUE	897430	407530	569622	545965	80960.8	127462	107881	0.198662	0.223766	0.197597	11	10	11	1.33969	1.39774	0.958469	FALSE	FALSE	FALSE	0.00232066	0.00281528	0.650354	0.0114801	0.0132249	0.756029	sp|O35303-2|DNM1L_RAT;sp|O35303-6|DNM1L_RAT;sp|O35303-3|DNM1L_RAT;sp|O35303-5|DNM1L_RAT;sp|O35303-4|DNM1L_RAT;sp|O35303|DNM1L_RAT
1211	FALSE	2704.5			122151							0	0	1													sp|Q641Z7|ASM3A_RAT
436	TRUE	894960	95534.2	61756.6		87878.9			0.919868			3	1	0		0.646434		FALSE			0.770886			0.846069			sp|P11951|CX6C2_RAT
2413	TRUE	893590			179903							0	0	1													tr|G3V6N5|G3V6N5_RAT
1214	FALSE	652210			387654							0	0	1													tr|A0A0G2JV57|A0A0G2JV57_RAT;tr|A0A0U1RRY3|A0A0U1RRY3_RAT;tr|A0A0U1RRZ2|A0A0U1RRZ2_RAT;sp|Q64270|EI2BA_RAT
1122	TRUE	891320	379635	585640	471131	92092.5	183971	128906	0.242581	0.314136	0.27361	11	10	11	1.24101	1.54264	0.804473	FALSE	FALSE	FALSE	0.00382249	0.0698387	0.112331	0.0168636	0.159455	0.224494	sp|Q5XIN6|LETM1_RAT
2567	TRUE	890510	393079	357599	491650	92113.2	149740	77751.1	0.234338	0.418737	0.158143	11	10	11	1.25077	0.90974	1.37486	FALSE	FALSE	FALSE	0.516487	0.0134166	0.0171624	0.650192	0.0452146	0.0557292	tr|Q5BJZ3|Q5BJZ3_RAT
1279	TRUE	887830	251198	324942	300599	77486.7	157806	85406	0.308468	0.485643	0.284119	10	10	11	1.19666	1.29357	0.925084	FALSE	FALSE	FALSE	0.201268	0.182697	0.660944	0.343476	0.320098	0.76455	sp|Q6AY09|HNRH2_RAT
708	TRUE	885200	186559	125046	145047	56496.9	4668.09	43185.1	0.302837	0.037331	0.297731	10	2	8	0.777488	0.670278	1.15995	FALSE	FALSE	FALSE	0.169393	0.106103	0.5489	0.304511	0.215757	0.674055	sp|P61212|ARL1_RAT
1364	TRUE	884150	306973	301870	372473	48546	88175.2	78121.9	0.158144	0.292096	0.209739	11	9	11	1.21337	0.983379	1.23388	FALSE	FALSE	FALSE	0.871208	0.0284353	0.0737891	0.916496	0.0817363	0.16667	sp|Q6Q0N1|CNDP2_RAT
2587	TRUE	882180	454513	389330	590972	142000	244966	201111	0.312421	0.629198	0.340306	2	8	2	1.30023	0.856586	1.51792	FALSE	FALSE	FALSE	0.734302	0.515208	0.318774	0.821426	0.649398	0.471164	tr|Q5RK08|Q5RK08_RAT
525	TRUE	880380	308336	238491	268019	51941	109050	57561.6	0.168456	0.457249	0.214767	11	9	9	0.869244	0.773477	1.12381	FALSE	FALSE	FALSE	0.0754436	0.117207	0.482872	0.169168	0.231785	0.623228	sp|P21775|THIKA_RAT;sp|P07871|THIKB_RAT;tr|F1LPD6|F1LPD6_RAT;sp|P21775-2|THIKA_RAT
488	TRUE	879550		212969			92390			0.43382		0	3	0													sp|P18297|SPRE_RAT;tr|D3ZT59|D3ZT59_RAT
2221	TRUE	878470		344708			39522.6			0.114655		0	3	0													tr|D4AB01|D4AB01_RAT
1204	TRUE	875800	320159	303062	381184	52905.5	65828.4	88578.2	0.165248	0.217211	0.232376	11	10	9	1.19061	0.946597	1.25778	FALSE	FALSE	FALSE	0.517801	0.0719189	0.042128	0.651233	0.163182	0.11008	sp|Q641X8|EIF3E_RAT;tr|A0A0G2K273|A0A0G2K273_RAT
1459	TRUE	873970	290168	292054	384965	27253.1	45379.8	83468.1	0.0939219	0.155381	0.21682	10	9	7	1.3267	1.0065	1.31813	FALSE	FALSE	FALSE	0.912728	0.00409471	0.0126599	0.944307	0.0177378	0.0434155	sp|Q99N27|SNX1_RAT
1232	TRUE	872020	200507	690380	316396		308944	89241.9		0.447499	0.282058	1	10	9	1.57797	3.44316	0.458292	FALSE	FALSE	TRUE	0.164863	0.252948	0.00278185	0.298242	0.403008	0.0131294	sp|Q66H12|NAGAB_RAT
1227	FALSE	20428			87023.9							0	0	1													tr|A0A0G2K5P7|A0A0G2K5P7_RAT;sp|Q64611|CSAD_RAT
1228	FALSE	4484200			2.36858e+06			234080			0.0988272	0	0	3													sp|Q64620|PPP6_RAT
2042	TRUE	870920	209261	305711	259322	25918	65320.4	84133.3	0.123855	0.213667	0.324436	8	10	10	1.23923	1.46091	0.848259	FALSE	FALSE	FALSE	0.00122748	0.126062	0.185327	0.00690605	0.244659	0.323153	tr|D3ZPL1|D3ZPL1_RAT
1595	TRUE	870210			109688							0	0	1													tr|A0A096MKC0|A0A096MKC0_RAT;tr|B2RYE6|B2RYE6_RAT
892	TRUE	868300	147559	180574	138273	31628	47856.9		0.214342	0.265027		8	10	1	0.937068	1.22374	0.765739	FALSE	FALSE	FALSE	0.113291	0.789917	0.421185	0.225626	0.861513	0.568436	sp|Q09167|SRSF5_RAT;sp|Q09167-2|SRSF5_RAT
2361	TRUE	867540	1.15657e+06	709963	910263	191010	188235	213856	0.165152	0.265134	0.234939	11	10	11	0.787036	0.613851	1.28213	FALSE	FALSE	FALSE	3.3654e-05	0.00991959	0.0351783	0.000358648	0.0360688	0.0961523	tr|F1M853|F1M853_RAT
1815	TRUE	866080	432263	382683	355253	196802	95910.6	116053	0.455282	0.250627	0.326677	9	8	8	0.821846	0.885302	0.928322	FALSE	FALSE	FALSE	0.528054	0.34958	0.614376	0.659573	0.501887	0.728776	tr|B0BN63|B0BN63_RAT
2531	TRUE	865890	182211	279654	199300	30754.9	112647	44496.7	0.168787	0.402808	0.223265	3	5	4	1.09379	1.53479	0.712666	FALSE	FALSE	FALSE	0.204198	0.59625	0.224911	0.347118	0.712386	0.373021	tr|Q3KRE2|Q3KRE2_RAT
2577	TRUE	864280	97196.9		241508							1	0	1	2.48472												tr|Q5M949|Q5M949_RAT
2006	TRUE	862700	346984	400320	511969	84025.2	50600.6	56454.5	0.242159	0.1264	0.110269	11	10	11	1.47548	1.15371	1.2789	FALSE	FALSE	FALSE	0.0982533	2.72591e-05	0.000138347	0.20452	0.000305104	0.00114774	tr|D3ZIE9|D3ZIE9_RAT
894	TRUE	860530	409791	475091	622810	85536.4	185122	276200	0.208732	0.389655	0.443474	11	10	10	1.51983	1.15935	1.31093	FALSE	FALSE	FALSE	0.304846	0.0247582	0.177074	0.456617	0.0740816	0.313981	tr|D4ACS0|D4ACS0_RAT;sp|Q10728-2|MYPT1_RAT;tr|D4A1S6|D4A1S6_RAT;sp|Q10728-3|MYPT1_RAT;tr|D3ZR53|D3ZR53_RAT;tr|A0A0G2JWJ0|A0A0G2JWJ0_RAT;sp|Q10728|MYPT1_RAT
1569	TRUE	860420	137101		113237							1	0	1	0.825935				FALSE								sp|Q9Z1B2|GSTM5_RAT
1088	TRUE	857720	448408	391965		42928.7			0.0957359			4	1	0		0.874126		FALSE			0.324423			0.476622			sp|Q5XI22|THIC_RAT;tr|F1LS48|F1LS48_RAT;tr|D3ZKB6|D3ZKB6_RAT;tr|A0A096MJY8|A0A096MJY8_RAT
2691	TRUE	855560	427155	400492	541930	84204.2	90545.4	141734	0.197128	0.226085	0.261536	2	9	3	1.2687	0.937582	1.35316	FALSE	FALSE	FALSE	0.713088	0.390318	0.0660615	0.804206	0.54043	0.15341	tr|Q76GL9|Q76GL9_RAT
1570	TRUE	855410	291311	314090	361768	64882.3	81716.3	124697	0.222726	0.260168	0.344689	11	8	9	1.24187	1.0782	1.1518	FALSE	FALSE	FALSE	0.5068	0.120489	0.372832	0.643456	0.236319	0.525294	sp|Q9Z1E1|FLOT1_RAT;sp|Q9Z1E1-2|FLOT1_RAT
1231	TRUE	852740	326126	214052	368060	60779.1	60248.7	113798	0.186367	0.281467	0.309183	11	10	10	1.12858	0.656348	1.71948	FALSE	FALSE	FALSE	0.000445307	0.299003	0.0013643	0.00305539	0.450453	0.00759269	sp|Q64678|CP1B1_RAT;tr|A0A0G2K173|A0A0G2K173_RAT;tr|D4A6I4|D4A6I4_RAT;tr|M0RDN3|M0RDN3_RAT
273	TRUE	851020	150248			43512.3			0.289604			2	0	0													sp|O35165|GOSR2_RAT
1703	TRUE	848780	113039									1	0	0													tr|D4A9G3|D4A9G3_RAT;tr|A0A0G2K2P3|A0A0G2K2P3_RAT
690	TRUE	847310	552285			117988			0.213636			4	0	0													sp|P56522|ADRO_RAT
1247	TRUE	842750	208534	268233	304523	43829.7	72656.4	95745.2	0.21018	0.270871	0.314411	7	10	6	1.4603	1.28628	1.13529	FALSE	FALSE	FALSE	0.0726109	0.0359106	0.403941	0.164473	0.0974231	0.552797	sp|Q66HG6|CAH5B_RAT
1852	TRUE	838530	360743	461356	306700	114476	117948	48386.2	0.317333	0.255655	0.157764	10	10	8	0.850189	1.2789	0.664779	FALSE	FALSE	FALSE	0.0687702	0.23162	0.00318498	0.157804	0.379592	0.014523	tr|B1WC67|B1WC67_RAT
556	TRUE	834390	507503	730282	729292	234374	151960	298156	0.461818	0.208084	0.408829	9	10	9	1.43702	1.43897	0.998645	FALSE	FALSE	FALSE	0.0236705	0.0984826	0.992716	0.0715291	0.204714	0.994453	sp|P27881|HXK2_RAT
701	TRUE	832940	142039	296571	227655	35543.8	94797.8		0.250239	0.319646		4	8	1	1.60276	2.08795	0.767625	TRUE	FALSE	FALSE	0.011445	0.120203	0.515141	0.0400875	0.236157	0.649398	sp|P60825|CIRBP_RAT
1430	TRUE	832700	277938	307397	331161	134440	44467.5	102356	0.483703	0.144658	0.309081	6	9	9	1.19149	1.10599	1.07731	FALSE	FALSE	FALSE	0.54696	0.398813	0.531978	0.673076	0.548027	0.662812	sp|Q8VI04|ASGL1_RAT
2654	TRUE	832250	203894	229520	286333	49728.2	66354.5	82343.6	0.243892	0.289102	0.287579	11	9	9	1.40433	1.12568	1.24753	FALSE	FALSE	FALSE	0.3363	0.0126464	0.126571	0.48886	0.0434155	0.245009	tr|Q6AYS3|Q6AYS3_RAT
742	TRUE	830690	178988		216511	62785.5		61071.5	0.35078		0.282072	2	0	2	1.20964				FALSE			0.606219			0.721234		sp|P62744|AP2S1_RAT
1298	TRUE	830580	231245	206282	189371	80392	38569.9	56248.3	0.347649	0.186976	0.297027	9	8	6	0.81892	0.892053	0.918018	FALSE	FALSE	FALSE	0.437152	0.290277	0.515703	0.583524	0.441586	0.649614	sp|Q6AYG5|ECHD1_RAT
723	TRUE	830360	249110	293475		17989.3	19229.5		0.0722142	0.0655236		2	4	0		1.17809		FALSE			0.0537253			0.132153			sp|P62142|PP1B_RAT
1288	TRUE	828590	159064	250225	255326	48725.5	50165.8	85645	0.306327	0.200483	0.335434	5	9	5	1.60518	1.57311	1.02038	FALSE	FALSE	FALSE	0.00646979	0.0604399	0.889116	0.0257187	0.144272	0.928509	tr|A0A1W2Q680|A0A1W2Q680_RAT;sp|Q6AYA1|GAR1_RAT
1748	TRUE	827780	222230	249781	280599	81600.6	77053	62874.2	0.367189	0.308482	0.224071	9	9	6	1.26265	1.12398	1.12338	FALSE	FALSE	FALSE	0.472115	0.163347	0.430916	0.614209	0.296288	0.577485	tr|G3V9Z6|G3V9Z6_RAT;tr|A0A0G2K7G7|A0A0G2K7G7_RAT;sp|B0BNF1|SEPT8_RAT;tr|A0A0G2JVY6|A0A0G2JVY6_RAT
445	TRUE	827120	1.24257e+06	927929	936101	236540	218194	222551	0.190363	0.235141	0.237743	11	10	11	0.75336	0.746783	1.00881	FALSE	FALSE	FALSE	0.00518	0.00527758	0.933286	0.0213982	0.0215789	0.957268	sp|P12785|FAS_RAT
2468	TRUE	825500	126265	132476	204911	13742.2	40604.1	38759.5	0.108836	0.306503	0.189153	7	5	2	1.62287	1.04919	1.54678	FALSE	FALSE	FALSE	0.710768	0.00147104	0.084095	0.803364	0.00802979	0.182625	tr|Q9JKL3|Q9JKL3_RAT;tr|G3V8T9|G3V8T9_RAT;sp|Q63690|BAX_RAT
2236	TRUE	825180	391610	483712	584010	98094.3	130562	172385	0.25049	0.269917	0.295175	10	10	8	1.49131	1.23519	1.20735	FALSE	FALSE	FALSE	0.0913799	0.00867411	0.178601	0.194379	0.0323623	0.314784	tr|D4ADK7|D4ADK7_RAT
1156	TRUE	825050	271385	286654		81361.7	10718.5		0.299801	0.0373919		3	3	0		1.05626		FALSE			0.763395			0.84152			tr|A0A0G2K9I8|A0A0G2K9I8_RAT;sp|Q63009|ANM1_RAT
2602	TRUE	824970	285961	284076	386015	69942.5	188988	124688	0.244588	0.665273	0.323014	7	4	5	1.34989	0.993408	1.35884	FALSE	FALSE	FALSE	0.981049	0.104411	0.361105	0.986391	0.213083	0.514197	tr|Q5U2X8|Q5U2X8_RAT
2216	TRUE	824860	241810	185590	240012	50465.4	83797.4	66098.8	0.208699	0.45152	0.275397	8	4	6	0.992568	0.767503	1.29324	FALSE	FALSE	FALSE	0.171753	0.954799	0.282898	0.307375	0.971035	0.434579	tr|D4AA63|D4AA63_RAT
2277	TRUE	820710	383081	429542	810939	96979	76872	131264	0.253155	0.178963	0.161866	11	10	11	2.11688	1.12128	1.88791	FALSE	TRUE	FALSE	0.241889	3.144e-08	1.6368e-07	0.392092	1.13496e-06	4.37243e-06	tr|F1LMA7|F1LMA7_RAT;sp|Q4TU93|MRC2_RAT
272	TRUE	819920	461721	386312	491109	119516	64636.5	96500.7	0.258848	0.167317	0.196495	11	10	11	1.06365	0.836679	1.27128	FALSE	FALSE	FALSE	0.0926031	0.532931	0.00935027	0.196055	0.662931	0.0344419	sp|O35142|COPB2_RAT
208	TRUE	817560	353930		800814	66391.7		230799	0.187584		0.288205	2	0	2	2.26264				FALSE			0.119141			0.234824		sp|B5DEH2|ERLN2_RAT
1268	FALSE	57392		165730								0	1	0													sp|Q68G38|TOR1A_RAT
2131	TRUE	817300	430410	323295	464850	85328.5	71043.8	258002	0.198249	0.219749	0.555021	11	10	9	1.08002	0.751133	1.43785	FALSE	FALSE	FALSE	0.00579455	0.681009	0.113047	0.023406	0.780476	0.225362	tr|D4A133|D4A133_RAT;tr|A0A1W2Q6N0|A0A1W2Q6N0_RAT
1420	TRUE	815140	199235	502324	300749	66579.4	115683	28563.6	0.334176	0.230295	0.0949746	3	9	5	1.50952	2.52127	0.598716	TRUE	FALSE	FALSE	0.00176454	0.0213428	0.00267629	0.00931557	0.0661412	0.0127818	tr|Q3B8P4|Q3B8P4_RAT;sp|Q8K4F7|DCPS_RAT
910	TRUE	812940	217627	287957	326809	43544.5	90380.7	105762	0.200088	0.313869	0.323619	11	10	7	1.5017	1.32317	1.13493	FALSE	FALSE	FALSE	0.0324707	0.00719171	0.428249	0.0901664	0.0278966	0.57545	sp|Q3B8Q2|IF4A3_RAT
2547	TRUE	810200	380334	189587	158971	78331.5	48880.4	49629.9	0.205955	0.257826	0.312195	11	8	7	0.417977	0.498474	0.838514	TRUE	TRUE	FALSE	1.28152e-05	5.71214e-06	0.250929	0.000160607	8.23329e-05	0.400779	tr|Q4KLZ0|Q4KLZ0_RAT
608	TRUE	808140			117774			52367			0.444639	0	0	3													sp|P38718-2|MPC2_RAT;sp|P38718|MPC2_RAT
1861	TRUE	804080	174187	331869	291462	56982.8	90805.4	73273	0.327136	0.273618	0.251398	9	10	6	1.67327	1.90524	0.878246	FALSE	FALSE	FALSE	0.000336406	0.0039836	0.37266	0.00244643	0.0174001	0.525237	tr|B2GV72|B2GV72_RAT
335	TRUE	803010	205088	162791	244757	37826	55914	58399.4	0.184438	0.343471	0.238601	9	5	7	1.19343	0.793763	1.5035	FALSE	FALSE	FALSE	0.115392	0.121437	0.0349702	0.228882	0.237829	0.0956933	sp|P02696|RET1_RAT
1643	TRUE	799240	353015	294672	319269	83014	58901.5	99719.6	0.235157	0.199889	0.312338	11	10	11	0.904406	0.834729	1.08347	FALSE	FALSE	FALSE	0.0815504	0.398584	0.505424	0.178272	0.547899	0.642931	tr|A0A0G2JVV5|A0A0G2JVV5_RAT;tr|Q5U2N2|Q5U2N2_RAT
2074	TRUE	798710	241983	250526	285828	92047.8	50815.3	84628.6	0.38039	0.202834	0.296082	11	10	11	1.18119	1.03531	1.14091	FALSE	FALSE	FALSE	0.79813	0.258525	0.267048	0.867166	0.408803	0.416419	tr|D3ZUD8|D3ZUD8_RAT
1001	TRUE	797880	215970	178811	222337	50585.8	18747.3	65146.1	0.234226	0.104844	0.293006	10	9	8	1.02948	0.827946	1.24342	FALSE	FALSE	FALSE	0.0535569	0.81811	0.0735702	0.132063	0.882414	0.166301	sp|Q5FVN0|MBOA5_RAT
466	TRUE	794960	272774	214562	343114	125495	39240.4	130243	0.460071	0.182886	0.379592	9	7	5	1.25787	0.786591	1.59914	FALSE	FALSE	FALSE	0.259474	0.340679	0.0314225	0.409496	0.493172	0.0880489	sp|P15429|ENOB_RAT
2562	TRUE	792160	305285	444411	378184	74487.6	79894.9	72069.4	0.243993	0.179777	0.190567	11	10	10	1.23879	1.45572	0.850979	FALSE	FALSE	FALSE	0.000569236	0.0347122	0.0673881	0.00373923	0.095073	0.155634	tr|Q566E4|Q566E4_RAT
2399	TRUE	792020	229580	249264	213991	42632.6	88395.9	58120.1	0.185698	0.354627	0.271601	10	9	10	0.932096	1.08574	0.858488	FALSE	FALSE	FALSE	0.537722	0.502724	0.313607	0.666576	0.64031	0.465228	tr|G3V624|G3V624_RAT
2211	TRUE	790050	273396	410674	315352		78511.2	12495.4		0.191177	0.0396235	1	10	3	1.15346	1.50212	0.767891	FALSE	FALSE	FALSE	0.129835	0.10071	0.0668695	0.2494	0.208013	0.154793	tr|D4A9Q5|D4A9Q5_RAT
190	TRUE	788890	309476	293734	351842	148436	71778.9	144719	0.479638	0.244367	0.411318	7	4	3	1.1369	0.949136	1.19782	FALSE	FALSE	FALSE	0.84891	0.688209	0.509194	0.901999	0.784851	0.646086	sp|B1H267|SNX5_RAT
1168	TRUE	788390	447114	364002	402997	81814.9	73622.1	85681.9	0.182984	0.202258	0.212612	11	10	11	0.901329	0.814114	1.10713	FALSE	FALSE	FALSE	0.0247943	0.231112	0.279649	0.074087	0.379323	0.430982	tr|D3ZQ74|D3ZQ74_RAT;sp|Q63321|PLOD1_RAT
1381	TRUE	787720	222355	183203	238772	33295.6	19990.4	70804.3	0.149741	0.109116	0.296535	11	3	4	1.07383	0.82392	1.30332	FALSE	FALSE	FALSE	0.0803193	0.541379	0.252623	0.176254	0.669745	0.402781	sp|Q711G3|IAH1_RAT
2529	TRUE	786820	206566	159073	146704	24573.1		21717.2	0.11896		0.148034	3	1	4	0.710205	0.770082	0.922246	FALSE	FALSE	FALSE	0.236148	0.0187926	0.645578	0.385279	0.0597634	0.752642	tr|Q3KR55|Q3KR55_RAT;sp|Q7TP17|U2AF4_RAT
1383	TRUE	783320	123600	414584		36146.8	347573		0.292449	0.838366		4	2	0		3.35423		FALSE			0.129822			0.2494			tr|A0A0G2K4G3|A0A0G2K4G3_RAT;sp|Q71UE8|NEDD8_RAT
873	TRUE	782030	475708	509953	526259	94640	84550.1	66001.5	0.198946	0.1658	0.125416	11	10	11	1.10627	1.07199	1.03198	FALSE	FALSE	FALSE	0.394705	0.161707	0.626125	0.54481	0.294737	0.737534	sp|Q04462|SYVC_RAT;tr|A0A0G2JVG2|A0A0G2JVG2_RAT
1442	TRUE	778850	388817	273322	517625	96563.9		89745.3	0.248353		0.173379	9	1	6	1.33128	0.702959	1.89383	FALSE	FALSE	FALSE	0.289367	0.0220074	0.0531585	0.440608	0.0677099	0.131323	sp|Q920Q0|PALM_RAT
2498	TRUE	778510	346580	377230	291620	85172.6	84059.4	86663.2	0.245752	0.222833	0.297179	11	10	9	0.841423	1.08844	0.773056	FALSE	FALSE	FALSE	0.417544	0.171408	0.0432229	0.565045	0.307033	0.111955	tr|M0R735|M0R735_RAT
1264	TRUE	776500	204758	298293	266114	66775.3	79942.9	56789.4	0.326117	0.268001	0.213403	9	10	8	1.29965	1.45681	0.892121	FALSE	FALSE	FALSE	0.0136813	0.0608994	0.351898	0.0459025	0.144884	0.503654	sp|Q68FX0|IDH3B_RAT
1280	TRUE	776180	184395	202405	292612	51744.4	64841.1	74869.1	0.280617	0.320353	0.255865	9	9	8	1.58687	1.09767	1.44567	FALSE	FALSE	FALSE	0.524088	0.00320913	0.0177094	0.656446	0.0146125	0.0569058	sp|Q6AY20|MPRD_RAT
2122	TRUE	771460	462722	457115	490484	49724.8	116516	88649.3	0.107462	0.254894	0.180738	11	10	11	1.06	0.987882	1.073	FALSE	FALSE	FALSE	0.885503	0.375776	0.466593	0.926183	0.527559	0.608702	tr|D3ZZZ9|D3ZZZ9_RAT
973	TRUE	770730		949127			102138			0.107613		0	2	0													sp|Q4V8F9|HSDL2_RAT
1297	FALSE	47261		171600								0	1	0													sp|Q6AYF4|ITB6_RAT
2162	TRUE	770730	95932.1	127176	149288	15172.7	32409.2	29875.9	0.158161	0.254838	0.200122	9	9	8	1.55619	1.32569	1.17388	FALSE	FALSE	FALSE	0.0185975	0.000269252	0.165969	0.0593314	0.002028	0.299701	tr|D4A4U3|D4A4U3_RAT
179	TRUE	767390	285850	279596	261741	126405	84988.1	50710.2	0.442206	0.303968	0.193742	9	8	6	0.915659	0.97812	0.936142	FALSE	FALSE	FALSE	0.907611	0.66736	0.657395	0.940714	0.76975	0.762206	sp|B0BN85|SGT1_RAT;tr|F1LMY6|F1LMY6_RAT
622	TRUE	766600	378907	389671	449199	81666.6	63124.5	98738.1	0.215532	0.161994	0.219809	11	10	11	1.18551	1.02841	1.15276	FALSE	FALSE	FALSE	0.741057	0.0838522	0.120376	0.825985	0.182507	0.236212	sp|P41542|USO1_RAT
319	TRUE	764150	343329	373248	677219	71713.7	97438.1	241308	0.208877	0.261054	0.356323	10	9	8	1.97251	1.08714	1.81439	FALSE	FALSE	FALSE	0.453073	0.000708644	0.0033303	0.596472	0.00443678	0.0150785	tr|G3V743|G3V743_RAT;tr|A0A0G2K8S6|A0A0G2K8S6_RAT;sp|O88941|MOGS_RAT
739	TRUE	761380	248118	167184	181059	110014	54821.6	59900.9	0.443395	0.327912	0.330836	9	8	4	0.729729	0.673808	1.08299	FALSE	FALSE	FALSE	0.0798151	0.283176	0.696297	0.175772	0.434579	0.791508	sp|P62634|CNBP_RAT
249	TRUE	760080	165937	144150	219919	66573.5	43298	33270.1	0.401198	0.300368	0.151283	8	6	11	1.32531	0.868702	1.52563	FALSE	FALSE	FALSE	0.500114	0.0320808	0.00106003	0.638598	0.0895802	0.00617378	tr|A0A0G2K4U8|A0A0G2K4U8_RAT;sp|G3V7P1|STX12_RAT;tr|A0A0G2JVB6|A0A0G2JVB6_RAT
1129	TRUE	759630	245628	189527	189106	104379	69667.6	15638.9	0.424945	0.367587	0.0826994	6	6	3	0.769885	0.771599	0.997779	FALSE	FALSE	FALSE	0.299169	0.396987	0.992292	0.450458	0.546273	0.994453	sp|Q62636|RAP1B_RAT
300	TRUE	758190	367293	430866	383615	45644.9	208906	65596.9	0.124274	0.484852	0.170997	11	10	11	1.04444	1.17308	0.890336	FALSE	FALSE	FALSE	0.336458	0.505917	0.483882	0.48886	0.64315	0.623846	sp|O55096|DPP3_RAT
1240	TRUE	757080	346182	522087	484818	64820.7	123909	162461	0.187244	0.237333	0.335096	9	10	11	1.40047	1.50813	0.928616	FALSE	FALSE	FALSE	0.00140498	0.0274813	0.564563	0.00777589	0.0802021	0.686757	sp|Q66HA8|HS105_RAT
1655	TRUE	755490	304405	238849	384872	143083	97312.2	117337	0.47004	0.407422	0.304872	11	10	8	1.26434	0.784641	1.61136	FALSE	FALSE	FALSE	0.239419	0.210544	0.0106699	0.389347	0.355221	0.0381054	tr|A0A0G2JWX1|A0A0G2JWX1_RAT;sp|F1LMZ8|PSD11_RAT
1598	TRUE	753990	207962		259533	96958.2		128112	0.466231		0.493626	2	0	2	1.24798				FALSE			0.694374			0.790218		tr|A0A096MKH2|A0A096MKH2_RAT;tr|Q4KM55|Q4KM55_RAT
1822	TRUE	752670	176266	178973	203303	37964.9	32877.2	74432	0.215384	0.183699	0.366113	10	2	3	1.15339	1.01536	1.13594	FALSE	FALSE	FALSE	0.927577	0.398535	0.703662	0.95376	0.547899	0.798068	tr|B0BNE6|B0BNE6_RAT
842	TRUE	749740	135434	149807	317420	35130.7	58737.5	133929	0.259394	0.392087	0.42193	10	10	8	2.34373	1.10613	2.11886	FALSE	TRUE	TRUE	0.515038	0.000751407	0.00254742	0.649398	0.00463927	0.0122933	sp|P97521|MCAT_RAT;tr|Q66HP8|Q66HP8_RAT
1528	TRUE	747520	149350	292583	208799	35108	63566.9	43176.4	0.235071	0.217261	0.206784	7	8	5	1.39805	1.95903	0.713641	FALSE	FALSE	FALSE	0.000148269	0.0249708	0.0256706	0.00121247	0.0745033	0.0761943	sp|Q9QYL8|LYPA2_RAT
1086	TRUE	745950	308561	373945	550974	81796.9	71327.9	167497	0.265091	0.190744	0.304002	10	8	9	1.78562	1.2119	1.47341	FALSE	FALSE	FALSE	0.0938874	0.000784468	0.0143874	0.198317	0.00479172	0.0478619	sp|Q5XHZ0|TRAP1_RAT
2428	TRUE	744990	178027	191703		63097.1	6252.6		0.354425	0.0326162		2	2	0		1.07682		FALSE			0.789161			0.861156			tr|G3V762|G3V762_RAT;tr|B0BNN0|B0BNN0_RAT
213	TRUE	739770	334354	394118	448486	69389.3	107188	145991	0.207532	0.271969	0.325521	11	10	11	1.34135	1.17874	1.13795	FALSE	FALSE	FALSE	0.142125	0.0296561	0.347143	0.266243	0.0845778	0.499463	sp|B5DFC8|EIF3C_RAT
1317	FALSE	248000		265586								0	1	0													sp|Q6EV70|OFUT1_RAT
1318	FALSE	149530			239611							0	0	1													sp|Q6GMN2-2|BAIP2_RAT;sp|Q6GMN2|BAIP2_RAT
1115	TRUE	739650	298198	237834	292380	79104.4	37602.6	90371.7	0.265275	0.158104	0.30909	11	8	7	0.980489	0.797572	1.22934	FALSE	FALSE	FALSE	0.0629647	0.887221	0.141418	0.148063	0.927255	0.265291	sp|Q5XIG8|STRAP_RAT;tr|M0RCV0|M0RCV0_RAT
235	TRUE	738750	302268	283842	327833	86832.8	90184.2	74642	0.287271	0.317727	0.227683	10	9	4	1.08458	0.939038	1.15499	FALSE	FALSE	FALSE	0.655897	0.616089	0.413962	0.760689	0.730028	0.562808	sp|E9PU28|IMDH2_RAT
652	TRUE	737420	286649	337571	366948	66400	83143.5	50273.4	0.231642	0.246299	0.137004	11	10	11	1.28013	1.17764	1.08703	FALSE	FALSE	FALSE	0.135718	0.0045199	0.334226	0.257613	0.0192878	0.48682	sp|P49088|ASNS_RAT
2632	TRUE	735790	296841	492918	435539	124521	321582	73838.8	0.419489	0.652404	0.169534	7	6	10	1.46725	1.66055	0.883594	FALSE	FALSE	FALSE	0.162657	0.0111831	0.58929	0.295696	0.0395156	0.707687	tr|Q66HK3|Q66HK3_RAT;sp|Q63921|PGH1_RAT
1546	TRUE	735650		112515	264386		23991.3			0.213228		0	2	1			2.34979			FALSE			0.121666			0.238042	tr|G3V9P0|G3V9P0_RAT;sp|Q9WTV5|PSMD9_RAT
2526	TRUE	734120	278894	265984	266760	32267.6	47651.4	72086.9	0.115699	0.179151	0.270231	11	10	10	0.956493	0.953712	1.00292	FALSE	FALSE	FALSE	0.472349	0.618532	0.977663	0.614314	0.731756	0.984295	tr|Q32KJ5|Q32KJ5_RAT;tr|F7EQ81|F7EQ81_RAT
1879	TRUE	733130			146385							0	0	1													tr|B2RYS9|B2RYS9_RAT
1326	FALSE	368690			168794							0	0	1													tr|A0A0G2JV21|A0A0G2JV21_RAT;sp|Q6MG14|NRM_RAT;tr|A0A0G2JZF3|A0A0G2JZF3_RAT
2476	TRUE	732700	1.42844e+06	1.39602e+06	1.99247e+06	241784	380179	442805	0.169264	0.272331	0.222239	11	10	11	1.39486	0.977304	1.42726	FALSE	FALSE	FALSE	0.816305	0.00139137	0.00380983	0.881178	0.00772189	0.0168499	tr|G3V928|G3V928_RAT
1257	TRUE	731530	302820	262038	308545	107551	73321.7	51143.4	0.355164	0.279813	0.165757	11	5	9	1.0189	0.865326	1.17748	FALSE	FALSE	FALSE	0.45763	0.885386	0.186188	0.600434	0.926183	0.323808	sp|Q68FS2|CSN4_RAT
2689	TRUE	730580		74600.7								0	1	0													tr|Q6YDN8|Q6YDN8_RAT
1586	TRUE	725400	198997	282289	308286	73696.9	55665.2	29943	0.370342	0.197192	0.0971272	4	6	2	1.5492	1.41856	1.09209	FALSE	FALSE	FALSE	0.0748485	0.126538	0.564728	0.168493	0.245009	0.686757	tr|A0A096MJ04|A0A096MJ04_RAT;tr|Q6AXR6|Q6AXR6_RAT;sp|Q9Z339|GSTO1_RAT;tr|A0A096MJC4|A0A096MJC4_RAT
1446	TRUE	724630	200913									1	0	0													sp|Q924C3-2|ENPP1_RAT;sp|Q924C3|ENPP1_RAT
222	TRUE	723720	364812	334129	453777	74575.6	107763	84354	0.204422	0.322518	0.185893	11	10	11	1.24386	0.915893	1.35809	FALSE	FALSE	FALSE	0.453703	0.0163795	0.0102906	0.597041	0.0537093	0.037048	tr|D4ACC2|D4ACC2_RAT;sp|D3ZD05|KANK2_RAT
1727	TRUE	720860	323821	385011	340967	105434	68113.7	106584	0.325592	0.176914	0.312593	11	10	9	1.05295	1.18896	0.885605	FALSE	FALSE	FALSE	0.135022	0.722996	0.292973	0.257152	0.812636	0.444054	tr|A0A0G2K542|A0A0G2K542_RAT;tr|Q4V8I9|Q4V8I9_RAT
2051	TRUE	720300	400632	438033	424793	133233	64933.7	98795.6	0.332558	0.148239	0.232573	9	10	8	1.06031	1.09335	0.969775	FALSE	FALSE	FALSE	0.439747	0.680504	0.73645	0.585598	0.780406	0.822596	tr|D3ZQM0|D3ZQM0_RAT
1871	TRUE	719420	289765	289612	329573	47586	74937.4	47028.3	0.164222	0.258751	0.142695	11	10	10	1.13738	0.999472	1.13798	FALSE	FALSE	FALSE	0.995556	0.0693013	0.17032	0.997049	0.15853	0.305493	tr|B2RYN0|B2RYN0_RAT;tr|D3ZFX4|D3ZFX4_RAT
1099	TRUE	717950	317760	241005	342806	69542.4	74939.6	164666	0.218852	0.310947	0.480348	10	7	7	1.07882	0.758449	1.4224	FALSE	FALSE	FALSE	0.0464097	0.67085	0.162355	0.118448	0.772441	0.295696	tr|A0A0H2UHD9|A0A0H2UHD9_RAT;sp|Q5XIA1|NCLN_RAT
1337	FALSE	83218		409328								0	1	0													sp|Q6P6S4|SIL1_RAT
772	TRUE	713800	208789	299921	211683	45273.9	120414	41159.9	0.216841	0.401487	0.194442	7	8	2	1.01386	1.43648	0.705795	FALSE	FALSE	FALSE	0.0824077	0.937925	0.354516	0.17995	0.959966	0.506795	sp|P62997|TRA2B_RAT;tr|F1LVK5|F1LVK5_RAT
514	TRUE	711670	163784	194918	280125	75823.8	53840.8	105000	0.46295	0.276222	0.374834	7	10	8	1.71033	1.1901	1.43714	FALSE	FALSE	FALSE	0.335941	0.0305937	0.0399524	0.488786	0.0864521	0.105669	sp|P20788|UCRI_RAT
1035	TRUE	711640	330289	368014	270667	36926.1	169595	38104.8	0.111799	0.460838	0.140781	11	8	2	0.819486	1.11422	0.735481	FALSE	FALSE	FALSE	0.480119	0.0601936	0.461524	0.621418	0.14403	0.604533	sp|Q5PPL3|NSDHL_RAT
1130	TRUE	708760	570985	488282	487084	107841	83474.9	102407	0.188868	0.170956	0.210245	11	10	11	0.853058	0.855157	0.997545	FALSE	FALSE	FALSE	0.066081	0.0760297	0.977004	0.15341	0.170101	0.983879	tr|G3V8G5|G3V8G5_RAT;sp|Q62638|GSLG1_RAT
1355	TRUE	707270	302265	256980	503010	61971.3	18082.7	123548	0.205023	0.0703663	0.245618	6	2	6	1.66414	0.850182	1.95739	FALSE	FALSE	FALSE	0.368524	0.00520236	0.037225	0.521057	0.0214445	0.100175	sp|Q6P9U8|EIF3H_RAT;tr|D3ZL77|D3ZL77_RAT
1286	TRUE	706600	239771	166690	151378	31889.7	15113.2		0.133	0.0906664		10	2	1	0.631345	0.695205	0.908143	FALSE	FALSE	FALSE	0.0116329	0.0267889	0.56002	0.0406391	0.0786396	0.683105	sp|Q6AY84|SCRN1_RAT
228	TRUE	706480	256375	307727	207256	125444	140979	59148.4	0.489299	0.458131	0.285388	4	6	3	0.808411	1.2003	0.673508	FALSE	FALSE	FALSE	0.572939	0.563841	0.286903	0.693761	0.686095	0.438451	sp|D3ZW55|ITPA_RAT
1832	TRUE	706320			2.59836e+06							0	0	1													tr|B0K030|B0K030_RAT;tr|D3ZUU5|D3ZUU5_RAT
954	TRUE	706140		151329			49607.1			0.32781		0	2	0													sp|Q4KM65|CPSF5_RAT
2635	TRUE	705720	290336	337878	313183	102802	111740	102496	0.354081	0.330711	0.327272	7	10	7	1.07869	1.16375	0.92691	FALSE	FALSE	FALSE	0.386911	0.684479	0.649721	0.53702	0.783218	0.755713	tr|Q68FT7|Q68FT7_RAT
1017	TRUE	705150	83707.9	95625.3	155495	56568.5	52746.5	35467.1	0.675784	0.551595	0.228091	2	3	4	1.85759	1.14237	1.62609	FALSE	FALSE	FALSE	0.824712	0.118091	0.129427	0.886195	0.233214	0.248975	sp|Q5I0H3|SUMO1_RAT
440	TRUE	704520	208917	200244	270866	45518.1	49859.7	74893.1	0.217876	0.248996	0.276495	9	8	9	1.29652	0.958482	1.35269	FALSE	FALSE	FALSE	0.712866	0.0499369	0.0394539	0.804206	0.125453	0.104905	sp|P12007|IVD_RAT
1891	TRUE	703590	224636	322271	318038	55246.6	65666.6	116340	0.245938	0.203762	0.365806	11	9	10	1.41579	1.43463	0.986865	FALSE	FALSE	FALSE	0.00198314	0.0275194	0.924585	0.0101487	0.080255	0.951171	tr|B2RZC6|B2RZC6_RAT;sp|Q7TP98|ILF2_RAT;tr|A0A0H2UHX8|A0A0H2UHX8_RAT
2593	TRUE	702730	135824	242747	231819	18599.1	81981.4	16778.9	0.136936	0.337723	0.0723791	3	6	2	1.70677	1.78722	0.954982	FALSE	FALSE	FALSE	0.0675792	0.0100143	0.864509	0.155985	0.0363589	0.911842	tr|Q5U1Z9|Q5U1Z9_RAT
2478	TRUE	702560	274091	186284	326398	105497	62791.2	59134.5	0.384898	0.337073	0.181173	7	6	3	1.19084	0.679641	1.75216	FALSE	FALSE	FALSE	0.102698	0.452663	0.0148998	0.21114	0.596456	0.0491791	tr|G3V940|G3V940_RAT;sp|O89046|COR1B_RAT
1506	TRUE	701260	399138	474024	553531	133887	170710	120760	0.335439	0.360129	0.218164	11	10	11	1.38681	1.18762	1.16773	FALSE	FALSE	FALSE	0.274893	0.0101186	0.229492	0.425124	0.0366161	0.377391	tr|Q4KMA8|Q4KMA8_RAT;sp|Q9JJ22|ERAP1_RAT;tr|A0A0G2K2Y3|A0A0G2K2Y3_RAT;sp|Q9JJ22-2|ERAP1_RAT
1596	TRUE	700240	205571	153747	177842	88411.7	42640.1	67130	0.430079	0.277338	0.37747	9	7	4	0.865112	0.747905	1.15671	FALSE	FALSE	FALSE	0.17755	0.590035	0.479398	0.31438	0.707687	0.621063	tr|A0A096MKE2|A0A096MKE2_RAT;tr|D4A719|D4A719_RAT;tr|A0A096MKG7|A0A096MKG7_RAT
2054	TRUE	699900	168508	146354	271935	34570.9	49498.7	103497	0.205159	0.338212	0.380597	8	7	4	1.61377	0.868527	1.85806	FALSE	FALSE	FALSE	0.328069	0.0241518	0.0214923	0.48077	0.0726004	0.0664505	tr|D3ZRM5|D3ZRM5_RAT
1518	TRUE	699310	243331	271553	367581	37677.2	108365	147127	0.154839	0.399057	0.400257	4	7	8	1.51062	1.11598	1.35362	FALSE	FALSE	FALSE	0.633013	0.13509	0.179172	0.742223	0.257152	0.315163	sp|Q9JMJ4|PRP19_RAT
941	TRUE	698810	138280	128003	187608	27603.3	42556.5	73232.2	0.19962	0.332464	0.390348	10	5	2	1.35673	0.925683	1.46565	FALSE	FALSE	FALSE	0.578616	0.0985046	0.215185	0.697927	0.204714	0.360924	tr|A0A0G2K724|A0A0G2K724_RAT;sp|Q4G009|MCTS1_RAT
1252	TRUE	697910	295671	273791	275201		43209.2	38068.3		0.157818	0.138329	1	7	2	0.930768	0.925999	1.00515	FALSE	FALSE	FALSE	0.652482	0.736629	0.968159	0.757605	0.822596	0.978661	sp|Q68A21|PURB_RAT;tr|A0A0G2JUX5|A0A0G2JUX5_RAT
1985	TRUE	697380	256868	284961	194257	55776.6		54993.5	0.217142		0.283096	6	1	4	0.756254	1.10937	0.681697	FALSE	FALSE	FALSE	0.6606	0.118563	0.236614	0.764373	0.23403	0.385883	tr|D3ZF11|D3ZF11_RAT
251	TRUE	695070	302391	311320	487086	66524.2	69403.2	179274	0.219994	0.222932	0.368055	5	7	4	1.61078	1.02953	1.56458	FALSE	FALSE	FALSE	0.827745	0.0679744	0.0414673	0.888263	0.156626	0.10872	sp|G3V9D0|PGLT1_RAT;tr|A0A140TAF7|A0A140TAF7_RAT
240	TRUE	693760	349346	199977	389521	87896.7	51612.4	87592.2	0.251603	0.258092	0.224872	11	10	11	1.115	0.572431	1.94783	FALSE	FALSE	FALSE	0.000161861	0.295714	9.80012e-06	0.00129975	0.44731	0.000129175	sp|F1LR10|LIMA1_RAT
935	TRUE	693280	235450	251880	285743	39031.1	60887.9	83562.1	0.165772	0.241733	0.292438	11	8	7	1.2136	1.06978	1.13444	FALSE	FALSE	FALSE	0.482275	0.100914	0.381583	0.622978	0.208327	0.532709	sp|Q4FZT0|STML2_RAT
2596	TRUE	691590	241150	163817	266653	31061.3	54335	40553.2	0.128805	0.331681	0.152083	11	8	9	1.10576	0.679316	1.62775	FALSE	FALSE	FALSE	0.00105321	0.12832	0.000461355	0.00614294	0.247672	0.00313331	tr|Q5U2R8|Q5U2R8_RAT
1365	FALSE	8686.7			135337							0	0	1													sp|Q6Q0N3|NT5D2_RAT
2435	TRUE	691010	367572	350245	411050	65810.3	56044.4	46973.7	0.17904	0.160015	0.114278	7	2	3	1.11828	0.95286	1.17361	FALSE	FALSE	FALSE	0.74742	0.336648	0.276351	0.829157	0.488927	0.426885	tr|G3V7J2|G3V7J2_RAT;sp|Q4V8C7|PRKRA_RAT
2382	TRUE	690700	223241	326609	230755		104409			0.319678		1	8	1	1.03366	1.46303	0.706518	FALSE	FALSE	FALSE	0.381684		0.415413	0.532709		0.563436	tr|F2Z3T7|F2Z3T7_RAT;sp|Q6I7R3|ISOC1_RAT
1368	FALSE	298120			220708							0	0	1													sp|Q6QGW5-2|SRA1_RAT;sp|Q6QGW5|SRA1_RAT;tr|G3V8C6|G3V8C6_RAT
2310	TRUE	689980	439800	630426	462563	71836.7	113367	89018.2	0.16334	0.179827	0.192446	11	10	11	1.05176	1.43344	0.733731	FALSE	FALSE	FALSE	0.000174654	0.516778	0.00122885	0.0013833	0.650355	0.00690605	tr|F1LS86|F1LS86_RAT;tr|A0A0G2JVL8|A0A0G2JVL8_RAT;tr|A0A0G2JZH2|A0A0G2JZH2_RAT
1905	TRUE	689530			169253							0	0	1													tr|B5DEQ4|B5DEQ4_RAT
683	TRUE	688690	127381	242127			43206.5			0.178445		1	9	0		1.90082	0	FALSE		TRUE	0.0358374			0.0974222			tr|Q99JD5|Q99JD5_RAT;sp|P54690|BCAT1_RAT
2021	TRUE	686970	241340	299503	433939	91168.7	86718.4	170967	0.377761	0.289541	0.393989	9	10	11	1.79804	1.241	1.44886	FALSE	FALSE	FALSE	0.17229	0.00712012	0.0375969	0.308199	0.0276994	0.100702	tr|D3ZLC1|D3ZLC1_RAT
219	TRUE	686080			194800							0	0	1													sp|D3ZBE5|NEK7_RAT;tr|A0A0G2JUP0|A0A0G2JUP0_RAT
2110	TRUE	684170	146505	172187	170635	23117.8	46263.8	27048	0.157795	0.268684	0.158514	5	3	2	1.16471	1.1753	0.990988	FALSE	FALSE	FALSE	0.323606	0.28249	0.969442	0.47598	0.434525	0.979138	tr|D3ZZ21|D3ZZ21_RAT
290	TRUE	683560		222222			5803.81			0.0261172		0	2	0													sp|O35826|GLCNE_RAT;tr|A0A0G2K7T2|A0A0G2K7T2_RAT
529	TRUE	683430	214072	191549	206443	17316.5	21612.6	44513.8	0.0808913	0.112831	0.215623	2	3	4	0.964364	0.894787	1.07776	FALSE	FALSE	FALSE	0.310778	0.834499	0.62152	0.46272	0.891903	0.734058	sp|P22062|PIMT_RAT;tr|A0A140TAB9|A0A140TAB9_RAT
1715	TRUE	682870	217413	411002	386809	53311.8	95492.6	70451.4	0.24521	0.232341	0.182135	6	9	8	1.77915	1.89042	0.941137	FALSE	FALSE	FALSE	0.000613001	0.000359321	0.565545	0.00395476	0.00258957	0.687542	tr|D4AEI5|D4AEI5_RAT;tr|A0A0G2K402|A0A0G2K402_RAT
1379	FALSE	1873000		1.55594e+06			497911			0.320006		0	2	0													sp|Q6X782-2|ZPBP2_RAT;sp|Q6X782|ZPBP2_RAT
2244	TRUE	682710		275707			74691.9			0.270911		0	5	0													tr|D4AE02|D4AE02_RAT
2176	TRUE	681750	284789	221328	304477	33623.7	44172.9	150860	0.118065	0.199581	0.495474	11	10	9	1.06913	0.777165	1.37568	FALSE	FALSE	FALSE	0.00143147	0.677591	0.113233	0.00786816	0.778326	0.225621	tr|D4A6C5|D4A6C5_RAT
1382	FALSE	30931			264791							0	0	1													tr|F1LMC2|F1LMC2_RAT;sp|Q71LX6|XIRP2_RAT
2616	TRUE	677040	104876	277797	147037		80083.3	12883.7		0.28828	0.0876222	1	7	2	1.40201	2.64882	0.529296	FALSE	FALSE	FALSE	0.0899238	0.227987	0.0642124	0.191726	0.376143	0.149941	tr|Q5XI86|Q5XI86_RAT
883	TRUE	674250	381801	252016	418966	89864	97448.1	109886	0.235369	0.386675	0.26228	11	6	9	1.09734	0.660072	1.66246	FALSE	FALSE	FALSE	0.014422	0.415747	0.0100651	0.0479146	0.563436	0.0364656	sp|Q07266-2|DREB_RAT;tr|A0A0H2UHL9|A0A0H2UHL9_RAT;sp|Q07266|DREB_RAT
1925	TRUE	673470	331099	209565	275613	117212	33179.6	87393.8	0.35401	0.158326	0.317089	10	8	8	0.832419	0.632937	1.31517	FALSE	FALSE	FALSE	0.0121257	0.282651	0.0654759	0.0419582	0.434533	0.152447	tr|C0KUC5|C0KUC5_RAT;tr|C0KUC6|C0KUC6_RAT
561	TRUE	673320	238709		167393	109203			0.457475			3	0	1	0.701245				FALSE			0.62868			0.73983		tr|G3V7Q6|G3V7Q6_RAT;sp|P28075|PSB5_RAT
483	TRUE	672720	215157	322994	292170	60392.3	169153	124907	0.28069	0.523704	0.427516	7	9	5	1.35794	1.5012	0.904567	FALSE	FALSE	FALSE	0.132185	0.18249	0.728977	0.252779	0.320016	0.817752	tr|A0A0G2JSJ8|A0A0G2JSJ8_RAT;sp|P17164|FUCO_RAT
2279	TRUE	672500	355049	357178	364807	51059.5	112132	79004.7	0.143809	0.313937	0.216566	2	5	5	1.02748	1.006	1.02136	FALSE	FALSE	FALSE	0.981221	0.881353	0.904099	0.986391	0.923732	0.938286	tr|F1LMQ3|F1LMQ3_RAT
1389	FALSE	106290		52556.7								0	1	0													sp|Q78PB6-2|NDEL1_RAT;sp|Q78PB6|NDEL1_RAT;sp|Q9ES39|NDE1_RAT
1390	FALSE	217960		442000								0	1	0													sp|Q792H5-2|CELF2_RAT;sp|Q792H5-3|CELF2_RAT;sp|Q792H5|CELF2_RAT;tr|Z4YNP1|Z4YNP1_RAT;sp|Q792H5-4|CELF2_RAT
1949	TRUE	671800		280556								0	1	0													tr|D3ZAS8|D3ZAS8_RAT
1077	TRUE	668910	285910	227595	381029	57423.6	64433	73023.6	0.200845	0.283104	0.191648	11	9	10	1.33269	0.796037	1.67416	FALSE	FALSE	FALSE	0.0463389	0.0034807	0.000156057	0.118343	0.0156183	0.00126327	tr|F1LPQ9|F1LPQ9_RAT;sp|Q5U301|AKAP2_RAT
1476	TRUE	667270			401432			104840			0.261166	0	0	7	Inf		Inf		TRUE	TRUE							sp|Q9EQP5|PRELP_RAT
283	TRUE	664840	406278	469485	558806	100887	313347	118777	0.248319	0.667427	0.212555	7	8	6	1.37543	1.15558	1.19025	FALSE	FALSE	FALSE	0.619271	0.0291706	0.522884	0.732274	0.0834903	0.655363	sp|O35547|ACSL4_RAT
254	TRUE	662000		52030.5								0	1	0													sp|M0RC99|RAB5A_RAT
253	TRUE	661840	251481	174310	198373	61688.9	61478.4	29603.9	0.245302	0.352695	0.149234	10	5	4	0.788817	0.693135	1.13804	FALSE	FALSE	FALSE	0.0396506	0.131344	0.499282	0.105288	0.251696	0.638361	sp|I6L9G5|RCN3_RAT;tr|A0A0G2K022|A0A0G2K022_RAT
1411	TRUE	661620	259189	507801	318752	45662.4	204681	88368.1	0.176174	0.403073	0.277231	9	10	7	1.22981	1.95919	0.627711	FALSE	FALSE	FALSE	0.00243322	0.101199	0.0375069	0.0119046	0.208607	0.100702	tr|F1SW39|F1SW39_RAT;sp|Q812D1|PSIP1_RAT;tr|Q566D6|Q566D6_RAT;sp|Q812D1-2|PSIP1_RAT
1155	TRUE	661160	304147	273361	328434	79774.5	77487.2	44248.8	0.26229	0.283461	0.134727	11	9	8	1.07985	0.898781	1.20146	FALSE	FALSE	FALSE	0.395982	0.449039	0.0976301	0.545632	0.593852	0.203434	sp|Q62991|SCFD1_RAT
1095	TRUE	660360	299414	377543	381836	57572.7	55202.1	65599.7	0.192285	0.146214	0.1718	11	10	11	1.27528	1.26094	1.01137	FALSE	FALSE	FALSE	0.00507631	0.00524926	0.873519	0.0211004	0.021522	0.918203	sp|Q5XI78|ODO1_RAT
1370	TRUE	658820			157545							0	0	1													sp|Q6TEK3|VKORL_RAT
435	TRUE	658360	513048	358311	691108	524448	143478	231630	1.02222	0.40043	0.335157	7	9	9	1.34706	0.698397	1.92879	FALSE	FALSE	FALSE	0.408138	0.374783	0.00209468	0.55683	0.526932	0.0105312	tr|F1LQ55|F1LQ55_RAT;sp|P11915|NLTP_RAT;tr|A0A0G2KAC1|A0A0G2KAC1_RAT;sp|P11915-2|NLTP_RAT
1439	TRUE	656080	622275	258308	668498		62505.4	62912.2		0.24198	0.0941098	1	7	3	1.07428	0.415102	2.58799	TRUE	FALSE	TRUE	0.00159203	0.589692	1.24862e-05	0.00852844	0.707687	0.00015783	sp|Q920D2|DYR_RAT
1272	TRUE	655930	251953	278260	367245	54573.4	40162.4	170193	0.216601	0.144334	0.463431	11	10	5	1.45759	1.10441	1.31979	FALSE	FALSE	FALSE	0.227581	0.0547628	0.128735	0.376143	0.134047	0.247882	sp|Q6AXQ0|SAE1_RAT
2363	TRUE	655730	825458	1.21903e+06	1.21154e+06	375786		466657	0.455246		0.385176	6	1	2	1.46772	1.47679	0.993857	FALSE	FALSE	FALSE	0.376759	0.273552	0.991659	0.528597	0.423869	0.994389	tr|F1M8K0|F1M8K0_RAT
1406	FALSE	197470		268889								0	1	0													sp|Q80WK7|S29A3_RAT
801	TRUE	655330	188073	125629	172628	26969.6	41223.6	6733.87	0.1434	0.328138	0.039008	8	7	3	0.917877	0.66798	1.37411	FALSE	FALSE	FALSE	0.00377883	0.366564	0.0940671	0.0167313	0.519019	0.198398	sp|P70500|CDIPT_RAT
1066	TRUE	651990	268739	192693		34005.4	58722.6		0.126537	0.304748		2	2	0		0.717026		FALSE			0.253867			0.403668			sp|Q5U2Q3|CK054_RAT
2702	TRUE	651850	233042	187543		28038.9	90941.3		0.120317	0.48491		4	4	0		0.804759		FALSE			0.375888			0.527559			tr|Q99MI5|Q99MI5_RAT
1162	TRUE	651160	269746	197427	239162	75626.3	108089	83192	0.280361	0.547486	0.347848	11	8	9	0.88662	0.731901	1.21139	FALSE	FALSE	FALSE	0.103332	0.400843	0.383253	0.211899	0.550438	0.533784	sp|Q63135-2|CR1L_RAT;sp|Q63135|CR1L_RAT;tr|A0A0G2K7Y0|A0A0G2K7Y0_RAT
1723	TRUE	649280	223010		574537			294292			0.512225	1	0	4	2.57629				FALSE			0.363683			0.516948		tr|A0A0G2K4V4|A0A0G2K4V4_RAT;tr|D3Z9P1|D3Z9P1_RAT
831	TRUE	647330	341389	237523	316490	99209.6	88019.1	37907	0.290605	0.370571	0.119773	10	4	3	0.927066	0.695753	1.33246	FALSE	FALSE	FALSE	0.0939849	0.686249	0.211944	0.198398	0.783968	0.356533	sp|P85515|ACTZ_RAT
1457	TRUE	645950	280543	256841	363542	55690.2	40015.7	77500	0.198509	0.1558	0.21318	10	5	6	1.29585	0.915514	1.41544	FALSE	FALSE	FALSE	0.41488	0.0255484	0.0217741	0.563436	0.0760306	0.0671661	sp|Q99ML5|PCYOX_RAT
1443	TRUE	641540		510560			116748			0.228666		0	5	0													sp|Q920R3|FADS1_RAT
605	TRUE	640550	266340	272601	273530	83876.3	24392.6	47805.7	0.314923	0.0894809	0.174773	11	10	11	1.027	1.02351	1.00341	FALSE	FALSE	FALSE	0.822828	0.807412	0.956575	0.884723	0.872989	0.972348	sp|P37285-2|KLC1_RAT;sp|P37285-3|KLC1_RAT;tr|A0A140TAB3|A0A140TAB3_RAT;sp|P37285|KLC1_RAT;tr|B2GV74|B2GV74_RAT
1525	TRUE	640290	299046	247449	245092	95107.3	63809.3	40700.1	0.318035	0.257868	0.166061	11	10	7	0.819578	0.82746	0.990474	FALSE	FALSE	FALSE	0.16507	0.178034	0.932733	0.298482	0.314654	0.957164	tr|G3V7G0|G3V7G0_RAT;sp|Q9QXU8|DC1L1_RAT
2657	TRUE	639970	179989									1	0	0													tr|Q6GQY2|Q6GQY2_RAT;sp|Q8K5B3|MCFD2_RAT
161	TRUE	637730	230503	265005		43343.2	47777.7		0.188037	0.18029		4	3	0		1.14968		FALSE			0.363173			0.516591			sp|A0JPP1|NC2A_RAT
1284	TRUE	637360			130261							0	0	1													tr|A0A140TAD1|A0A140TAD1_RAT;sp|Q6AY63|NUDT5_RAT
2544	TRUE	633230	313165	361312	291276	80768.9	121082	60020.8	0.257912	0.335116	0.206062	8	4	2	0.930103	1.15374	0.80616	FALSE	FALSE	FALSE	0.425695	0.733336	0.499583	0.572595	0.820804	0.638542	tr|Q4KLI7|Q4KLI7_RAT;tr|A0A0G2K2X3|A0A0G2K2X3_RAT
1647	TRUE	632570	737523	696084	661352	129529	160743	123444	0.175626	0.230925	0.186654	11	10	11	0.896721	0.943813	0.950104	FALSE	FALSE	FALSE	0.521335	0.173352	0.583047	0.654385	0.309546	0.702637	tr|A0A0G2JW88|A0A0G2JW88_RAT;sp|Q5M7W5-2|MAP4_RAT;sp|Q5M7W5|MAP4_RAT
1906	TRUE	632250	145766	206049	119845	14601.8	57167.6	11875	0.100173	0.277447	0.0990858	5	6	2	0.822178	1.41356	0.581637	FALSE	FALSE	FALSE	0.0487454	0.0793507	0.0906016	0.122922	0.175208	0.192902	tr|B5DES0|B5DES0_RAT
2096	TRUE	630390			206015							0	0	1													tr|D3ZX38|D3ZX38_RAT
2271	TRUE	629720	539793	674885	609559	115718	124935	84586.9	0.214375	0.18512	0.138767	11	10	11	1.12924	1.25026	0.903205	FALSE	FALSE	FALSE	0.0186333	0.122135	0.17316	0.0593984	0.238497	0.30934	tr|F1LM33|F1LM33_RAT;sp|Q5SGE0|LPPRC_RAT
2212	TRUE	626020	481418	477968	435145	184474	93303.8	113219	0.383189	0.195209	0.260187	11	3	6	0.903882	0.992835	0.910405	FALSE	FALSE	FALSE	0.976035	0.586888	0.592131	0.983398	0.705568	0.709106	tr|D4A9W3|D4A9W3_RAT
555	TRUE	625520	248376	206732	283974	41110.7	88070.6	83020.7	0.165518	0.426013	0.292354	11	6	5	1.14332	0.832336	1.37363	FALSE	FALSE	FALSE	0.198064	0.26113	0.171542	0.339889	0.410493	0.307134	sp|P27867|DHSO_RAT
1523	TRUE	624180		245020	443056			79029			0.178373	0	1	2			1.80824			FALSE			0.289414			0.440608	sp|Q9QX69|LANC1_RAT
2181	TRUE	620780	345607	232148	297137	94382.6	33911.5	107972	0.273092	0.146077	0.363374	10	8	7	0.859753	0.671713	1.27994	FALSE	FALSE	FALSE	0.00533481	0.34112	0.128984	0.0217684	0.493551	0.248242	tr|D4A777|D4A777_RAT;tr|D4A5F0|D4A5F0_RAT
2600	TRUE	618840	256370	261408	371018	88619.9	73741.9	113494	0.345672	0.282095	0.305898	11	10	6	1.4472	1.01965	1.41931	FALSE	FALSE	FALSE	0.889543	0.0352489	0.0333847	0.928713	0.0962142	0.0923844	tr|Q5U2U8|Q5U2U8_RAT
1869	TRUE	617770	382433	387423	361430	148960	48826.8		0.389505	0.12603		2	4	1	0.94508	1.01305	0.932908	FALSE	FALSE	FALSE	0.949593	0.92703	0.666494	0.968691	0.953441	0.769194	tr|B2RYJ7|B2RYJ7_RAT
1354	TRUE	616240	200831	244471		32249.8	128903		0.160582	0.527274		7	3	0	0	1.2173		FALSE	TRUE		0.394249			0.544368			sp|Q6P9U3|COMD3_RAT
1958	TRUE	616210	372439	408892	413723	48094.9	115870	104754	0.129135	0.283377	0.253197	11	10	11	1.11085	1.09788	1.01182	FALSE	FALSE	FALSE	0.34987	0.248788	0.921098	0.502078	0.398831	0.948657	tr|D3ZC07|D3ZC07_RAT;sp|Q63945-2|SET_RAT;tr|A0A0G2JSU3|A0A0G2JSU3_RAT;sp|Q63945|SET_RAT;sp|P80349|FUC3_RAT;tr|D4A466|D4A466_RAT
2152	TRUE	616150			179932							0	0	1													tr|D4A3T3|D4A3T3_RAT
1055	TRUE	615610			385053							0	0	1													sp|Q5RK09|EIF3G_RAT
1962	TRUE	610800	204096	162240	222003	54701	21554.2	77596.7	0.268016	0.132854	0.34953	6	6	6	1.08774	0.79492	1.36836	FALSE	FALSE	FALSE	0.111795	0.653965	0.0991473	0.223534	0.758887	0.205538	tr|D3ZCA0|D3ZCA0_RAT
526	TRUE	608600	304970	330547	469570	199134	71395.3	307018	0.652964	0.215991	0.653827	9	10	8	1.53973	1.08387	1.42058	FALSE	FALSE	FALSE	0.707999	0.204269	0.181916	0.801173	0.347118	0.31915	sp|P21807|PERI_RAT;tr|F1M7P4|F1M7P4_RAT
1302	TRUE	608600	316455	255184	354625	62564.3	55795.8	17100.7	0.197704	0.218649	0.0482218	9	8	2	1.12062	0.806385	1.38968	FALSE	FALSE	FALSE	0.0511735	0.431265	0.0435828	0.127738	0.577759	0.112596	sp|Q6AYK8|EIF3D_RAT
905	TRUE	607980	143754	178493	131779	20882.7	76413.4	66174.3	0.145267	0.428103	0.50216	5	4	2	0.916699	1.24166	0.738286	FALSE	FALSE	FALSE	0.356417	0.699476	0.506358	0.508605	0.79377	0.643382	sp|Q32PX2|AIMP2_RAT
948	TRUE	606240	161178	222277	190135	22265	70355.3	36487.6	0.138139	0.316521	0.191903	9	10	5	1.17966	1.37907	0.8554	FALSE	FALSE	FALSE	0.0234594	0.0866994	0.360713	0.0711058	0.186877	0.51382	sp|Q4KLL0|TCEA1_RAT
178	TRUE	604490			168119							0	0	1													sp|B0BN72|MCRI1_RAT
2165	TRUE	603900	162146	153539	148757		66329.4			0.432004		1	2	1	0.917422	0.946917	0.968852	FALSE	FALSE	FALSE	0.932799		0.962565	0.957164		0.975467	tr|D4A511|D4A511_RAT
1716	TRUE	603110	573242	453565	627581	273940	122415	224589	0.477878	0.269896	0.357864	9	8	5	1.09479	0.791227	1.38366	FALSE	FALSE	FALSE	0.273832	0.71289	0.0947457	0.424139	0.804206	0.199298	tr|A0A0G2K428|A0A0G2K428_RAT;tr|D4A8U7|D4A8U7_RAT;sp|P28023|DCTN1_RAT
2552	TRUE	602920	297065	280509	387600	133606	87885.6	135342	0.449753	0.313308	0.349181	9	8	8	1.30476	0.944267	1.38177	FALSE	FALSE	FALSE	0.770229	0.185977	0.0815148	0.846027	0.323808	0.178272	tr|Q4QQS7|Q4QQS7_RAT
1375	TRUE	602760	337121	475927	517141	95769.6	72097.9	263784	0.284081	0.151489	0.510082	2	6	4	1.53399	1.41174	1.0866	FALSE	FALSE	FALSE	0.0681321	0.423482	0.719028	0.156788	0.570767	0.809083	tr|F1M6W2|F1M6W2_RAT;sp|Q6UPR8|ERMP1_RAT
2500	TRUE	601430	339342	257096		2076.86	64944.1		0.00612025	0.252606		2	5	0		0.757632		FALSE			0.151413			0.279584			tr|M0R7G4|M0R7G4_RAT;tr|M0R7V3|M0R7V3_RAT
2319	TRUE	600920			732157							0	0	1													tr|F1LU03|F1LU03_RAT
2311	TRUE	598410	214768		239757	82591.5		58714.2	0.384561		0.244891	2	0	3	1.11635				FALSE			0.712737			0.804206		tr|F1LSC3|F1LSC3_RAT;tr|F1LM37|F1LM37_RAT
2276	TRUE	596720	506337	573225	605756	80430.9	108885	148216	0.158849	0.189952	0.244679	10	10	11	1.19635	1.1321	1.05675	FALSE	FALSE	FALSE	0.135575	0.0753267	0.576647	0.257613	0.169168	0.696272	tr|F1LM66|F1LM66_RAT;tr|A0A1W2Q6N7|A0A1W2Q6N7_RAT
2012	TRUE	596660	71859.2	60387.9	135269	16419.8	19034.5		0.2285	0.315205		7	6	1	1.88241	0.840364	2.24	FALSE	FALSE	TRUE	0.267582	0.0111993	0.0148704	0.416875	0.0395379	0.0491225	tr|Q642E2|Q642E2_RAT;tr|D3ZJD3|D3ZJD3_RAT;sp|P17702|RL28_RAT;tr|D3ZEI0|D3ZEI0_RAT;tr|Q6TUD7|Q6TUD7_RAT
1453	FALSE	52250			273644							0	0	1													sp|Q99JB3|FUT9_RAT
1233	TRUE	596120	184020	262659	203719	34289.8	107538	32645.7	0.186338	0.409418	0.160248	4	5	4	1.10705	1.42734	0.775603	FALSE	FALSE	FALSE	0.207107	0.437169	0.330622	0.351048	0.583524	0.483505	sp|Q66H15|RMD3_RAT;tr|M0R718|M0R718_RAT
271	TRUE	595530	126824		170855	17009.5		38183.2	0.134119		0.223484	4	0	5	1.34718				FALSE			0.0715491			0.162619		sp|O35115|FHL2_RAT
780	TRUE	594070	157289	44460.5		151681			0.96434			3	1	0		0.282667		FALSE			0.585463			0.704913			sp|P63074|IF4E_RAT;tr|A0A1W2Q627|A0A1W2Q627_RAT
1635	TRUE	593960	651169	221050	350733	210878	93499.3	93509.1	0.323846	0.422977	0.266611	11	2	10	0.53862	0.339467	1.58666	FALSE	FALSE	FALSE	0.0186922	0.000552894	0.103655	0.0595314	0.00365585	0.212237	tr|A0A0G2JVA4|A0A0G2JVA4_RAT;tr|D3ZQR7|D3ZQR7_RAT;tr|G3V9I0|G3V9I0_RAT
672	TRUE	592040	327619	396281	368209	56500.4	84173.3	88106.3	0.172458	0.212408	0.239283	11	4	11	1.1239	1.20958	0.929163	FALSE	FALSE	FALSE	0.0889141	0.213055	0.590808	0.190218	0.357951	0.707945	sp|P52631|STAT3_RAT
2566	TRUE	591830	269160	313442	266779	159664	31727	45894.7	0.593192	0.101221	0.172033	8	10	6	0.991153	1.16452	0.851125	FALSE	FALSE	FALSE	0.401227	0.97255	0.029958	0.550587	0.981119	0.0851963	tr|Q5BJP4|Q5BJP4_RAT
578	TRUE	590570	262532	165905	188067		10051.9	60906.5		0.0605885	0.323855	1	4	2	0.71636	0.631943	1.13358	FALSE	FALSE	FALSE	0.00330779	0.500557	0.464416	0.0149936	0.638768	0.606953	tr|G3V9W6|G3V9W6_RAT;sp|P30839|AL3A2_RAT;tr|A0A0G2JY43|A0A0G2JY43_RAT
925	TRUE	588170	379846		319278	117395		33434.8	0.309059		0.10472	5	0	2	0.840547				FALSE			0.525221			0.657059		sp|Q497B0|NIT2_RAT
1783	TRUE	585930	379958	449224	513377	129374	105048	187654	0.340494	0.233843	0.365529	7	8	3	1.35114	1.1823	1.14281	FALSE	FALSE	FALSE	0.272931	0.222398	0.478291	0.423232	0.370232	0.620231	tr|A0A0G2QC06|A0A0G2QC06_RAT;sp|Q4FZX7|SRPRB_RAT;sp|P12346|TRFE_RAT;sp|P12346-2|TRFE_RAT
2582	TRUE	584660	194249	228370	216172	60039.8	105537		0.309088	0.462133		3	6	1	1.11286	1.17566	0.946584	FALSE	FALSE	FALSE	0.626361	0.781787	0.918941	0.737534	0.85544	0.94731	tr|Q5PQK2|Q5PQK2_RAT
411	TRUE	584100	271718	209052	336055	50501.7	45956.9	68377.8	0.185861	0.219835	0.203472	11	9	11	1.23678	0.76937	1.60752	FALSE	FALSE	FALSE	0.0101249	0.0207747	0.000159349	0.0366161	0.0648823	0.00128215	sp|P0DMW1|HS71B_RAT;sp|P0DMW0|HS71A_RAT
1386	TRUE	582820		260004								0	1	0													tr|G3V8F5|G3V8F5_RAT;sp|Q75Q40|TOM40_RAT
1577	TRUE	581840	244059	240568	292331	88719.3	50831.5	84943	0.363515	0.211298	0.290571	7	2	10	1.19779	0.985694	1.21517	FALSE	FALSE	FALSE	0.960271	0.2751	0.435009	0.973882	0.42528	0.581415	sp|Q9Z1Z9|PDLI7_RAT
999	TRUE	581820	104133	117026	112436							1	1	1	1.07974	1.12382	0.960784	FALSE	FALSE	FALSE							sp|Q5FVL2|EMC8_RAT
2708	TRUE	580520	254855	357892	334864	51155.7	83252.9	29106.7	0.200725	0.23262	0.0869209	9	10	7	1.31394	1.4043	0.935656	FALSE	FALSE	FALSE	0.00521014	0.00245996	0.496597	0.0214445	0.011977	0.636146	tr|Q9WVJ6|Q9WVJ6_RAT
1065	TRUE	579200		495716			299029			0.603227		0	2	0													sp|Q5U216|DX39A_RAT
1374	TRUE	577790	435380	338687	501025	279051	85538	193237	0.640936	0.252558	0.385683	3	6	5	1.15077	0.77791	1.47932	FALSE	FALSE	FALSE	0.436586	0.703977	0.0950308	0.583133	0.798199	0.199528	tr|Q66HF3|Q66HF3_RAT;sp|Q6UPE1|ETFD_RAT
901	TRUE	577160	369988	434229	437819	43744.5	85663.7	53485.3	0.118232	0.197278	0.122163	11	10	11	1.18333	1.17363	1.00827	FALSE	FALSE	FALSE	0.0407181	0.00395672	0.90855	0.107214	0.0173085	0.941176	sp|Q2PQA9|KINH_RAT
2376	TRUE	576310			93094.2			342.938			0.00368378	0	0	2													tr|G3V8Z9|G3V8Z9_RAT;tr|F1MAA2|F1MAA2_RAT
634	TRUE	576300	266025	246364	258919	93083	32869.7	38599.2	0.349904	0.133419	0.149078	9	2	8	0.973288	0.926096	1.05096	FALSE	FALSE	FALSE	0.782564	0.84373	0.686477	0.855905	0.898823	0.783968	sp|P45479|PPT1_RAT
2156	TRUE	575280			255468							0	0	1													tr|D4A465|D4A465_RAT;tr|A0A1B0GWT7|A0A1B0GWT7_RAT
2452	TRUE	574620	408548		285956	294115			0.719903			3	0	1	0.699933				FALSE			0.752682			0.833291		tr|G3V828|G3V828_RAT
559	TRUE	574070			442461							0	0	1													sp|P28064|PSB8_RAT;tr|A0A0G2K5L5|A0A0G2K5L5_RAT
1526	TRUE	573020	186222	169065	272807	37004.3	23991.1	63758.9	0.198711	0.141905	0.233714	10	8	11	1.46496	0.90787	1.61363	FALSE	FALSE	FALSE	0.274576	0.00134691	0.000430911	0.424949	0.00752729	0.00297187	sp|Q9QY17-4|PACN2_RAT;sp|Q9QY17-2|PACN2_RAT;sp|Q9QY17-3|PACN2_RAT;sp|Q9QY17|PACN2_RAT;tr|R9PXU3|R9PXU3_RAT
1484	TRUE	572250	311932	398182	460249	100017	149661	147868	0.320638	0.375861	0.321279	10	10	7	1.47548	1.2765	1.15588	FALSE	FALSE	FALSE	0.147083	0.0255792	0.411073	0.272853	0.0760306	0.559881	sp|Q9ES21|SAC1_RAT
1942	TRUE	571700	700540	926333	832974	121586	128093	224924	0.17356	0.13828	0.270026	11	10	11	1.18904	1.32231	0.899216	FALSE	FALSE	FALSE	0.000551779	0.101265	0.263589	0.00365451	0.208621	0.413386	tr|D3ZA84|D3ZA84_RAT;tr|D4A3B0|D4A3B0_RAT;tr|D3ZE09|D3ZE09_RAT;tr|D3ZT58|D3ZT58_RAT
1666	TRUE	570710	160746	209151	172889	42447.1	96725	26672	0.264063	0.462466	0.154273	9	8	6	1.07554	1.30112	0.826624	FALSE	FALSE	FALSE	0.192421	0.54619	0.39346	0.332341	0.673076	0.543841	tr|A0A0G2JYN7|A0A0G2JYN7_RAT;sp|Q4KLH4|PSPC1_RAT
1200	TRUE	570100	204758	249808	222850	4155.22	84100.2		0.0202933	0.33666		3	9	1	1.08836	1.22001	0.892084	FALSE	FALSE	FALSE	0.39026	0.0636903	0.768811	0.54043	0.149244	0.845397	sp|Q64194|LICH_RAT;tr|Q6IMY6|Q6IMY6_RAT
196	TRUE	567720	163923		175153	13471.5		50274.2	0.0821819		0.287029	2	0	2	1.06851				FALSE			0.789083			0.861156		sp|B2GV38|UBL4A_RAT
1137	TRUE	567520	185170	138856		16006.6			0.0864427			2	1	0		0.749883		FALSE			0.254913			0.404689			sp|Q62703|RCN2_RAT
988	TRUE	563830	161213	180503	213450	18001.9	65889.4	46312.8	0.111665	0.365031	0.216972	4	6	6	1.32403	1.11966	1.18253	FALSE	FALSE	FALSE	0.589978	0.0671978	0.339947	0.707687	0.155448	0.492824	sp|Q5BK81|PTGR2_RAT;sp|Q5BK81-2|PTGR2_RAT
2203	TRUE	560330	325809	330523	486429	44875.8	91223.3	115193	0.137737	0.275997	0.236815	5	3	9	1.49299	1.01447	1.47169	FALSE	FALSE	FALSE	0.923137	0.012105	0.0610057	0.950169	0.041923	0.144949	tr|D4A962|D4A962_RAT
571	TRUE	560270	274433	216231	359985	68609.5		78537.5	0.250004		0.218169	8	1	7	1.31174	0.78792	1.66481	FALSE	FALSE	FALSE	0.450118	0.0421467	0.137707	0.594823	0.11008	0.260597	sp|P29534|VCAM1_RAT;tr|A0A0G2K127|A0A0G2K127_RAT
1489	FALSE	17608			201724							0	0	1													sp|Q9ESN0|NIBAN_RAT
998	TRUE	559940	253013	291126	331275	85887.2	40359.8	43704.1	0.339458	0.138634	0.131927	9	9	5	1.30932	1.15064	1.13791	FALSE	FALSE	FALSE	0.245773	0.0842074	0.108452	0.395825	0.182625	0.218925	sp|Q5FVI6|VATC1_RAT
2082	TRUE	559220	460378	457463	611772	117494	173053	118873	0.255211	0.378289	0.194309	8	8	11	1.32885	0.993666	1.33732	FALSE	FALSE	FALSE	0.969105	0.013554	0.0336159	0.979124	0.0456012	0.0928652	tr|D3ZUY8|D3ZUY8_RAT
2069	TRUE	558980	370431	401792	383742	54053.5	81024	85479	0.14592	0.201657	0.222751	11	10	11	1.03593	1.08466	0.955076	FALSE	FALSE	FALSE	0.305619	0.667151	0.626033	0.457458	0.769731	0.737534	tr|D4AD15|D4AD15_RAT;tr|D3ZU13|D3ZU13_RAT
1493	FALSE	110420			60328							0	0	1													sp|Q9JHB5|TSNAX_RAT
2584	TRUE	558780	171751		303859	47183.4			0.27472			5	0	1	1.76918				FALSE			0.0629085			0.148063		tr|Q5RJK5|Q5RJK5_RAT;tr|D3ZRS6|D3ZRS6_RAT;tr|Q5RJL1|Q5RJL1_RAT;tr|A0A0G2JYP0|A0A0G2JYP0_RAT
267	TRUE	557670			37584.7							0	0	1													sp|O08949|TF2AA_RAT
2528	TRUE	554670		232526			178690			0.768476		0	5	0													tr|Q32KK2|Q32KK2_RAT
1067	TRUE	553000	225248	246175	309084	90092.2	138145	81921.1	0.399968	0.561166	0.265045	11	4	7	1.37219	1.0929	1.25555	FALSE	FALSE	FALSE	0.733894	0.0639173	0.360128	0.821199	0.149514	0.513169	sp|Q5U2Q7|ERF1_RAT
2147	TRUE	552770	278750	308195	345924	9568.61	99296.2	128123	0.0343268	0.322186	0.37038	3	8	7	1.24098	1.10563	1.12242	FALSE	FALSE	FALSE	0.631779	0.406312	0.531905	0.741735	0.555345	0.662812	tr|D4A3E1|D4A3E1_RAT
1480	TRUE	552750	221268	264568	384736	58533.2	73550.9	83463.3	0.264535	0.278003	0.216937	9	10	10	1.73878	1.19569	1.4542	FALSE	FALSE	FALSE	0.176991	0.000138942	0.00308136	0.313981	0.00115029	0.0141757	sp|Q9ER24|ATX10_RAT
2281	TRUE	552680			197501							0	0	1													tr|F1LN30|F1LN30_RAT
2283	TRUE	551860	346682	419961	355598	75306.5	112554	64092.4	0.217221	0.268011	0.180238	11	10	11	1.02572	1.21137	0.846742	FALSE	FALSE	FALSE	0.0929001	0.767986	0.11948	0.196542	0.844722	0.235241	tr|F1LN59|F1LN59_RAT
1705	TRUE	550750	357364	358481	362192	61567.8	151553	43906.5	0.172283	0.422764	0.121225	11	8	11	1.01351	1.00312	1.01035	FALSE	FALSE	FALSE	0.982525	0.83446	0.939051	0.987206	0.891903	0.960627	tr|A0A0G2K2V2|A0A0G2K2V2_RAT;tr|G3V9N8|G3V9N8_RAT;sp|P52303-2|AP1B1_RAT;sp|P52303|AP1B1_RAT
2492	TRUE	547670	196610	243971	286239	81639.2	74565.1	93700.6	0.415235	0.305631	0.327352	2	7	9	1.45587	1.24089	1.17325	FALSE	FALSE	FALSE	0.460297	0.246216	0.346106	0.603365	0.396379	0.49837	tr|M0R402|M0R402_RAT
1504	FALSE	102960			386453							0	0	1													sp|Q9JIM0|MRE11_RAT;tr|G3V781|G3V781_RAT
1495	TRUE	545430	577296	254250		54463.8			0.094343			3	1	0		0.440415		FALSE			0.035872			0.0974231			sp|Q9JHU5|ARFP1_RAT;tr|A0A0G2JYA2|A0A0G2JYA2_RAT
1907	TRUE	544820	204057	223893	279363	31620.9	59376.9	120951	0.154961	0.265202	0.432951	11	9	8	1.36904	1.09721	1.24775	FALSE	FALSE	FALSE	0.350787	0.0625522	0.240057	0.502848	0.147745	0.390068	tr|B5DEY8|B5DEY8_RAT;tr|F1LU14|F1LU14_RAT
1568	TRUE	544530	202746	607190		71643.2	301016		0.353364	0.495753		2	4	0		2.99483		FALSE			0.150597			0.278341			sp|Q9Z1A5|ULA1_RAT;tr|F1M7W7|F1M7W7_RAT
506	TRUE	544440	225275	155788	178385	43358.9			0.192471			4	1	1	0.791856	0.691546	1.14505	FALSE	FALSE	FALSE	0.247191	0.404762		0.397629	0.553732		sp|P19836|PCY1A_RAT;tr|A0A096MK76|A0A096MK76_RAT;tr|G3V7M5|G3V7M5_RAT
258	TRUE	542470	206361	210056	231866	75803.9	50931.4	69920.4	0.367337	0.242466	0.301555	8	8	4	1.1236	1.01791	1.10383	FALSE	FALSE	FALSE	0.910508	0.586378	0.548085	0.942654	0.70525	0.673491	sp|O08618|KPRB_RAT;tr|Q6AZ40|Q6AZ40_RAT
225	TRUE	538740	889012	509253	968218	107810	107881	120755	0.121269	0.211841	0.124718	11	10	11	1.08909	0.57283	1.90125	FALSE	FALSE	FALSE	1.50132e-07	0.120289	2.16825e-08	4.06473e-06	0.236157	8.354e-07	tr|A0A0H2UHR7|A0A0H2UHR7_RAT;sp|D3ZHA0|FLNC_RAT
997	TRUE	536080	184145	162286	273102	35371.4	29043.7		0.192085	0.178966		7	7	1	1.48309	0.881295	1.68285	FALSE	FALSE	FALSE	0.230361	0.0568614	0.0117972	0.378302	0.137953	0.0410699	sp|Q5FVH2|PLD3_RAT
443	TRUE	535000	127946	246507	243016	28344	55651.2	95120.4	0.221531	0.22576	0.391417	7	9	4	1.89936	1.92664	0.985839	FALSE	FALSE	FALSE	0.000156794	0.0131275	0.934134	0.00126668	0.04454	0.957268	sp|P12369|KAP3_RAT;tr|Q4KLG5|Q4KLG5_RAT;tr|A0A0G2K5G0|A0A0G2K5G0_RAT
1995	TRUE	534760	316449	214741								1	1	0		0.678596		FALSE									tr|D3ZFY0|D3ZFY0_RAT
1349	TRUE	533210	203156		244491	64259.6			0.316307			3	0	1	1.20347				FALSE			0.633498			0.742447		sp|Q6P7P5|BZW1_RAT
677	TRUE	532150	119932	168711	174214	52648.8	81341.7	39065.5	0.438987	0.482136	0.224239	5	7	4	1.4526	1.40672	1.03262	FALSE	FALSE	FALSE	0.269531	0.130921	0.903142	0.419422	0.251005	0.937537	sp|P53987|MOT1_RAT
1646	TRUE	531420	223272	182930								1	1	0		0.819313		FALSE									tr|A0A0G2JW38|A0A0G2JW38_RAT;tr|Q3MIF0|Q3MIF0_RAT
1413	TRUE	528310	503085									1	0	0													tr|B3DM90|B3DM90_RAT;sp|Q8CGU6|NICA_RAT
1876	TRUE	527240	74282.9									1	0	0													tr|B2RYS2|B2RYS2_RAT
496	TRUE	526140	163823	361103	161838		205183	968.771		0.568212	0.00598604	1	7	2	0.987888	2.20423	0.448178	FALSE	FALSE	FALSE	0.403097	0.343091	0.232094	0.552423	0.495768	0.379901	tr|A0A0G2JW36|A0A0G2JW36_RAT;sp|P18645|GALE_RAT;tr|Q4QRB0|Q4QRB0_RAT
167	TRUE	525740	237676		236932	54492.2		106004	0.229271		0.447405	3	0	2	0.996868				FALSE			0.992078			0.994453		sp|A1L1J9|LMF2_RAT
2534	TRUE	524250	317870	1.02689e+06		161538	536809		0.508191	0.522752		2	2	0		3.23054		FALSE			0.215566			0.361412			tr|Q3MIE7|Q3MIE7_RAT
1522	FALSE	101850	262253	406383		51180.3	48693.9		0.195156	0.119823		5	2	0		1.54959		FALSE			0.0192869			0.061093			tr|F1MA36|F1MA36_RAT;sp|Q9QWN8|SPTN2_RAT
1620	TRUE	524020	389657	552270	670853	156484	324923	450170	0.401596	0.58834	0.671041	9	9	6	1.72165	1.41732	1.21472	FALSE	FALSE	FALSE	0.194959	0.103774	0.561949	0.335856	0.212262	0.684833	tr|A0A0G2JU15|A0A0G2JU15_RAT;tr|D3ZGM1|D3ZGM1_RAT;tr|Q4KM70|Q4KM70_RAT
2334	TRUE	524020		247139	255206		94567.3	43669.5		0.382649	0.171115	0	5	3			1.03264			FALSE			0.896273			0.932822	tr|F1LXF5|F1LXF5_RAT
2378	TRUE	523860	186936	243504	285035	64585.9	96783.7	53881.1	0.345497	0.397463	0.189033	11	10	11	1.52477	1.3026	1.17056	FALSE	FALSE	FALSE	0.128404	0.000957265	0.233452	0.247672	0.00569104	0.381502	tr|F1MAA5|F1MAA5_RAT;tr|Q66H32|Q66H32_RAT
2448	TRUE	523530		192196			27117.1			0.141091		0	3	0													tr|G3V7Z8|G3V7Z8_RAT
2198	TRUE	522790	410142	378464	419633	53939.5	72494.6	76430.4	0.131514	0.19155	0.182136	11	10	11	1.02314	0.922763	1.10878	FALSE	FALSE	FALSE	0.267082	0.739989	0.2218	0.416419	0.825101	0.36939	tr|D4A8H8|D4A8H8_RAT;tr|A0A0G2K472|A0A0G2K472_RAT
918	TRUE	522740	229846	312769	267224	31329.2	43514.2	25418.6	0.136305	0.139126	0.0951207	2	6	2	1.16262	1.36078	0.854382	FALSE	FALSE	FALSE	0.0509087	0.320369	0.223113	0.127256	0.471955	0.371114	sp|Q3SWU3|HNRDL_RAT;tr|A0A0G2KAZ7|A0A0G2KAZ7_RAT;tr|M0R9X3|M0R9X3_RAT
2320	TRUE	520320		116082	284869							0	1	1			2.45404										tr|F1LU48|F1LU48_RAT
1530	FALSE	27469		48086.8								0	1	0													sp|Q9QYU2|EFTS_RAT;tr|M0R4P2|M0R4P2_RAT
2337	TRUE	520010			208850							0	0	1													tr|F1LZJ4|F1LZJ4_RAT
530	TRUE	518570	167562	98244.2	304652	86099.4	23495	148176	0.513836	0.239149	0.486376	3	4	8	1.81815	0.586315	3.10097	FALSE	FALSE	FALSE	0.174775	0.173048	0.0221486	0.311648	0.309279	0.0680072	sp|P22509|FBRL_RAT
237	TRUE	517970	544806	649731	611107	85395.5	140101	193093	0.156745	0.21563	0.315973	11	10	11	1.1217	1.19259	0.940554	FALSE	FALSE	FALSE	0.049779	0.310069	0.609209	0.125213	0.461877	0.723718	tr|M3ZCQ2|M3ZCQ2_RAT;sp|F1LNJ2|U520_RAT
2004	TRUE	516750	167432			10727.4			0.0640701			2	0	0													tr|D3ZI16|D3ZI16_RAT
1400	TRUE	516690	222746	150077	195492	91925.7	50787.1	95611.6	0.412693	0.338406	0.489082	11	7	7	0.877646	0.67376	1.30261	FALSE	FALSE	FALSE	0.0754217	0.554309	0.288808	0.169168	0.67841	0.440523	sp|Q7TQ94-2|NIT1_RAT;sp|Q7TQ94|NIT1_RAT
2509	TRUE	516550	323280	336983	272885	135459	182562	11943.6	0.419016	0.541754	0.0437679	9	3	3	0.844114	1.04239	0.80979	FALSE	FALSE	FALSE	0.890913	0.547034	0.576723	0.929658	0.673076	0.696272	tr|M0R9L3|M0R9L3_RAT
952	TRUE	513420	143193	181973	162416	8335.42	29292.6	56389.6	0.0582113	0.160972	0.347191	3	6	6	1.13425	1.27083	0.892532	FALSE	FALSE	FALSE	0.065615	0.587797	0.468316	0.152682	0.70645	0.610456	sp|Q4KM35|PSB10_RAT
442	TRUE	512260	207624	209232	219417	34404.9	51365.6	45672	0.165708	0.245495	0.208151	11	9	10	1.0568	1.00774	1.04868	FALSE	FALSE	FALSE	0.934283	0.509409	0.652992	0.957268	0.646155	0.757978	sp|P12368|KAP2_RAT;tr|A0A0G2K405|A0A0G2K405_RAT
2508	TRUE	512180	552532	469722	398187	119696	116935	94934.8	0.216631	0.248945	0.238418	11	10	11	0.720659	0.850127	0.847707	FALSE	FALSE	FALSE	0.125922	0.00318273	0.138692	0.244581	0.014523	0.261489	tr|M0R9L0|M0R9L0_RAT;tr|B2RYX0|B2RYX0_RAT
1541	FALSE	104330	183666									1	0	0													sp|Q9R0T3|DNJC3_RAT;tr|A0A1W2Q6P6|A0A1W2Q6P6_RAT
1357	TRUE	511460	104981	160786		19248.3	61201.5		0.18335	0.38064		3	4	0		1.53157		FALSE			0.195697			0.336982			tr|G3V7L8|G3V7L8_RAT;sp|Q6PCU2|VATE1_RAT;tr|D3ZJ78|D3ZJ78_RAT
2443	TRUE	511440	364052	401410	393114	62907.3	78689.7	94886.5	0.172798	0.196033	0.241372	11	10	11	1.07983	1.10262	0.979332	FALSE	FALSE	FALSE	0.242151	0.407207	0.83069	0.392198	0.55606	0.889971	tr|G3V7T6|G3V7T6_RAT
2586	TRUE	509580	357216	562475	549215	75259.4			0.210683			3	1	1	1.53749	1.5746	0.976427	FALSE	FALSE	FALSE	0.142034	0.157766		0.266197	0.289058		tr|Q5RJN0|Q5RJN0_RAT
1858	TRUE	508970			221002							0	0	1													tr|B2GV01|B2GV01_RAT;tr|D3ZPH3|D3ZPH3_RAT;tr|A0A0G2JTK6|A0A0G2JTK6_RAT
1902	TRUE	508270	180837	342833	273241	50953.3	86523.5		0.281763	0.252378		4	5	1	1.51097	1.89581	0.797009	FALSE	FALSE	FALSE	0.0133188	0.203249	0.503524	0.0449724	0.346119	0.640922	tr|B5DEK0|B5DEK0_RAT
2673	TRUE	506420		343315	456777		72228.5			0.210385		0	4	1			1.33049			FALSE			0.254658			0.404606	tr|Q6P762|Q6P762_RAT
195	TRUE	505950	291991	309323	233424	106039	103944	125925	0.36316	0.336039	0.539468	7	10	7	0.799423	1.05936	0.754631	FALSE	FALSE	FALSE	0.741802	0.365142	0.19394	0.826187	0.518104	0.334677	sp|B2GV06|SCOT1_RAT
1262	TRUE	505700			167002							0	0	1													sp|Q68FV6|GLMP_RAT
1550	FALSE	38887			66850.6							0	0	1													sp|Q9WUC8|PLRG1_RAT
398	TRUE	504680	278407			58319.9			0.209477			6	0	0	0	0		TRUE	TRUE								sp|P09330|PRPS2_RAT;tr|A0A0G2JVA5|A0A0G2JVA5_RAT
1178	TRUE	500680		191031								0	1	0													tr|F1M9A7|F1M9A7_RAT;sp|Q63448|ACOX3_RAT
2391	TRUE	499430	641572	551855	696791	185783	183926	115721	0.289575	0.333287	0.166076	3	8	3	1.08607	0.860161	1.26263	FALSE	FALSE	FALSE	0.49045	0.684688	0.242486	0.62968	0.783218	0.392424	tr|F7F2F3|F7F2F3_RAT
1554	FALSE	900340			143962							0	0	1													sp|Q9WV97|TIM9_RAT
1432	TRUE	498900	269457	309244	284082	85130.7	83536.5	76177.1	0.315935	0.270131	0.268152	10	9	10	1.05428	1.14766	0.918633	FALSE	FALSE	FALSE	0.319178	0.690351	0.501405	0.471331	0.786757	0.639444	tr|A0A0G2K7R8|A0A0G2K7R8_RAT;sp|Q8VII6-2|CTL1_RAT;tr|A0A0G2K0P8|A0A0G2K0P8_RAT;sp|Q8VII6|CTL1_RAT
2466	TRUE	497410	343093	313927	461587	59575.8	76304.9	69959.1	0.173643	0.243066	0.151562	11	9	11	1.34537	0.91499	1.47036	FALSE	FALSE	FALSE	0.349288	0.000368219	0.000271132	0.501647	0.00263004	0.00203832	tr|G3V8T4|G3V8T4_RAT;sp|Q9ESW0|DDB1_RAT
1856	TRUE	497100		118466	173420		14288.6			0.120613		0	2	1			1.46387			FALSE			0.196267			0.337673	tr|B2GUZ7|B2GUZ7_RAT
1558	FALSE	82586			125003							0	0	1													sp|Q9WVE9|ITSN1_RAT;sp|Q9WVE9-2|ITSN1_RAT;sp|Q9WVE9-1|ITSN1_RAT;CON__ENSEMBL:ENSBTAP00000001528
266	TRUE	496600	309082	351179	406340	61869.6	75895	41558	0.200172	0.216115	0.102274	4	2	3	1.31467	1.1362	1.15708	FALSE	FALSE	FALSE	0.50019	0.0672302	0.355308	0.638598	0.155448	0.507648	sp|O08837|CDC5L_RAT
2437	TRUE	494960	860687	1.05781e+06	1.11265e+06	167429	557935	455189	0.194529	0.527443	0.409104	11	10	11	1.29275	1.22903	1.05184	FALSE	FALSE	FALSE	0.276597	0.100316	0.806937	0.426935	0.207307	0.872918	tr|G3V7L1|G3V7L1_RAT;tr|A0A0G2JW60|A0A0G2JW60_RAT
2158	TRUE	494580	314023	323789	173721	46413.1	92000.9		0.147801	0.284139		2	7	1	0.55321	1.0311	0.536526	FALSE	FALSE	FALSE	0.892565	0.245062	0.177907	0.930656	0.394997	0.314614	tr|D4A4F4|D4A4F4_RAT;sp|Q62722|NAB1_RAT
540	TRUE	493470	275541	367906	429085	57086	175001		0.207178	0.475668		3	5	1	1.55724	1.33521	1.16629	FALSE	FALSE	FALSE	0.421545	0.145208	0.765598	0.56854	0.27025	0.842987	sp|P24473|GSTK1_RAT
1668	TRUE	493120	141393			47371.3			0.335032			2	0	0													tr|F1LQN9|F1LQN9_RAT;tr|A0A0G2JYT4|A0A0G2JYT4_RAT;tr|A0A0G2K2V5|A0A0G2K2V5_RAT
2039	TRUE	492470	119038	86339.6	185153	24885.9		8261.4	0.209058		0.0446192	9	1	5	1.55541	0.725309	2.14448	FALSE	FALSE	TRUE	0.247835	0.000102441	0.000399536	0.39838	0.00090703	0.00283352	tr|D3ZP47|D3ZP47_RAT
1872	TRUE	492390	245051	331513	303101	2679.55	128094	74285.8	0.0109347	0.386392	0.245086	2	6	3	1.23689	1.35283	0.914296	FALSE	FALSE	FALSE	0.400075	0.371599	0.737746	0.549571	0.52411	0.82344	tr|B2RYN3|B2RYN3_RAT
305	TRUE	491010	282079	103761		235143	20997.4		0.833606	0.202363		2	3	0		0.367843		FALSE			0.248723			0.398831			tr|M0R930|M0R930_RAT;tr|A0A0G2K6Y9|A0A0G2K6Y9_RAT;sp|O70257|STX7_RAT
1669	TRUE	487510	294005		296332	158763			0.54			5	0	1	1.00791				FALSE			0.989965			0.992939		tr|A0A0G2JYZ2|A0A0G2JYZ2_RAT;tr|D4ACA1|D4ACA1_RAT
2304	TRUE	486100	152645	174663	230835	19820.5	25230.3	47117.2	0.129848	0.144452	0.204116	4	7	5	1.51224	1.14424	1.32161	FALSE	FALSE	FALSE	0.17024	0.0179443	0.0226219	0.305486	0.0574764	0.0691425	tr|Q6P688|Q6P688_RAT;tr|F1LRB8|F1LRB8_RAT;sp|P18298|METK2_RAT
1911	TRUE	485680	232702	192773	209611	86873.8	49070.9	49357.9	0.373326	0.254553	0.235474	5	5	6	0.90077	0.828413	1.08734	FALSE	FALSE	FALSE	0.396992	0.591908	0.585995	0.546273	0.70905	0.705129	tr|B5DF55|B5DF55_RAT;sp|Q5XHY7|STAM2_RAT
554	TRUE	484970	248330	261776	227398	48614.8	39986.4	73448	0.195767	0.152751	0.322993	9	7	5	0.91571	1.05414	0.868676	FALSE	FALSE	FALSE	0.563724	0.530387	0.317746	0.686095	0.661869	0.469818	sp|P27615|SCRB2_RAT
868	TRUE	481770	257467	183976	185172		39915.1	12761.6		0.216959	0.0689174	1	6	3	0.719207	0.71456	1.0065	FALSE	FALSE	FALSE	0.148989	0.0391241	0.962169	0.276005	0.104166	0.975312	tr|A0A0H2UHI2|A0A0H2UHI2_RAT;sp|Q01986|MP2K1_RAT
1132	TRUE	480530	178009	146901	212108	58508.7	33266.4	38494.2	0.328684	0.226455	0.181484	4	6	7	1.19156	0.825246	1.44389	FALSE	FALSE	FALSE	0.309825	0.268591	0.00792034	0.461684	0.418278	0.0300409	sp|Q62651|ECH1_RAT
1878	TRUE	480010		216840								0	1	0													tr|B2RYS8|B2RYS8_RAT
2264	TRUE	478130	155396	83533.8								1	1	0		0.537555		FALSE									tr|Q5PQR0|Q5PQR0_RAT;tr|E9PTI6|E9PTI6_RAT
2374	TRUE	475930	173278	198103								1	1	0		1.14327		FALSE									tr|F1MA87|F1MA87_RAT
743	TRUE	473630			322721							0	0	1													sp|P62747|RHOB_RAT
2142	TRUE	472940	298675	313722	308602	57307	122368	67334.9	0.191871	0.390052	0.218194	11	8	11	1.03324	1.05038	0.983679	FALSE	FALSE	FALSE	0.723376	0.713536	0.90804	0.81272	0.804258	0.940914	tr|D4A2D7|D4A2D7_RAT
2648	TRUE	472810	253656	182964	192756	68552.4	48349.4	35853.9	0.270257	0.264257	0.186006	11	8	6	0.759911	0.721305	1.05352	FALSE	FALSE	FALSE	0.0233225	0.0626872	0.684705	0.0708374	0.147844	0.783218	tr|Q6AYF2|Q6AYF2_RAT
1580	FALSE	665590			508489							0	0	1													sp|Q9Z2A6|MK15_RAT;tr|A0A0G2KAB2|A0A0G2KAB2_RAT
2503	TRUE	472220		148471								0	1	0													tr|M0R835|M0R835_RAT
1641	TRUE	471610	118860	158168	173499	17261	59133.8	83704	0.145221	0.373866	0.482447	4	3	6	1.45969	1.33071	1.09693	FALSE	FALSE	FALSE	0.251635	0.242111	0.787707	0.401554	0.392198	0.860273	tr|D3ZZF8|D3ZZF8_RAT;tr|A0A0G2JVP5|A0A0G2JVP5_RAT
1148	TRUE	471470	446641	360094	606758	137049	94627	164469	0.306843	0.262784	0.271063	9	8	11	1.35849	0.806227	1.685	FALSE	FALSE	FALSE	0.155681	0.0316419	0.00145632	0.28576	0.0885399	0.00797197	tr|F1LQT3|F1LQT3_RAT;tr|A0A0G2K5N6|A0A0G2K5N6_RAT;sp|Q62868|ROCK2_RAT
2389	TRUE	470850	262131	331668	431719	85307.1	54099.9	56565.6	0.325438	0.163115	0.131024	10	9	4	1.64696	1.26528	1.30166	FALSE	FALSE	FALSE	0.0516819	0.00349102	0.0112637	0.128787	0.0156471	0.0396605	tr|F7EZ89|F7EZ89_RAT
502	TRUE	470580		325645			51987.5			0.159645		0	6	0		Inf	0	TRUE		TRUE							sp|P19468|GSH1_RAT
1311	TRUE	470110	107019	141594	168035	18507.4	38119	67320	0.172936	0.269213	0.40063	2	5	5	1.57014	1.32307	1.18674	FALSE	FALSE	FALSE	0.291855	0.28393	0.466667	0.44281	0.435569	0.608702	sp|Q6AZ50|ATG3_RAT
1019	TRUE	465290	182113	170254		42408.1	108240		0.232868	0.635758		7	5	0	0	0.934885		FALSE	TRUE		0.795107			0.865045			sp|Q5I0P2|GCSH_RAT;tr|A0A0G2JZ02|A0A0G2JZ02_RAT;tr|A0A0G2JYW6|A0A0G2JYW6_RAT
1695	TRUE	464960	243369	290764	217598	69388.8	56848.1	54504.7	0.285117	0.195512	0.250484	9	10	3	0.894105	1.19475	0.748365	FALSE	FALSE	FALSE	0.12027	0.574907	0.0745712	0.236157	0.695127	0.168019	tr|A0A0G2K1S6|A0A0G2K1S6_RAT;sp|P13697|MAOX_RAT;tr|F1LQQ1|F1LQQ1_RAT
2395	TRUE	464950	204352	213894	279008	36554.7	45477.1	95821.7	0.17888	0.212615	0.343438	11	9	9	1.36533	1.04669	1.30442	FALSE	FALSE	FALSE	0.608857	0.027901	0.0841347	0.723515	0.0809278	0.182625	tr|F7FLB2|F7FLB2_RAT;tr|A0A0G2JXA4|A0A0G2JXA4_RAT
1483	TRUE	462520		511729								0	1	0													tr|G3V6K0|G3V6K0_RAT;sp|Q9ERR2|COMD5_RAT
1709	TRUE	461970	161344	34859.8								1	1	0		0.216058											tr|A0A0G2K3I6|A0A0G2K3I6_RAT
936	TRUE	461900	143097	218002		54563.5	26734		0.381305	0.122632		2	8	0		1.52346	0	FALSE		TRUE	0.0170731			0.0555293			sp|Q4FZT2|PPME1_RAT
2309	TRUE	461870	230978	239848	239515	41976.3	38260.8	48085.4	0.181733	0.159521	0.200761	7	8	7	1.03696	1.0384	0.998614	FALSE	FALSE	FALSE	0.675484	0.72958	0.988327	0.776215	0.817938	0.99204	tr|F1LS72|F1LS72_RAT
1050	TRUE	458700			62038.3							0	0	1													sp|Q5RJQ4|SIR2_RAT;tr|A0A0G2JWM2|A0A0G2JWM2_RAT
1005	TRUE	455230	213897	145931	184047		18779.8	61954.5		0.12869	0.336623	1	2	3	0.860446	0.682249	1.26119	FALSE	FALSE	FALSE	0.207738	0.717015	0.478676	0.35182	0.807725	0.620529	sp|Q5FWY5|AIP_RAT
1599	FALSE	78373			118911							0	0	1													tr|A0A096MKH4|A0A096MKH4_RAT;tr|D4ABY4|D4ABY4_RAT
1104	TRUE	453870		220189			30226.9			0.137277		0	2	0													sp|Q5XIC0|ECI2_RAT
1305	TRUE	451780		717578								0	1	0													sp|Q6AYQ8|FAHD1_RAT
1665	TRUE	451710	343364	344769	385144	96944.1	123118		0.282336	0.357102		6	5	1	1.12168	1.00409	1.11711	FALSE	FALSE	FALSE	0.983533	0.706362	0.779571	0.987971	0.799998	0.853792	tr|A0A0G2JYC6|A0A0G2JYC6_RAT;tr|E9PTR4|E9PTR4_RAT
1603	FALSE	15753			106814							0	0	1													tr|A0A0G2JXI4|A0A0G2JXI4_RAT;tr|A0A0G2JSR4|A0A0G2JSR4_RAT;sp|P52632|STA5B_RAT
1229	TRUE	450960		198719			52926.7			0.266339		0	3	0													tr|A0A0G2JSL8|A0A0G2JSL8_RAT;sp|Q64640|ADK_RAT;tr|A0A0G2K6X9|A0A0G2K6X9_RAT
2546	TRUE	450480	187723		288805	47641.1		99848.8	0.253784		0.345731	10	0	3	1.53846	0		TRUE	FALSE			0.027735			0.080724		tr|Q4KLL7|Q4KLL7_RAT
324	TRUE	450290	82883.1									1	0	0													sp|P00388|NCPR_RAT
990	TRUE	449580	209473	176533	266149	77035.1	33849.8	75637.7	0.367757	0.191748	0.284194	7	8	3	1.27056	0.842748	1.50765	FALSE	FALSE	FALSE	0.291845	0.315423	0.019198	0.44281	0.467419	0.0608596	sp|Q5EAJ6|IKIP_RAT
594	TRUE	448530	424056	444654	558142	133428	121736	187824	0.314648	0.273778	0.336517	10	7	4	1.3162	1.04857	1.25523	FALSE	FALSE	FALSE	0.750175	0.153884	0.249566	0.831444	0.283165	0.399685	tr|A0A0G2K7Q7|A0A0G2K7Q7_RAT;sp|P35559|IDE_RAT
295	TRUE	448090	139338	188297	142476	39128	80769.3		0.280813	0.428946		2	10	1	1.02252	1.35137	0.756654	FALSE	FALSE	FALSE	0.434419	0.958376	0.601698	0.581207	0.972703	0.71707	sp|O54698|S29A1_RAT
1503	TRUE	447460	229492	209620	371801	37958.5	54307.1	190081	0.165402	0.259074	0.511245	3	7	5	1.6201	0.913407	1.77369	FALSE	FALSE	FALSE	0.585735	0.26016	0.0547374	0.705028	0.410378	0.134047	tr|A0A0G2K2T6|A0A0G2K2T6_RAT;sp|Q9JIL3|ILF3_RAT;tr|F1LRU1|F1LRU1_RAT;sp|Q9JIL3-2|ILF3_RAT;tr|A0A0G2K4U6|A0A0G2K4U6_RAT
1831	TRUE	446590	151885	140834	274188		14905.4	37631.4		0.105836	0.137246	1	4	2	1.80524	0.927245	1.94689	FALSE	FALSE	FALSE	0.554665	0.229427	0.00251367	0.678639	0.377391	0.0121793	tr|B0K017|B0K017_RAT
197	TRUE	446350	193146	238622	237448	38626.6	77883.4	69693.5	0.199986	0.326388	0.29351	8	8	3	1.22937	1.23545	0.995079	FALSE	FALSE	FALSE	0.161143	0.200103	0.982323	0.294168	0.342069	0.987206	sp|B2GV54|NCEH1_RAT
1246	TRUE	442320	171431	126175		26069.7			0.152071			4	1	0		0.736007		FALSE			0.218304			0.364781			sp|Q66HG5|TM9S2_RAT
1941	TRUE	440700		151283								0	1	0													tr|D3ZA49|D3ZA49_RAT
1234	TRUE	439770	327694	388684	383158	100821	96757.9	104120	0.30767	0.248937	0.271742	11	10	6	1.16926	1.18612	0.985783	FALSE	FALSE	FALSE	0.174364	0.300608	0.915841	0.311077	0.45138	0.945575	sp|Q66H61|SYQ_RAT
1282	TRUE	438380	82401.9	721911	108690		22761.4	3065.05		0.0315293	0.0281999	1	2	2	1.31902	8.76086	0.150559	FALSE	FALSE	TRUE	0.0277333	0.0902981	0.000700616	0.080724	0.192358	0.00440717	sp|Q6AY30|SCPDL_RAT
1520	TRUE	436260	274359	288148	426150	87986.2	59209.4	158853	0.320697	0.205483	0.372763	8	9	7	1.55326	1.05026	1.47893	FALSE	FALSE	FALSE	0.706914	0.036416	0.0297802	0.800397	0.0984609	0.0848112	tr|F1LQ81|F1LQ81_RAT;tr|A0A0G2K6U1|A0A0G2K6U1_RAT;sp|Q9QUL6|NSF_RAT
2373	TRUE	435190	136708	252010	256696	27686.7	59802.2	64582.3	0.202524	0.237301	0.251591	3	10	3	1.87769	1.84341	1.01859	FALSE	FALSE	FALSE	0.00902118	0.0416516	0.908763	0.0334393	0.109012	0.941176	tr|F1MA54|F1MA54_RAT;sp|Q63065|PDK1_RAT
1696	TRUE	434750	325356			24697.6			0.0759096			2	0	0													tr|D3ZP98|D3ZP98_RAT;tr|A0A0G2K1Z9|A0A0G2K1Z9_RAT
2189	TRUE	434720	150604	196513	220232	43871.5	108402	100707	0.291304	0.551627	0.457277	11	3	7	1.46233	1.30483	1.1207	FALSE	FALSE	FALSE	0.260512	0.058726	0.746431	0.410378	0.14133	0.828747	tr|D4A7U1|D4A7U1_RAT
2261	TRUE	434480	308775	310810	325236	103847	73605	64304.5	0.336319	0.236817	0.197716	11	10	11	1.05331	1.00659	1.04641	FALSE	FALSE	FALSE	0.95961	0.65969	0.637109	0.973704	0.763761	0.745588	tr|E9PT66|E9PT66_RAT
243	TRUE	434050			636535							0	0	1													sp|F1LU71|AUHM_RAT
1793	TRUE	433730			283645							0	0	1													tr|A0A0H2UHQ3|A0A0H2UHQ3_RAT;sp|P0C5W1|MAP1S_RAT
929	TRUE	429930			130261							0	0	1													sp|Q498R7|CZIB_RAT
2545	TRUE	429780	232659	237168	279148	48483.5	54460.4	85078.1	0.208389	0.229628	0.304778	8	9	10	1.19982	1.01938	1.177	FALSE	FALSE	FALSE	0.860102	0.188878	0.223412	0.909108	0.327776	0.371303	tr|Q4KLK7|Q4KLK7_RAT
471	TRUE	428840	187452		374759	37231.2		148693	0.198617		0.39677	4	0	8	1.99923		Inf		FALSE	TRUE		0.0356765			0.0972488		sp|P16232|DHI1_RAT;sp|P16232-2|DHI1_RAT
1241	TRUE	426920	362927	399163	488569	77872.7	60128.7	214519	0.214568	0.150637	0.439077	4	10	7	1.34619	1.09984	1.22398	FALSE	FALSE	FALSE	0.364772	0.296383	0.225258	0.517945	0.447647	0.373287	sp|Q66HC5|NUP93_RAT
1632	FALSE	51732		49723.5								0	1	0													tr|F1LPD0|F1LPD0_RAT;tr|A0A0G2JV12|A0A0G2JV12_RAT
1809	TRUE	426740	183018			80380.6			0.439195			4	0	0													tr|B0BMS8|B0BMS8_RAT;sp|Q64122|MYL9_RAT
1634	FALSE	246400		349614								0	1	0													tr|A0A0G2JV49|A0A0G2JV49_RAT;tr|F1M6T6|F1M6T6_RAT
1361	TRUE	426700		178449			17861.7			0.100094		0	2	0													sp|Q6PEC0|AP4A_RAT
1636	FALSE	208470	436248	321796	284144	211832	40637.1	11069.1	0.485577	0.126282	0.0389559	5	4	2	0.651336	0.737645	0.882993	FALSE	FALSE	FALSE	0.328152	0.381512	0.289337	0.48077	0.532709	0.440608	tr|A0A0G2JVC2|A0A0G2JVC2_RAT;tr|D4A1Y0|D4A1Y0_RAT
1857	TRUE	425900	198833	276764	177341	119349	103751	62531.6	0.600248	0.374871	0.352607	3	9	5	0.891908	1.39194	0.640766	FALSE	FALSE	FALSE	0.300462	0.743183	0.0768135	0.45138	0.826324	0.171376	tr|B2GUZ9|B2GUZ9_RAT
2590	TRUE	424170	392369	455146	546152	34620.9	138099	101079	0.0882355	0.303417	0.185074	7	9	4	1.39194	1.16	1.19995	FALSE	FALSE	FALSE	0.263053	0.00432386	0.265402	0.412869	0.0185864	0.414768	tr|Q5RKI5|Q5RKI5_RAT
2252	TRUE	422420	294913	257575		70717.8	88924.6		0.239792	0.345237		9	5	0	0	0.873396		FALSE	TRUE		0.40328			0.552423			tr|D4AEG2|D4AEG2_RAT;tr|Q66HQ8|Q66HQ8_RAT;sp|Q63481|RAB7L_RAT
2286	TRUE	422170	623901	576053	600266	384764	344288	274002	0.616706	0.597668	0.456468	10	8	10	0.962117	0.923308	1.04203	FALSE	FALSE	FALSE	0.787283	0.876037	0.869915	0.860187	0.919885	0.916097	tr|F1LNF0|F1LNF0_RAT
2564	TRUE	421660	529646	2.16719e+06		376902			0.711611			2	1	0		4.09177		FALSE			0.174918			0.311648			tr|Q56R18|Q56R18_RAT
2238	TRUE	421390	123560									1	0	0													tr|D4ADP9|D4ADP9_RAT
1590	TRUE	419830			140594							0	0	1													tr|A0A096MJY1|A0A096MJY1_RAT
304	TRUE	418370	312639	303407	341593	77575.5	58555.2	91267.2	0.248131	0.192992	0.267181	9	5	8	1.09261	0.970473	1.12586	FALSE	FALSE	FALSE	0.821574	0.490197	0.425379	0.884246	0.629557	0.572436	sp|O70196|PPCE_RAT;tr|A0A0G2K1M8|A0A0G2K1M8_RAT
958	TRUE	418220	282741	1.91338e+06	261920	196389		248582	0.69459		0.949076	5	1	5	0.926363	6.76727	0.136889	TRUE	FALSE	TRUE	0.00162465	0.886803	0.0037328	0.00867998	0.92706	0.0165457	sp|Q4QQS8|NUP85_RAT
841	TRUE	417770			148109							0	0	1													sp|P97519|HMGCL_RAT
1010	TRUE	417650	149985	262764	156065	44170.1		4892.57	0.294498		0.0313496	4	1	2	1.04054	1.75194	0.593936	FALSE	FALSE	FALSE	0.106569	0.863579	0.0357146	0.216432	0.911581	0.0972866	sp|Q5HZY2|SAR1B_RAT
2306	TRUE	417450	768274	784287	780302	97506.9	118893	177442	0.126917	0.151594	0.227402	11	10	11	1.01566	1.02084	0.994919	FALSE	FALSE	FALSE	0.73847	0.845796	0.952949	0.823789	0.900028	0.970355	tr|F1LRI5|F1LRI5_RAT
265	TRUE	416530		76126.3								0	1	0													tr|F1LSG0|F1LSG0_RAT;sp|O08816|WASL_RAT
938	TRUE	414440	174621	287382		49304.9			0.282355			5	1	0		1.64575		FALSE			0.105097			0.214204			sp|Q4FZU6|ANXA8_RAT
1651	FALSE	28546			215770			25704.8			0.119131	0	0	5													tr|A0A0G2JWG6|A0A0G2JWG6_RAT;tr|G3V6A8|G3V6A8_RAT
456	TRUE	414280	361319	267722	222065	125710		28524.1	0.347919		0.12845	9	1	2	0.614595	0.740959	0.829459	FALSE	FALSE	FALSE	0.50003	0.168316	0.415793	0.638598	0.303393	0.563436	sp|P13676|ACPH_RAT;tr|G3V9E4|G3V9E4_RAT
1653	FALSE	1316300			1.14502e+06							0	0	1													tr|A0A0G2JWR6|A0A0G2JWR6_RAT
1230	TRUE	413700	302399	226735	195620	116700	63860.2	122302	0.385913	0.281652	0.625204	8	7	3	0.646893	0.749788	0.862768	FALSE	FALSE	FALSE	0.151726	0.214031	0.599381	0.279912	0.359178	0.715436	sp|Q64654|CP51A_RAT
2485	TRUE	413500	329049	204459	317899	97139.5	13434.7	136330	0.295212	0.0657082	0.428846	8	2	6	0.966115	0.621364	1.55483	FALSE	FALSE	FALSE	0.12151	0.860642	0.307391	0.237856	0.909439	0.458911	tr|G3V9S9|G3V9S9_RAT
2417	TRUE	413200	295695	239916	305233	87524.6	42510.8	112280	0.295996	0.17719	0.367849	11	7	4	1.03226	0.811364	1.27225	FALSE	FALSE	FALSE	0.138203	0.864449	0.190099	0.261093	0.911842	0.329467	tr|G3V6S2|G3V6S2_RAT;sp|Q63270|ACOC_RAT
965	TRUE	412780	299030	257572	341398	170589	72366.3	87478.7	0.570474	0.280955	0.256237	4	7	5	1.14169	0.861359	1.32545	FALSE	FALSE	FALSE	0.5788	0.641382	0.0991529	0.69794	0.749058	0.205538	sp|Q4V7C6|GUAA_RAT;tr|A0A0G2K2C2|A0A0G2K2C2_RAT;tr|A0A096MJK6|A0A096MJK6_RAT;tr|A0A096MJ75|A0A096MJ75_RAT
169	TRUE	411120	191038	173671	311366	51403	40246.5	48249.8	0.269072	0.23174	0.154962	4	7	10	1.62986	0.909089	1.79285	FALSE	FALSE	FALSE	0.546997	0.00135621	1.76419e-05	0.673076	0.00755818	0.000209765	sp|A2RRU1|GYS1_RAT
1771	TRUE	410420	157596	224192	109727	84868.5	131509	25431.5	0.53852	0.586589	0.231771	8	8	6	0.696254	1.42258	0.489431	FALSE	FALSE	FALSE	0.248747	0.209659	0.0593547	0.398831	0.354601	0.142245	tr|A0A0G2K9L2|A0A0G2K9L2_RAT;tr|D4A6C9|D4A6C9_RAT
2224	TRUE	410070		292336								0	1	0													tr|D4ABI7|D4ABI7_RAT
1290	TRUE	409410	202453	208640	173406	47429	27326.5	28608.3	0.234272	0.130974	0.164979	6	5	3	0.856527	1.03056	0.831126	FALSE	FALSE	FALSE	0.803005	0.370223	0.132886	0.871045	0.523274	0.253802	sp|Q6AYB5|SRP54_RAT
651	TRUE	407390	191977									1	0	0													sp|P48508|GSH0_RAT
793	TRUE	404310		168211			78538			0.466901		0	3	0													sp|P67874|CSK2B_RAT;tr|A0A0G2KA61|A0A0G2KA61_RAT;tr|A0A096MJD3|A0A096MJD3_RAT;tr|A0A096MKB7|A0A096MKB7_RAT
1020	TRUE	403600			284400							0	0	1													sp|Q5M7A4|UBA5_RAT
2186	TRUE	403450		96130.3	125664		19240			0.200145		0	2	1			1.30722			FALSE			0.428731			0.575712	tr|D4A7L4|D4A7L4_RAT
1667	FALSE	92686	71955									1	0	0													tr|A0A0G2JYT1|A0A0G2JYT1_RAT;tr|F1LPE9|F1LPE9_RAT;sp|Q811U3|RB6I2_RAT
1980	TRUE	402650	266543	359798		27370.7	150087		0.102688	0.417142		3	5	0		1.34987		FALSE			0.341235			0.493551			tr|D3ZE72|D3ZE72_RAT
2446	TRUE	400820			231517							0	0	1													tr|G3V7V5|G3V7V5_RAT
1347	TRUE	400700	227244	166559	148358	55198.9	37915.3	27625.2	0.242905	0.227639	0.186206	10	2	7	0.652856	0.73295	0.890724	FALSE	FALSE	FALSE	0.175424	0.00345867	0.464094	0.312272	0.0155369	0.606814	sp|Q6P7C7|GPNMB_RAT
2041	TRUE	400310	142886	53064.7	176401	30809.2		51074.2	0.21562		0.289535	8	1	4	1.23455	0.371377	3.32426	FALSE	FALSE	FALSE	0.0285584	0.180778	0.119587	0.0820311	0.31757	0.235241	tr|D3ZPF0|D3ZPF0_RAT
2592	TRUE	399920	145856	165745	289287	53074.6	24481.3	104078	0.363884	0.147705	0.359773	7	6	7	1.98338	1.13636	1.74537	FALSE	FALSE	FALSE	0.418492	0.00697987	0.0165341	0.565755	0.0273372	0.0539953	tr|Q5U1W6|Q5U1W6_RAT
2001	TRUE	399440			169960							0	0	1													tr|D3ZHC4|D3ZHC4_RAT
2331	TRUE	398050	262043	260021	277121	85287.5	46637.4	64668.8	0.325472	0.17936	0.233359	11	5	6	1.05754	0.992283	1.06577	FALSE	FALSE	FALSE	0.96149	0.712175	0.634258	0.974871	0.804082	0.743121	tr|F1LX07|F1LX07_RAT;tr|A0A0G2K2J7|A0A0G2K2J7_RAT
1926	TRUE	397080		140965			9177.55			0.0651051		0	2	0													tr|D3Z865|D3Z865_RAT
807	TRUE	396900	110318			35756.5			0.324122			4	0	0													tr|Q56A33|Q56A33_RAT;tr|G3V617|G3V617_RAT;sp|P70618-2|MK14_RAT;sp|P70618|MK14_RAT
1940	TRUE	396450	156611									1	0	0													tr|D3ZA22|D3ZA22_RAT
1679	FALSE	84431			57727.6							0	0	1													tr|A0A0G2JZQ9|A0A0G2JZQ9_RAT;sp|Q6IG01|K2C1B_RAT
2225	TRUE	395930	213190	258669	267294		56403			0.218051		1	2	1	1.25378	1.21332	1.03334	FALSE	FALSE	FALSE	0.629344		0.920925	0.740394		0.948657	tr|D4ABK7|D4ABK7_RAT
1807	TRUE	394060			220731							0	0	1													tr|A1L1M0|A1L1M0_RAT;sp|P27791-2|KAPCA_RAT;sp|P27791|KAPCA_RAT
1496	TRUE	392120	227021	292539	57764.4	77258.8			0.340316			5	1	1	0.254445	1.2886	0.197458	FALSE	FALSE		0.482054	0.11613		0.622978	0.229959		sp|Q9JHW0|PSB7_RAT;tr|A0A0G2JUN8|A0A0G2JUN8_RAT
2550	TRUE	391550		214306			64161.9			0.299394		0	6	0		Inf	0	TRUE		TRUE							tr|Q4KM57|Q4KM57_RAT
172	TRUE	391010		548252								0	1	0													sp|A2VCX1|TIPRL_RAT
1765	TRUE	389220			1.00041e+06							0	0	1													tr|G3V8U3|G3V8U3_RAT;tr|A0A0G2K948|A0A0G2K948_RAT
2132	TRUE	387950			281087							0	0	1													tr|D4A197|D4A197_RAT
639	TRUE	387810	154779	152758	224232	31047.2	32434.8	104457	0.20059	0.212328	0.465843	9	4	3	1.44872	0.986945	1.46789	FALSE	FALSE	FALSE	0.916731	0.0842251	0.242798	0.946019	0.182625	0.39277	sp|P46844|BIEA_RAT;tr|Q6AZ33|Q6AZ33_RAT
854	TRUE	387230	269886	203340	312777	54074.1	78170.2	138179	0.200359	0.38443	0.441783	11	4	11	1.15892	0.75343	1.53819	FALSE	FALSE	FALSE	0.0821119	0.349171	0.163413	0.179402	0.501647	0.296288	sp|P97675|ENPP3_RAT
2543	TRUE	385540		180323	255708		53338			0.295792		0	3	1			1.41806			FALSE			0.345574			0.498278	tr|Q4KLH7|Q4KLH7_RAT
1690	FALSE	614660	64090.1									1	0	0													tr|A0A0G2K1A9|A0A0G2K1A9_RAT
1092	TRUE	383300		170982			31512			0.1843		0	2	0													sp|Q5XI68|NC2B_RAT
1209	TRUE	381880	218415	182010	341592	59764.4	59144	137236	0.273628	0.324949	0.401755	9	4	7	1.56396	0.833324	1.87677	FALSE	FALSE	FALSE	0.331214	0.0291112	0.0577834	0.483841	0.0833799	0.139565	sp|Q641Z2|PTN9_RAT;tr|A0A0G2K6A2|A0A0G2K6A2_RAT
1693	FALSE	82913			201783							0	0	1													tr|A0A0G2K1I1|A0A0G2K1I1_RAT
574	TRUE	381800	117226	126683	157885	47852.5	39797.5	27144.9	0.408206	0.314149	0.171928	6	4	3	1.34683	1.08067	1.24629	FALSE	FALSE	FALSE	0.753106	0.222656	0.299256	0.833291	0.370507	0.450458	tr|F1LMW7|F1LMW7_RAT;sp|P30009|MARCS_RAT
900	TRUE	381120	285990	326324	281039	36494.9	89061.1		0.127609	0.272922		2	6	1	0.982687	1.14103	0.861226	FALSE	FALSE	FALSE	0.571924	0.929763	0.657636	0.692985	0.955272	0.762257	sp|Q2LAP6|TES_RAT
2439	TRUE	380670		247773								0	1	0													tr|G3V7N0|G3V7N0_RAT
2033	TRUE	380480	336848	554675		227076	201431		0.674122	0.363151		6	6	0	0	1.64666	0	FALSE	TRUE	TRUE	0.109294			0.220061			tr|D3ZMY7|D3ZMY7_RAT
1791	TRUE	380220	163154	195650		67040.8	39790.8		0.410905	0.203377		2	3	0		1.19918		FALSE			0.531923			0.662812			tr|A0A0H2UHN2|A0A0H2UHN2_RAT;sp|O35760|IDI1_RAT
1561	TRUE	377150	132286	175325	158641	24261.5	58226.2	30012.2	0.183403	0.332103	0.189183	6	6	2	1.19923	1.32535	0.904839	FALSE	FALSE	FALSE	0.125607	0.249357	0.720832	0.244087	0.399509	0.810431	sp|Q9WVR7|PPM1F_RAT
1674	TRUE	377010	204367	209927	226528	11983.3	54983.4	32127.9	0.0586362	0.261917	0.141828	3	6	4	1.10844	1.0272	1.07908	FALSE	FALSE	FALSE	0.871625	0.315423	0.604552	0.916693	0.467419	0.719465	tr|A0A0G2JZH0|A0A0G2JZH0_RAT;tr|D3ZJ77|D3ZJ77_RAT
1701	FALSE	3642.3			16230.6							0	0	1													tr|A0A0G2K2D5|A0A0G2K2D5_RAT;tr|D3ZYM5|D3ZYM5_RAT
2426	TRUE	376060		284982								0	1	0													tr|G3V728|G3V728_RAT
1827	TRUE	375860	174831	236260			17239.7			0.0729691		1	2	0		1.35137		FALSE			0.210762			0.35529			tr|B0BNL2|B0BNL2_RAT
2190	TRUE	374280	138132	115029			26367.3			0.229223		1	5	0		0.832743		FALSE			0.46859			0.610585			tr|Q5RK17|Q5RK17_RAT;tr|D4A7Z5|D4A7Z5_RAT
1589	TRUE	372690	129858	82419.7	119531	40666.1			0.31316			2	1	1	0.92048	0.634693	1.45027	FALSE	FALSE	FALSE	0.515498	0.869852		0.64956	0.916097		tr|A0A096MK75|A0A096MK75_RAT;tr|A0A096MJM1|A0A096MJM1_RAT;tr|Q32PX6|Q32PX6_RAT
1706	FALSE	18561			73136							0	0	1													tr|A0A0G2K2W3|A0A0G2K2W3_RAT;tr|M0R829|M0R829_RAT
1707	FALSE	37048		155696								0	1	0													tr|A0A0G2K347|A0A0G2K347_RAT
1244	TRUE	372680	572527	327378		122014	73440		0.213114	0.224328		2	6	0		0.571811	0	FALSE		TRUE	0.011437			0.0400875			sp|Q66HF9|LRRF1_RAT
2118	TRUE	371530	242927		266930	35109.6		5634.91	0.144527		0.02111	8	0	2	1.09881	0		TRUE	FALSE			0.383107			0.533766		tr|D3ZZM0|D3ZZM0_RAT
1710	FALSE	197750			100849							0	0	1													tr|A0A0G2K3I9|A0A0G2K3I9_RAT;tr|G3V9L3|G3V9L3_RAT
1711	FALSE	14312			124489							0	0	1													tr|A0A0G2K3L9|A0A0G2K3L9_RAT;tr|D3ZZ81|D3ZZ81_RAT;tr|A0A1B0GWS0|A0A1B0GWS0_RAT;tr|A0A1B0GWM2|A0A1B0GWM2_RAT;tr|A0A1B0GWW5|A0A1B0GWW5_RAT
2370	TRUE	369490	164763	157636	250954	92352.3	68085.1	143575	0.560518	0.431914	0.572116	4	4	5	1.52312	0.956745	1.59198	FALSE	FALSE	FALSE	0.905192	0.335439	0.274444	0.939178	0.488232	0.424922	tr|F1M9V3|F1M9V3_RAT
363	TRUE	366910		272689	265073		38683.4	20136.4		0.141859	0.0759652	0	6	4		Inf	0.972072	TRUE		FALSE			0.729755			0.817938	tr|F1M2P8|F1M2P8_RAT;tr|F1LS98|F1LS98_RAT;sp|P05696|KPCA_RAT
649	TRUE	365680	294109	223852	284442	101875	68867.8	31788.7	0.346387	0.307648	0.111758	11	8	8	0.96713	0.761121	1.27067	FALSE	FALSE	FALSE	0.110379	0.799781	0.0403365	0.221587	0.868018	0.106545	tr|A0A0G2JVC8|A0A0G2JVC8_RAT;sp|P48450|ERG7_RAT;tr|A0A096MK55|A0A096MK55_RAT;tr|A0A096MK62|A0A096MK62_RAT;tr|A0A096MJH3|A0A096MJH3_RAT
1263	TRUE	364140	147459	238064		20677.1	43811.5		0.140222	0.184032		3	7	0		1.61444	0	FALSE		TRUE	0.0102495			0.0370023			sp|Q68FW9|CSN3_RAT
1044	TRUE	364020	182083	251725	382454	27214	59468.1		0.14946	0.236242		3	5	1	2.10044	1.38248	1.51933	FALSE	FALSE	FALSE	0.110897	0.0237236	0.115223	0.222489	0.0715817	0.22879	sp|Q5PQX1-2|TOIP1_RAT;sp|Q5PQX1|TOIP1_RAT;sp|Q5PQX1-3|TOIP1_RAT
2408	TRUE	363320	582160	637145	539075	91526.5	115783	106740	0.157219	0.181721	0.198006	11	10	11	0.925992	1.09445	0.84608	FALSE	FALSE	FALSE	0.239907	0.321643	0.0577138	0.389982	0.473658	0.139481	tr|G3V6H2|G3V6H2_RAT
183	TRUE	363010			219715							0	0	1													sp|B0BNA7|EIF3I_RAT;tr|M0RCH0|M0RCH0_RAT
1720	FALSE	37670		87260.8								0	1	0													tr|B2RYB3|B2RYB3_RAT;tr|A0A0G2K4F6|A0A0G2K4F6_RAT
1721	FALSE	113700			382385			69269.2			0.181151	0	0	3													tr|A0A0G2K4G0|A0A0G2K4G0_RAT
932	TRUE	362470	101809			12581.7			0.123581			2	0	0													sp|Q499N6|UBXN1_RAT
2085	TRUE	361990		151832								0	1	0													tr|D3ZVA5|D3ZVA5_RAT
1993	TRUE	361890	270217	341055		36956.9	69940.9		0.136767	0.205072		3	4	0		1.26215		FALSE			0.176773			0.313981			tr|D3ZFP4|D3ZFP4_RAT
2362	TRUE	361650	87816.4									1	0	0													tr|F1M8A5|F1M8A5_RAT
1551	TRUE	361340	79465.2		314372							1	0	1	3.9561												sp|Q9WUH4|FHL1_RAT;tr|Q6P792|Q6P792_RAT;tr|Q8K3G3|Q8K3G3_RAT;tr|A0A0G2K338|A0A0G2K338_RAT
552	TRUE	360560		111076	216885							0	1	1			1.95259			FALSE							sp|P27321-4|ICAL_RAT;tr|A0A0G2JSY2|A0A0G2JSY2_RAT;sp|P27321-2|ICAL_RAT;tr|F1LPH1|F1LPH1_RAT;sp|P27321|ICAL_RAT;sp|P27321-7|ICAL_RAT;sp|P27321-6|ICAL_RAT;tr|D3ZL24|D3ZL24_RAT;sp|P27321-5|ICAL_RAT;sp|P27321-3|ICAL_RAT;tr|D4A129|D4A129_RAT
1851	TRUE	358830	127590	220654	256201	15380.7	90366	54593.9	0.120548	0.409537	0.21309	4	6	5	2.008	1.7294	1.1611	FALSE	TRUE	FALSE	0.0804188	0.00275431	0.462855	0.176285	0.0130284	0.605505	tr|B1WC61|B1WC61_RAT
1210	TRUE	358540	278963	308573	521566	59873.1	125664		0.214627	0.407244		8	8	1	1.86966	1.10614	1.69025	FALSE	FALSE	FALSE	0.557033	0.00654046	0.154074	0.680912	0.0259481	0.28333	sp|Q641Z6|EHD1_RAT
1566	TRUE	357770			429337							0	0	1													sp|Q9Z122|FADS2_RAT;tr|A0A140TAE1|A0A140TAE1_RAT
1306	TRUE	356540	159345	206119	219791	29872.5	49306.3	13849.6	0.18747	0.239213	0.0630125	8	10	4	1.37934	1.29354	1.06633	FALSE	FALSE	FALSE	0.0318187	0.0036069	0.60293	0.0889103	0.0161124	0.717961	sp|Q6AYS7|ACY1A_RAT
428	TRUE	354530	279490	441519	543706	19564.3	121819	302903	0.0699998	0.275908	0.557108	4	10	3	1.94535	1.57973	1.23144	FALSE	FALSE	FALSE	0.0238782	0.13173	0.380143	0.0719398	0.252193	0.531669	sp|P11505-4|AT2B1_RAT;sp|P11505-1|AT2B1_RAT;sp|P11505-6|AT2B1_RAT;sp|P11505|AT2B1_RAT;sp|P11505-5|AT2B1_RAT;sp|P11505-2|AT2B1_RAT
1682	TRUE	353130	339153	340946	440942	68589	89204.6	114694	0.202236	0.261639	0.260112	11	9	6	1.30013	1.00529	1.29329	FALSE	FALSE	FALSE	0.959998	0.0353515	0.0796396	0.973851	0.0964285	0.175628	tr|F1LUA1|F1LUA1_RAT;tr|A0A0G2K051|A0A0G2K051_RAT
246	TRUE	350860	469737	570751	657608	94411.9	132187	140345	0.200989	0.231602	0.213417	11	10	11	1.39995	1.21504	1.15218	FALSE	FALSE	FALSE	0.0565788	0.0014717	0.161749	0.137545	0.00802979	0.294737	sp|F1MA98|TPR_RAT
694	TRUE	348970			221814							0	0	1													sp|P57093|PAHX_RAT
1737	FALSE	47302		168310								0	1	0													tr|F1M9Y7|F1M9Y7_RAT;tr|A0A0G2K6F1|A0A0G2K6F1_RAT
629	TRUE	348730	390054	283793	384004	62995.8	86823.8	100142	0.161505	0.30594	0.260782	5	4	9	0.984491	0.727575	1.35311	FALSE	FALSE	FALSE	0.0700241	0.905542	0.112534	0.159787	0.939298	0.224676	tr|A0A0G2JSY3|A0A0G2JSY3_RAT;sp|P42676|NEUL_RAT;tr|A0A0G2JVK4|A0A0G2JVK4_RAT
2634	TRUE	346980	205402	208774	205552	54910.6	37894.8	60922.4	0.267333	0.181511	0.296385	6	4	4	1.00073	1.01642	0.984567	FALSE	FALSE	FALSE	0.918093	0.996859	0.931355	0.946924	0.997606	0.956417	tr|Q68FS8|Q68FS8_RAT
2404	TRUE	345200		188203			9130.91			0.0485162		0	2	0													tr|G3V6C3|G3V6C3_RAT
2510	TRUE	344440	253628	129775			12627			0.097299		1	2	0		0.511675		FALSE			0.0790818			0.174783			tr|M0R9Q1|M0R9Q1_RAT;tr|M0R3R6|M0R3R6_RAT
1742	FALSE	110550			451305							0	0	1													tr|A0A0G2K6Z8|A0A0G2K6Z8_RAT;tr|D3ZRT6|D3ZRT6_RAT
1118	TRUE	344130		298673								0	1	0													sp|Q5XII9|MFR1L_RAT
669	TRUE	343480	108110									1	0	0													sp|P51907|EAA3_RAT
1830	TRUE	341490	110297			11041.2			0.100105			2	0	0													tr|B0K015|B0K015_RAT
1062	TRUE	338930			90493.9							0	0	1													sp|Q5U1Z2|TPPC3_RAT
1780	TRUE	338160	255630	148922	247975	73173.9	44250.6	49890.9	0.286249	0.29714	0.201193	11	5	5	0.970053	0.582566	1.66514	FALSE	FALSE	FALSE	0.00978084	0.836121	0.0105193	0.0356289	0.892709	0.0376348	tr|A0A0G2KB92|A0A0G2KB92_RAT;tr|A0A1W2Q6Q2|A0A1W2Q6Q2_RAT
1545	TRUE	337720			159117							0	0	1													sp|Q9WTT7|BZW2_RAT
2270	TRUE	336730	239532	315081	321740	40967.9	89918.7	25409.5	0.171033	0.285382	0.0789753	4	10	4	1.3432	1.3154	1.02113	FALSE	FALSE	FALSE	0.138738	0.0143089	0.888931	0.261489	0.0477003	0.928509	tr|E9PU64|E9PU64_RAT
2090	TRUE	336660	131688	227675	269130		35022.6	129105		0.153827	0.479713	1	5	3	2.04369	1.7289	1.18208	FALSE	FALSE	FALSE	0.0666298	0.453885	0.503765	0.154423	0.597064	0.641025	tr|D3ZW08|D3ZW08_RAT
1686	TRUE	336600	256289	378814	394624	43368.8	52226.4	114644	0.169219	0.137868	0.290516	4	8	4	1.53976	1.47808	1.04173	FALSE	FALSE	FALSE	0.00242672	0.0647983	0.742739	0.0118874	0.151133	0.826324	tr|A0A0G2K0L0|A0A0G2K0L0_RAT;tr|A0A0G2KB21|A0A0G2KB21_RAT;tr|F1LX70|F1LX70_RAT
2081	TRUE	336460	77316.7	101201	142106	8423.29	25973.6	7470.3	0.108945	0.256653	0.0525686	4	6	3	1.83797	1.30892	1.40419	FALSE	FALSE	FALSE	0.118652	0.000133357	0.0358045	0.23409	0.00111093	0.097399	tr|D3ZUX5|D3ZUX5_RAT
2171	TRUE	336420	181920	253553		32736.5	47721.9		0.179949	0.188213		6	5	0	0	1.39376		FALSE	TRUE		0.0162083			0.053235			tr|D4A5K6|D4A5K6_RAT
1754	FALSE	46728			284890							0	0	1													tr|A0A0G2K888|A0A0G2K888_RAT;tr|F1LMB9|F1LMB9_RAT;sp|O54921|EXOC2_RAT;tr|A0A0G2K1K8|A0A0G2K1K8_RAT;tr|A0A0G2K711|A0A0G2K711_RAT;tr|M0R602|M0R602_RAT
630	TRUE	336210	1.25673e+06			249733			0.198716			2	0	0													tr|Q6IN10|Q6IN10_RAT;sp|P42893-3|ECE1_RAT;sp|P42893-4|ECE1_RAT;sp|P42893-2|ECE1_RAT;sp|P42893|ECE1_RAT
1110	TRUE	334950			214231							0	0	1													sp|Q5XIF3|NDUS4_RAT
2058	TRUE	333880	236872	334944								1	1	0		1.41403		FALSE									tr|D3ZSA9|D3ZSA9_RAT
1555	TRUE	333260		86430.9								0	1	0													tr|F1LP21|F1LP21_RAT;sp|Q9WVA1|TIM8A_RAT;tr|F1M556|F1M556_RAT
1760	FALSE	71064	576737									1	0	0													tr|A0A0G2K8V0|A0A0G2K8V0_RAT;tr|F1LPJ1|F1LPJ1_RAT
1761	FALSE	1225.6			219633							0	0	1													tr|A0A0G2K8V3|A0A0G2K8V3_RAT;tr|F1M0V4|F1M0V4_RAT
852	TRUE	332320	373013	318423	641370	77895.9	100338	179894	0.208829	0.315109	0.280484	10	5	8	1.71943	0.853651	2.01421	FALSE	FALSE	TRUE	0.264313	0.000588737	0.00390587	0.414155	0.00382966	0.017161	tr|A0A0G2JUW8|A0A0G2JUW8_RAT;sp|P97629|LCAP_RAT;tr|A0A0H2UHK5|A0A0H2UHK5_RAT;tr|A0A0G2JYN3|A0A0G2JYN3_RAT
1763	FALSE	3260.7		136706								0	1	0													tr|Q70AM4|Q70AM4_RAT;tr|A0A0G2K8Z9|A0A0G2K8Z9_RAT
906	TRUE	331420	197295	221190	308623	50302	54962.9	150139	0.254958	0.248488	0.48648	7	9	7	1.56427	1.12111	1.39529	FALSE	FALSE	FALSE	0.386261	0.0875334	0.126269	0.536779	0.188169	0.24478	sp|Q32PX7|FUBP1_RAT;tr|A0A140TAJ3|A0A140TAJ3_RAT
160	TRUE	330640	154097	25175.2	177442	39839.6		64385.2	0.258536		0.362853	2	1	3	1.15149	0.163372	7.04828	FALSE	FALSE	FALSE	0.230337	0.686043	0.177114	0.378302	0.783968	0.313981	sp|A0JPM9|EIF3J_RAT
1348	TRUE	330420		421235								0	1	0													tr|F1LSK6|F1LSK6_RAT;sp|Q6P7D4|CP20A_RAT
1384	TRUE	330230	125946			27773.1			0.220516			5	0	0													sp|Q71UF4|RBBP7_RAT
982	TRUE	328910			89956.7							0	0	1													tr|G3V8M5|G3V8M5_RAT;sp|Q5BJ92|PP4C_RAT
1769	FALSE	66535	498760	189400								1	1	0		0.379742											tr|F1LTE0|F1LTE0_RAT;tr|A0A0G2K9J0|A0A0G2K9J0_RAT
977	TRUE	328290	181062	142474	175490		7330.73	40079.5		0.051453	0.228386	1	4	6	0.969228	0.786882	1.23173	FALSE	FALSE	FALSE	0.0181361	0.902611	0.148649	0.0579979	0.937227	0.275507	sp|Q505J8|SYFA_RAT
1269	TRUE	327720			150245							0	0	1													sp|Q6AXM7|HBS1L_RAT;tr|A0A0G2K2P6|A0A0G2K2P6_RAT
949	TRUE	326430		155017								0	1	0													tr|A0A0G2KA25|A0A0G2KA25_RAT;sp|Q4KLL4|TM9S4_RAT
1238	TRUE	325930		216619			4536.77			0.0209436		0	3	0													sp|Q66H98|CAVN2_RAT
1149	TRUE	325920		159878			15697.7			0.0981853		0	3	0													tr|D3ZU74|D3ZU74_RAT;sp|Q62871-3|DC1I2_RAT;tr|Q6AZ35|Q6AZ35_RAT;sp|Q62871-2|DC1I2_RAT;tr|G3V9V3|G3V9V3_RAT;sp|Q62871|DC1I2_RAT
2222	TRUE	325480		165484	216962		37454.6	51097.2		0.226333	0.235512	0	6	3		Inf	1.31107	TRUE		FALSE			0.125181			0.243494	tr|D4AB03|D4AB03_RAT
2184	TRUE	325350	84217.5	221388		2148.68			0.0255135			2	1	0		2.62877		TRUE			0.0122119			0.0421837			tr|D4A7F2|D4A7F2_RAT
205	TRUE	325050	223192		265782	48604.8		74608.9	0.217772		0.280714	5	0	5	1.19082				FALSE			0.31604			0.467987		sp|B4F795|CTL2_RAT
2611	TRUE	324170	189111	221402	186953	54701.5	10815.2	42849.3	0.289257	0.0488486	0.229198	8	2	6	0.988593	1.17075	0.844407	FALSE	FALSE	FALSE	0.448983	0.937775	0.325015	0.593852	0.959966	0.47722	tr|Q5XI21|Q5XI21_RAT
2551	TRUE	322470	184897		483784							1	0	1	2.61651												tr|Q4KM87|Q4KM87_RAT
981	TRUE	321620	434775	564392		59865.2	31870.5		0.137692	0.0564688		2	2	0		1.29813		FALSE			0.113959			0.226729			sp|Q56B11|PELP1_RAT;tr|A0A0G2JSQ9|A0A0G2JSQ9_RAT
2360	TRUE	321470	437257	255833	293897	151377	111152		0.346198	0.434469		3	3	1	0.672138	0.585087	1.14878	FALSE	FALSE	FALSE	0.169599	0.498321	0.794759	0.304746	0.637336	0.86491	tr|F1M840|F1M840_RAT;tr|F1M8Z8|F1M8Z8_RAT;tr|F1M866|F1M866_RAT;tr|F1M865|F1M865_RAT;tr|F1M820|F1M820_RAT;sp|P84109|SRBS1_RAT
2129	TRUE	321350	99300.2	218580								1	1	0		2.2012											tr|D4A0T8|D4A0T8_RAT
1991	TRUE	320130		799696								0	1	0													tr|D3ZFB2|D3ZFB2_RAT
1784	FALSE	9861700			1.2807e+07							0	0	1													tr|B2RYB7|B2RYB7_RAT;tr|A0A0G2QC08|A0A0G2QC08_RAT
2113	TRUE	319800	158779	344581	448228		81526.2			0.236595		1	9	1	2.82296	2.17019	1.30079	FALSE		FALSE	0.0625854		0.262238	0.147745		0.411913	tr|D3ZZ62|D3ZZ62_RAT
823	TRUE	319590		121048								0	1	0													sp|P84039|ENPP5_RAT
1521	TRUE	318320	101982	237644	306592	26526.1	35989.7	18988.7	0.260106	0.151444	0.0619347	2	5	3	3.00634	2.33026	1.29013	TRUE	TRUE	FALSE	0.0052126	0.00196005	0.0236948	0.0214445	0.010095	0.0715486	sp|Q9QVC8|FKBP4_RAT
2151	TRUE	318320			138941							0	0	1													tr|D4A3S8|D4A3S8_RAT
1825	TRUE	317420		253653								0	1	0													tr|B0BNJ4|B0BNJ4_RAT
2204	TRUE	317060	241765	454588	328667							1	1	1	1.35945	1.88029	0.723	FALSE	FALSE	FALSE							tr|D4A994|D4A994_RAT
790	TRUE	314660			120388							0	0	1													sp|P63322|RALA_RAT;tr|F1LQ62|F1LQ62_RAT;sp|P36860|RALB_RAT
1295	TRUE	313100			126075							0	0	1													sp|Q6AYD6|PDLI2_RAT
2192	TRUE	312530	216292	184246	240895	18045.6	65607.8	43547.2	0.0834319	0.356089	0.180772	11	5	5	1.11375	0.851838	1.30747	FALSE	FALSE	FALSE	0.142571	0.123444	0.146361	0.266771	0.240584	0.271639	tr|D4A857|D4A857_RAT
2472	TRUE	312510		319327			102535			0.321097		0	3	0													tr|G3V8V4|G3V8V4_RAT;tr|Q3T1K1|Q3T1K1_RAT
358	TRUE	312330			19003.3							0	0	1													tr|F1LND7|F1LND7_RAT;sp|P05369|FPPS_RAT;tr|A0A0G2JXT3|A0A0G2JXT3_RAT
270	TRUE	311660	264519	399517		36336.2	98048.1		0.137367	0.245416		3	4	0		1.51035		FALSE			0.0763984			0.170735			tr|G3V640|G3V640_RAT;sp|O35094|TIM44_RAT
1758	TRUE	310570			374962							0	0	1													tr|A0A0G2K8P2|A0A0G2K8P2_RAT;tr|D4AAM0|D4AAM0_RAT
824	TRUE	310290	120264									1	0	0													sp|P84083|ARF5_RAT
158	TRUE	310140	1.17969e+06		894637	645881			0.547502			4	0	1	0.758368				FALSE			0.719423			0.8093		tr|F1M4A0|F1M4A0_RAT;sp|A0A0G2K2P5|ZO1_RAT
210	TRUE	309230			124608							0	0	1													tr|A0A0H2UHM0|A0A0H2UHM0_RAT;sp|B5DEN9|VPS28_RAT
589	TRUE	308590	288115	330409	890626	14349.5	89483.3		0.0498046	0.270826		2	8	1	3.09121	1.14679	2.69552	FALSE	FALSE	TRUE	0.541326	0.0185641	0.000597954	0.669745	0.0592721	0.00387076	sp|P35053|GPC1_RAT;tr|Q6P7Q2|Q6P7Q2_RAT
859	TRUE	307980		171470	378243		39260.8			0.228966		0	2	1			2.20589			FALSE			0.145459			0.270418	sp|P97834|CSN1_RAT;tr|A0A0G2JW80|A0A0G2JW80_RAT;tr|A0A0G2JT06|A0A0G2JT06_RAT
1657	TRUE	306950	265658	285160	216333	71283.6	107348	73395.3	0.268329	0.376448	0.339271	10	4	11	0.814327	1.07341	0.758636	FALSE	FALSE	FALSE	0.694057	0.13545	0.176536	0.790082	0.257593	0.313972	tr|A0A0G2JX93|A0A0G2JX93_RAT;tr|F1M9D6|F1M9D6_RAT
1804	FALSE	206780			79238.4							0	0	1													tr|A0A1W2Q6G8|A0A1W2Q6G8_RAT;tr|B0BN30|B0BN30_RAT
1512	TRUE	306650	151900	233770		29762.1	92968.3		0.195932	0.397691		5	4	0		1.53897		FALSE			0.102035			0.210099			tr|A0A0G2JSZ9|A0A0G2JSZ9_RAT;sp|Q9JK72|CCS_RAT;tr|E9PSS2|E9PSS2_RAT
2318	TRUE	306650			606567							0	0	1													tr|F1LU00|F1LU00_RAT
2101	TRUE	306630		156426			31353.8			0.200439		0	2	0													tr|D3ZXK4|D3ZXK4_RAT
2323	TRUE	305100	365385									1	0	0													tr|F1LUM5|F1LUM5_RAT
2259	TRUE	304180	235466	246982	228322	69158.2	76583.7	55070.3	0.293708	0.310078	0.241196	10	8	11	0.969663	1.04891	0.924449	FALSE	FALSE	FALSE	0.742073	0.795315	0.543661	0.826198	0.865045	0.671325	tr|E9PT22|E9PT22_RAT
752	TRUE	303610			231959							0	0	1													sp|P62836|RAP1A_RAT
1811	FALSE	81076		76348.3								0	1	0													tr|B0BMX3|B0BMX3_RAT
1812	FALSE	100350		70506.8			40523.1			0.574741		0	2	0													tr|B0BMY7|B0BMY7_RAT
1794	TRUE	303420	259229	299603	358585	22191.5	56177.8	153806	0.085606	0.187508	0.428924	3	9	5	1.38328	1.15575	1.19687	FALSE	FALSE	FALSE	0.26439	0.322555	0.31088	0.414155	0.474826	0.46272	tr|A0A0H2UHV9|A0A0H2UHV9_RAT;sp|D4ABY2|COPG2_RAT
1466	TRUE	302970	280171	724202		129429			0.461964			3	1	0		2.58486		FALSE			0.0970707			0.202796			sp|Q99PD6|TGFI1_RAT
991	TRUE	300080	163418	182914	133557	56421.5	33719	48208.9	0.345259	0.184344	0.360962	10	4	5	0.817271	1.1193	0.730163	FALSE	FALSE	FALSE	0.535754	0.331345	0.127829	0.665046	0.483855	0.247087	sp|Q5EAJ6-2|IKIP_RAT
291	TRUE	299610	180243	172417		25367.7	30231.6		0.140742	0.17534		4	4	0		0.956585		FALSE			0.705404			0.799139			tr|G3V8U8|G3V8U8_RAT;sp|O35854|BCAT2_RAT
2518	TRUE	298940			164055							0	0	1													tr|M0RCH6|M0RCH6_RAT;tr|D4A9Z8|D4A9Z8_RAT
2098	TRUE	297810		290672								0	1	0													tr|D3ZXF9|D3ZXF9_RAT
908	TRUE	297070			130264							0	0	1													sp|Q3B7U9|FKBP8_RAT
289	TRUE	296320	258417	330193	344613	51504.5	109569	51602.5	0.199307	0.331833	0.14974	11	10	10	1.33355	1.27775	1.04367	FALSE	FALSE	FALSE	0.0658459	0.00113793	0.710938	0.153115	0.00650496	0.803364	sp|O35821|MBB1A_RAT
872	TRUE	295270	934282									1	0	0													sp|Q03346|MPPB_RAT
1303	TRUE	295060	105912	125713	77859.7	65159.8	19240.1		0.615224	0.153048		2	3	1	0.735134	1.18695	0.619345	FALSE	FALSE	FALSE	0.631576	0.784806	0.164074	0.741713	0.857806	0.297217	sp|Q6AYL5|SF3B4_RAT
2599	TRUE	294940	184393	178801	247386	62720.5	22700.8	67117.2	0.340145	0.126961	0.271306	7	5	8	1.34162	0.969669	1.38358	FALSE	FALSE	FALSE	0.854225	0.0843284	0.05214	0.904805	0.182749	0.129526	tr|Q5U2U3|Q5U2U3_RAT
1865	TRUE	294820			256911							0	0	1													tr|B2RYD7|B2RYD7_RAT
1610	TRUE	293550	186735	204264	158945	41772	72691.1	32363	0.223697	0.355868	0.203611	8	8	5	0.851182	1.09387	0.778136	FALSE	FALSE	FALSE	0.56369	0.232947	0.220418	0.686095	0.380986	0.367852	tr|A0A0G2JTA0|A0A0G2JTA0_RAT;sp|Q5BK32|FAF2_RAT
1409	TRUE	293440	346516	236253	323427	89983.1		148344	0.259679		0.458663	10	1	3	0.933365	0.681795	1.36898	FALSE	FALSE	FALSE	0.272681	0.740058	0.6614	0.42301	0.825101	0.764857	sp|Q811A3-2|PLOD2_RAT;sp|Q811A3|PLOD2_RAT
1424	TRUE	293050	174699	235542	183758	31753.7	26281	28378.8	0.181762	0.111577	0.154436	8	8	4	1.05185	1.34827	0.780148	FALSE	FALSE	FALSE	0.000934858	0.641147	0.0105029	0.00557437	0.749001	0.0376097	sp|Q8R491|EHD3_RAT;tr|A0A0G2JTH6|A0A0G2JTH6_RAT
895	TRUE	292550			147826							0	0	1													sp|Q10739|MMP14_RAT
1734	TRUE	292090	402391		5.17326e+06	55163.1			0.137088			3	0	1	12.8563				TRUE			0.000178207			0.00140823		tr|A0A0G2K677|A0A0G2K677_RAT
2520	TRUE	290290	307931									1	0	0													tr|M0RDI5|M0RDI5_RAT;tr|A0A0G2K059|A0A0G2K059_RAT
1408	TRUE	289440			106798							0	0	1													tr|A0A0G2JUB0|A0A0G2JUB0_RAT;sp|Q810F4|FAM3C_RAT
1421	TRUE	289020			122358							0	0	1													tr|G3V8V6|G3V8V6_RAT;sp|Q8K4G6|MACD1_RAT;tr|A0A0G2K5F1|A0A0G2K5F1_RAT
828	TRUE	288760			472566			129109			0.273209	0	0	4													tr|A0A0A0MXZ3|A0A0A0MXZ3_RAT;sp|P84850|D2HDH_RAT
282	TRUE	286630	143792	88629.7			4134.28			0.0466466		1	2	0		0.616373		FALSE			0.0582727			0.140492			sp|O35532|MSMO1_RAT
1225	TRUE	285030	780539	571539	705525	156298	263305	146696	0.200244	0.460694	0.207925	5	6	3	0.903894	0.732236	1.23443	FALSE	FALSE	FALSE	0.154763	0.527409	0.448327	0.284466	0.659056	0.593852	sp|Q64560|TPP2_RAT
1867	TRUE	284950	126684	179224	167804	18198.8	23911.9	22017.4	0.143655	0.133419	0.131209	10	8	7	1.32459	1.41473	0.936281	FALSE	FALSE	FALSE	7.15641e-05	0.000755829	0.356028	0.000679105	0.00465939	0.508253	tr|B2RYI2|B2RYI2_RAT
1167	TRUE	283860	483167	613583	498095	151258	74154.5	137306	0.313056	0.120855	0.275662	11	10	10	1.0309	1.26992	0.811781	FALSE	FALSE	FALSE	0.0233355	0.816018	0.0309868	0.0708374	0.881106	0.0872551	tr|C7E1V1|C7E1V1_RAT;sp|Q63269|ITPR3_RAT
1821	TRUE	283690			224303							0	0	1													tr|M0R9Y3|M0R9Y3_RAT;tr|B0BNB5|B0BNB5_RAT
917	TRUE	282980			105646							0	0	1													sp|Q3SWS8|RAE1L_RAT
1576	TRUE	282630	171372		256399	19589.1		36749.1	0.114307		0.143328	4	0	2	1.49615				FALSE			0.0171622			0.0557292		tr|G3V803|G3V803_RAT;sp|Q9Z1Y3|CADH2_RAT
200	TRUE	282540			198569							0	0	1													sp|B2RYW9|FAHD2_RAT
1836	TRUE	281960	365574		913927							1	0	1	2.49998												tr|B1H282|B1H282_RAT
1307	TRUE	280960		217946								0	1	0													sp|Q6AYS8|DHB11_RAT
2031	TRUE	280590		234084	406676		27799			0.118757		0	5	1			1.73731			FALSE			0.00477954			0.0201384	tr|D3ZMS1|D3ZMS1_RAT
2656	TRUE	279570	139998	234992	214147	27772.3	75651.6	12786.4	0.198376	0.321932	0.0597082	3	6	3	1.52964	1.67854	0.911296	FALSE	FALSE	FALSE	0.079918	0.0136894	0.660523	0.175772	0.0459025	0.764373	tr|Q6GMM8|Q6GMM8_RAT;sp|P97849|S27A1_RAT
513	TRUE	279520	389566	489294								1	1	0		1.256		FALSE									tr|Q4QRB8|Q4QRB8_RAT;sp|P20673|ARLY_RAT
2372	TRUE	277890	151519									1	0	0													tr|F1M9X5|F1M9X5_RAT;sp|P81377|KAP1_RAT
2701	TRUE	276740	107070	197994	158977	13788.2	81706.8	47083.8	0.128777	0.412672	0.296167	4	7	2	1.4848	1.84921	0.802938	FALSE	FALSE	FALSE	0.0591496	0.0856691	0.551046	0.141924	0.184855	0.676001	tr|Q99JC6|Q99JC6_RAT
1730	TRUE	274640			426434							0	0	1													tr|A0A0G2K5K3|A0A0G2K5K3_RAT;tr|D3ZDB9|D3ZDB9_RAT;sp|P86172|NMRL1_RAT
1743	TRUE	274550	210944		206231	62869.3		64075.9	0.298038		0.3107	10	0	8	0.977655	0	Inf	TRUE	FALSE	TRUE		0.877414			0.920283		tr|A0A0G2K719|A0A0G2K719_RAT;tr|D3ZN21|D3ZN21_RAT
2429	TRUE	274510		149529								0	1	0													tr|G3V784|G3V784_RAT
1515	TRUE	273930		169225			6837.71			0.040406		0	2	0													sp|Q9JLT6|BID_RAT
1482	TRUE	273750		92340.2								0	1	0													tr|Q569C9|Q569C9_RAT;sp|Q9ERE4|GOLP3_RAT
1854	FALSE	10438		24513								0	1	0													tr|B2GUW4|B2GUW4_RAT
1004	TRUE	273690			278776							0	0	1													sp|Q5FWT1|FA98A_RAT
1691	TRUE	272860	200789	229221	140790	45858	47686.8	22195	0.228389	0.208039	0.157646	11	7	4	0.701182	1.1416	0.61421	FALSE	FALSE	FALSE	0.224616	0.0281529	0.00736788	0.372685	0.0811804	0.0284149	tr|A0A0G2K1D2|A0A0G2K1D2_RAT;tr|F1M7Y3|F1M7Y3_RAT
1014	TRUE	272420		194725			70637.6			0.362756		0	2	0													sp|Q5I0D7|PEPD_RAT
162	TRUE	271790	145685									1	0	0													sp|A0JPQ9|CHID1_RAT;tr|A0A0G2JSR1|A0A0G2JSR1_RAT;tr|Q7TP14|Q7TP14_RAT
1920	TRUE	271600	88829.3	141868	155094		24427.2			0.172183		1	2	1	1.74597	1.59708	1.09323	FALSE	FALSE	FALSE	0.326954		0.735003	0.479717		0.821751	tr|B5DFK8|B5DFK8_RAT;tr|G3V6B0|G3V6B0_RAT;tr|A0A0G2K7V9|A0A0G2K7V9_RAT;tr|A0A0G2K8S0|A0A0G2K8S0_RAT;tr|F1M024|F1M024_RAT
2187	TRUE	271210		378219								0	1	0													tr|D4A7R0|D4A7R0_RAT;tr|B0BND9|B0BND9_RAT
771	TRUE	271150	203384	246310			82561.1			0.335192		1	4	0		1.21106		FALSE			0.673573			0.775132			sp|P62994|GRB2_RAT;sp|P62994-2|GRB2_RAT;sp|P62994-3|GRB2_RAT;tr|Q63058|Q63058_RAT
877	TRUE	271150	336596	380200	451404	66214.7	57157.6	81834.5	0.196719	0.150336	0.181289	7	9	4	1.34108	1.12954	1.18728	FALSE	FALSE	FALSE	0.1793	0.031138	0.0948021	0.31525	0.087558	0.199298	sp|Q05096|MYO1B_RAT;sp|Q05096-3|MYO1B_RAT;sp|Q05096-2|MYO1B_RAT
909	TRUE	271060	103566	177764	208247		61010.6	84607.2		0.343212	0.406282	1	6	2	2.01076	1.71642	1.17148	FALSE	FALSE	FALSE	0.311318	0.496764	0.58957	0.46272	0.636156	0.707687	tr|M0R965|M0R965_RAT;sp|Q3B8Q1|DDX21_RAT
1098	TRUE	270450			165848							0	0	1													sp|Q5XI99|LAMP3_RAT
1752	TRUE	269940		139330	254002		42123.4			0.302328		0	6	1		Inf	1.82302	TRUE		FALSE			0.0531531			0.131323	tr|A0A0G2K850|A0A0G2K850_RAT;tr|B1WC50|B1WC50_RAT;tr|A0A140UHY3|A0A140UHY3_RAT
1866	FALSE	220380		502917								0	1	0													tr|B2RYF6|B2RYF6_RAT
191	TRUE	269330	116052	183386	131705		53069.4	8293.58		0.289387	0.0629709	1	4	2	1.13488	1.5802	0.718185	FALSE	FALSE	FALSE	0.338914	0.366448	0.265576	0.491664	0.519019	0.414878	sp|B1WBW4|ARM10_RAT
1183	TRUE	269170			395452							0	0	1													sp|Q63528|RFA2_RAT
431	TRUE	267160		654873								0	1	0													sp|P11661|NU5M_RAT
185	TRUE	266380			486216							0	0	1													tr|A0A0A0MXU4|A0A0A0MXU4_RAT;sp|B0BNG0|EMC2_RAT
1874	TRUE	264470		252044								0	1	0													tr|B2RYP6|B2RYP6_RAT;tr|G3V9R0|G3V9R0_RAT
975	TRUE	264000	369404									1	0	0													sp|Q4V8K5|BROX_RAT
1670	TRUE	263350			82614.3							0	0	1													tr|A0A0G2JZ34|A0A0G2JZ34_RAT;sp|Q4KM62|PALMD_RAT
2308	TRUE	263310		423871								0	1	0													tr|F1LRK4|F1LRK4_RAT;tr|A0A0G2JTY6|A0A0G2JTY6_RAT
716	TRUE	262380		391152			10305.8			0.0263473		0	2	0													sp|P61765|STXB1_RAT;sp|P61765-2|STXB1_RAT
1819	TRUE	261430		74292.5								0	1	0													tr|B0BN99|B0BN99_RAT
1877	FALSE	126920		180658								0	1	0													tr|B2RYS6|B2RYS6_RAT
2095	TRUE	261060	225450	243839	213641	23459.1	46346.9	44063.3	0.104055	0.190072	0.20625	2	3	2	0.947621	1.08157	0.876154	FALSE	FALSE	FALSE	0.650695	0.769792	0.520628	0.756029	0.845779	0.654173	tr|D3ZWZ6|D3ZWZ6_RAT
1073	TRUE	260170	220507	201983			15654.8			0.0775055		1	2	0		0.915991		FALSE			0.510952			0.646679			sp|Q5U2X6|CCD47_RAT
1880	FALSE	21014			96795.7							0	0	1													tr|B2RYT7|B2RYT7_RAT
2220	TRUE	260090	40777.9									1	0	0													tr|D4AAV4|D4AAV4_RAT;tr|F1M6X7|F1M6X7_RAT;tr|D4AAV2|D4AAV2_RAT;sp|Q99N37-4|RHG17_RAT;sp|Q99N37|RHG17_RAT;sp|Q99N37-3|RHG17_RAT;sp|Q99N37-2|RHG17_RAT
241	TRUE	259860	135096	186927	302417	72939.1		127917	0.539906		0.422982	2	1	6	2.23854	1.38366	1.61784	FALSE	FALSE	FALSE	0.665305	0.139942	0.441325	0.768264	0.263138	0.587128	sp|F1LRS8|CD2AP_RAT
773	TRUE	259770	196522	201498		14651.8	59024		0.0745555	0.292926		2	2	0		1.02532		FALSE			0.918445			0.947043			sp|P63004|LIS1_RAT
2025	TRUE	259480			67971							0	0	1													tr|D3ZLT1|D3ZLT1_RAT
1147	TRUE	258750		228120								0	1	0													sp|Q62867|GGH_RAT
2322	TRUE	258080	1.08953e+06	611164	665004	154770	116102	103295	0.142053	0.189968	0.155329	11	10	11	0.610361	0.560946	1.08809	FALSE	FALSE	FALSE	1.85909e-07	2.72509e-07	0.274674	4.7148e-06	6.4744e-06	0.424949	tr|F1LUD3|F1LUD3_RAT
1573	TRUE	257220	182968	375236		27486.1	61521.4		0.150224	0.163954		3	8	0		2.05083	0	TRUE		TRUE	0.000652875			0.00414591			sp|Q9Z1M9|SMC1A_RAT;tr|F1LSS1|F1LSS1_RAT
2659	TRUE	256070			114118							0	0	1													tr|Q6IN37|Q6IN37_RAT
1220	TRUE	254730			203851			57261.2			0.280898	0	0	3													sp|Q64380|SARDH_RAT;tr|F1LRY5|F1LRY5_RAT
2130	TRUE	254650			136941							0	0	1													tr|D4A0Y0|D4A0Y0_RAT;tr|Q6AYT1|Q6AYT1_RAT;tr|A0A0G2K6C7|A0A0G2K6C7_RAT
995	TRUE	253370			131973							0	0	1													tr|M0R567|M0R567_RAT;sp|Q5EIC4|I2BPL_RAT
1416	TRUE	252850			164614							0	0	1													tr|G3V790|G3V790_RAT;sp|Q8K1P7|SMCA4_RAT
1844	TRUE	252150	287749	389272			52882.6			0.13585		1	2	0		1.35282		FALSE			0.361515			0.514598			tr|B1WC02|B1WC02_RAT
244	TRUE	251340	252476	278865	230099	60258.9		49910.1	0.238671		0.216907	7	1	5	0.911369	1.10452	0.825129	FALSE	FALSE	FALSE	0.696298	0.51302	0.422835	0.791508	0.648068	0.570087	sp|F1LYQ8|FARP1_RAT
913	TRUE	250970			271149							0	0	1													sp|Q3KRD5|TOM34_RAT
1009	TRUE	250390			171217							0	0	1													sp|Q5HZY0|UBXN4_RAT
2422	TRUE	250340	193482	275335	189909		61250.8	9293.36		0.22246	0.0489358	1	7	2	0.981533	1.42305	0.68974	FALSE	FALSE	FALSE	0.25783	0.806354	0.102881	0.408028	0.872616	0.211407	tr|G3V6U3|G3V6U3_RAT
1660	TRUE	250110	171126	222013		35575.9			0.207894			4	1	0		1.29737		FALSE			0.290739			0.442122			tr|F1LRN8|F1LRN8_RAT;tr|A0A0G2JXP3|A0A0G2JXP3_RAT;tr|A0A0G2JUY1|A0A0G2JUY1_RAT
2013	TRUE	250090		198456			51839.3			0.261213		0	3	0													tr|D3ZJF9|D3ZJF9_RAT
1901	FALSE	61645			138317							0	0	1													tr|B5DEI0|B5DEI0_RAT
968	TRUE	250080			228702							0	0	1													sp|Q4V888|PP4P2_RAT
1535	TRUE	248940		125244			929.236			0.00741938		0	2	0													sp|Q9QZM5|ABI1_RAT;tr|A2VD09|A2VD09_RAT
2556	TRUE	248830	119453	231088								1	1	0		1.93454		FALSE									tr|Q4V8E2|Q4V8E2_RAT
1045	TRUE	248080	239311	412899	459761	86125.4	113007	54424.1	0.359889	0.273692	0.118375	6	9	3	1.92119	1.72537	1.11349	FALSE	FALSE	FALSE	0.00720909	0.00534283	0.514301	0.027937	0.0217789	0.649277	sp|Q5QD51-3|AKA12_RAT;sp|Q5QD51-2|AKA12_RAT;sp|Q5QD51|AKA12_RAT
1736	TRUE	248010	267616	365790	310389	45521.8	117276	76541.6	0.170101	0.320609	0.246599	2	9	3	1.15983	1.36685	0.848544	FALSE	FALSE	FALSE	0.28959	0.539171	0.46872	0.440709	0.667839	0.610585	tr|D3ZUF9|D3ZUF9_RAT;tr|A0A0G2K6D5|A0A0G2K6D5_RAT
1778	TRUE	247670			357225							0	0	1													tr|A0A0G2KAN5|A0A0G2KAN5_RAT;tr|B2RYQ5|B2RYQ5_RAT
602	TRUE	247440			888535							0	0	1													sp|P36876|2ABA_RAT
1909	FALSE	445070	349593			233185			0.667018			2	0	0													tr|B5DF22|B5DF22_RAT
2434	TRUE	246570		155363	104273							0	1	1			0.671162			FALSE							tr|G3V7I7|G3V7I7_RAT
541	TRUE	246510	350759									1	0	0													tr|A0A0G2K611|A0A0G2K611_RAT;tr|A0A0G2JSU1|A0A0G2JSU1_RAT;sp|P24942-2|EAA1_RAT;tr|A0A0G2KAS7|A0A0G2KAS7_RAT;tr|G3V846|G3V846_RAT;sp|P24942|EAA1_RAT
1109	TRUE	246050	1.02938e+06	557749			229056			0.410679		1	4	0		0.541828		FALSE			0.162769			0.295696			sp|Q5XIE6|HIBCH_RAT;sp|Q5XIE6-2|HIBCH_RAT
2402	TRUE	246020	273784	237306	369578	117879	62259	101089	0.430553	0.262357	0.273525	8	9	6	1.34989	0.866763	1.55739	FALSE	FALSE	FALSE	0.429602	0.136645	0.00755479	0.576303	0.259128	0.0289962	tr|G3V667|G3V667_RAT
2116	TRUE	244670	88351.1									1	0	0													tr|D3ZZC5|D3ZZC5_RAT
1046	TRUE	244540	123474	194884		34000.2	88187.5		0.275364	0.452512		3	8	0		1.57835	0	FALSE		TRUE	0.216767			0.362514			sp|Q5QJC9|BAG5_RAT
1080	TRUE	243870	151234		94082.2							1	0	1	0.622097				FALSE								sp|Q5U316|RAB35_RAT
2494	TRUE	241190	212418	438708		44189.8	244027		0.208033	0.556241		8	6	0	0	2.06531	0	FALSE	TRUE	TRUE	0.0231826			0.0704799			tr|M0R544|M0R544_RAT
2172	TRUE	241180	631202	476593	594973	310387	115216	256229	0.49174	0.24175	0.430656	5	8	9	0.942602	0.755056	1.24839	FALSE	FALSE	FALSE	0.21998	0.817567	0.248712	0.367275	0.882222	0.398831	tr|D4A5T8|D4A5T8_RAT
1391	TRUE	240570		229721								0	1	0													sp|Q792I0|LIN7C_RAT;tr|F1LQV9|F1LQV9_RAT;tr|M0R7K1|M0R7K1_RAT
1664	TRUE	240480		148669								0	1	0													tr|A0A0G2JYA3|A0A0G2JYA3_RAT;tr|D3ZNG3|D3ZNG3_RAT
1796	TRUE	240260		33417.8								0	1	0													tr|A0A0U1RRX4|A0A0U1RRX4_RAT;tr|F1MAQ5|F1MAQ5_RAT;sp|P15146-2|MTAP2_RAT;sp|P15146|MTAP2_RAT;tr|F1LNK0|F1LNK0_RAT;tr|A0A0U1RRQ0|A0A0U1RRQ0_RAT;sp|P15146-3|MTAP2_RAT;tr|Q78DZ1|Q78DZ1_RAT;sp|P15146-4|MTAP2_RAT
1195	TRUE	239570	103682									1	0	0													sp|Q63750|RM23_RAT
902	TRUE	239450	219581	147882	180351		33779.5			0.228422		1	2	1	0.821343	0.673475	1.21956	FALSE	FALSE	FALSE	0.333174		0.576383	0.485641		0.696272	sp|Q2TA68|OPA1_RAT;sp|Q2TA68-3|OPA1_RAT;sp|Q2TA68-2|OPA1_RAT
1738	TRUE	238940		130968								0	1	0													tr|A0A0G2K6H2|A0A0G2K6H2_RAT;sp|P57113|MAAI_RAT
1929	TRUE	238170		98298.7								0	1	0													tr|D3Z8M8|D3Z8M8_RAT;sp|P62501|T22D1_RAT
1082	TRUE	238130	235205	199695	182014	104836	74970.7	86757	0.445724	0.375426	0.47665	6	6	2	0.773855	0.849025	0.911462	FALSE	FALSE	FALSE	0.515054	0.5468	0.788148	0.649398	0.673076	0.86052	sp|Q5U367|PLOD3_RAT
1107	TRUE	237620		79432.7								0	1	0													sp|Q5XID1|CPIN1_RAT
2008	TRUE	237370		166394								0	1	0													tr|Q9Z1J7|Q9Z1J7_RAT;tr|D3ZJ25|D3ZJ25_RAT
1316	TRUE	236900			242649							0	0	1													tr|F1M5R3|F1M5R3_RAT;sp|Q6DGG1|ABHEB_RAT
1931	FALSE	32656			159613							0	0	1													tr|D3Z924|D3Z924_RAT
1787	TRUE	236470	162476									1	0	0													tr|A0A0G2QC21|A0A0G2QC21_RAT;sp|O55043|ARHG7_RAT
1933	FALSE	11444			59246.8							0	0	1													tr|D3Z9D2|D3Z9D2_RAT
1974	TRUE	236360		138254			46540.4			0.336629		0	2	0													tr|D3ZD73|D3ZD73_RAT
1314	TRUE	236150	64028.3									1	0	0													sp|Q6BBI8|UFC1_RAT
904	TRUE	236000	178854	261147	247785		42706.2	67621.5		0.163533	0.272904	1	5	2	1.38541	1.46012	0.948833	FALSE	FALSE	FALSE	0.153382	0.5581	0.756334	0.282445	0.681298	0.835805	tr|A0A0G2K4H6|A0A0G2K4H6_RAT;sp|Q32KJ6|GALNS_RAT
1975	TRUE	235040			148253							0	0	1													tr|D3ZD83|D3ZD83_RAT
2527	TRUE	234600		285145			106979			0.375174		0	3	0													tr|Q32KK0|Q32KK0_RAT
1939	FALSE	190640	230743			10758.6			0.0466259			3	0	0													tr|D3Z9M5|D3Z9M5_RAT
2213	TRUE	233110			234456							0	0	1													tr|D4A9Z6|D4A9Z6_RAT
485	TRUE	230540		119102								0	1	0													sp|P17425|HMCS1_RAT
2020	TRUE	230130	131616	247566	166095	6069.99	51387.5		0.0461188	0.207571		2	2	1	1.26196	1.88097	0.67091	FALSE	FALSE	FALSE	0.0868076	0.135198	0.418733	0.18701	0.257235	0.56589	tr|D3ZLA3|D3ZLA3_RAT;tr|D3ZWR4|D3ZWR4_RAT;sp|H1UBN0|CPNE7_RAT
1945	FALSE	601500		712710								0	1	0													tr|D3ZAH3|D3ZAH3_RAT
2139	TRUE	229960	138211		251581			46203.5			0.183652	1	0	5	1.82027				FALSE			0.0886292			0.189812		tr|D4A213|D4A213_RAT
1345	TRUE	228400	142353									1	0	0													sp|Q6P7A9|LYAG_RAT
1749	TRUE	227590		161320								0	1	0													tr|A0A0G2K7K2|A0A0G2K7K2_RAT;sp|Q9JM53|AIFM1_RAT
2585	TRUE	227590		382992								0	1	0													tr|Q5RJK9|Q5RJK9_RAT;tr|A0A0G2K5T6|A0A0G2K5T6_RAT
1327	TRUE	226760	200114	187522		34523	144308		0.172517	0.769555		5	5	0		0.937074		FALSE			0.854219			0.904805			tr|A0A0G2K7C1|A0A0G2K7C1_RAT;sp|Q6MG49-2|BAG6_RAT;sp|Q6MG49|BAG6_RAT
1766	TRUE	226680			256998							0	0	1													tr|F7EWC1|F7EWC1_RAT;tr|A0A0G2K9C0|A0A0G2K9C0_RAT
1061	TRUE	225450	136867	237398	232897	16753.4	24020.8		0.122407	0.101184		6	4	1	1.70163	1.73452	0.981041	FALSE	FALSE	FALSE	4.92062e-05	0.00317438	0.877565	0.000492923	0.0145203	0.920283	sp|Q5U1X1|ORN_RAT;tr|A0A0G2K038|A0A0G2K038_RAT
1096	TRUE	225210	131405		210613	84565.2		45045.7	0.643547		0.213879	2	0	3	1.60278				FALSE			0.250828			0.400779		tr|A0A0G2JWD2|A0A0G2JWD2_RAT;sp|Q5XI81|FXR1_RAT
2052	TRUE	225170	244854	137444	297254	95935.3		46835.7	0.391806		0.157561	6	1	4	1.21401	0.56133	2.16273	FALSE	FALSE	FALSE	0.347448	0.346073	0.0553444	0.499629	0.49837	0.13514	tr|D3ZQN7|D3ZQN7_RAT
1171	TRUE	224760	193172	398982	366705		79611.8	103644		0.199537	0.282636	1	7	4	1.89833	2.06542	0.919102	FALSE	FALSE	FALSE	0.0519898	0.231172	0.574302	0.12935	0.379323	0.694777	sp|Q63356|MYO1E_RAT;tr|A0A0G2K9E8|A0A0G2K9E8_RAT
1957	FALSE	23575	34287.4									1	0	0													tr|D3ZBY5|D3ZBY5_RAT
2696	TRUE	224490			127736							0	0	1													tr|Q7TPJ5|Q7TPJ5_RAT;sp|D4AD37|IMPA3_RAT
2197	TRUE	220840	239376	204710	285974	30646.1	42188.6	138921	0.128025	0.20609	0.485781	9	9	9	1.19467	0.855182	1.39697	FALSE	FALSE	FALSE	0.0634347	0.340394	0.112534	0.148806	0.493116	0.224676	tr|D4A8H3|D4A8H3_RAT
947	TRUE	219260		253972			101514			0.399705		0	4	0													tr|F1M9N7|F1M9N7_RAT;sp|Q4KLH5|AGFG1_RAT
2153	TRUE	218570	420651	198370	1.27138e+06	96982.3	73922.2	1.31875e+06	0.230553	0.372648	1.03726	8	7	4	3.0224	0.471578	6.40912	TRUE	FALSE	FALSE	0.000274582	0.0850227	0.0517231	0.00206039	0.183903	0.128809	tr|D4A3X0|D4A3X0_RAT;CON__P21752;sp|P63312|TYB10_RAT;sp|P62329|TYB4_RAT
2010	TRUE	218520		272847								0	1	0													tr|D3ZJ91|D3ZJ91_RAT
1964	FALSE	173440			196349							0	0	1													tr|D3ZCD0|D3ZCD0_RAT
1111	TRUE	218300		93168								0	1	0													sp|Q5XIF5|DEGS1_RAT
2073	TRUE	218250			161389			6606.61			0.0409359	0	0	2													tr|D3ZUC9|D3ZUC9_RAT
1967	FALSE	71580	85823.9									1	0	0													tr|D3ZCS4|D3ZCS4_RAT
2475	TRUE	217250	176143	168718	167868	35793.3	25267	25788.8	0.203205	0.149759	0.153625	9	9	6	0.95302	0.957843	0.994965	FALSE	FALSE	FALSE	0.618068	0.635133	0.950506	0.731423	0.743493	0.968936	tr|G3V918|G3V918_RAT
1969	FALSE	177440		27196.5								0	1	0													tr|D3ZCZ9|D3ZCZ9_RAT
2056	TRUE	217160		210250								0	1	0													tr|D3ZRN5|D3ZRN5_RAT
1612	TRUE	216650		228576			138206			0.60464		0	5	0													tr|A0A0G2JTB2|A0A0G2JTB2_RAT;tr|A0A096MIX1|A0A096MIX1_RAT
2396	TRUE	216360	170199	468766			273301			0.583022		1	2	0		2.75422		FALSE			0.536308			0.665527			tr|F7FM32|F7FM32_RAT
477	TRUE	215960	183435	317877	231291		126944			0.399349		1	4	1	1.26089	1.73291	0.727611	FALSE	FALSE	FALSE	0.413391		0.58492	0.562273		0.704682	sp|P16970|ABCD3_RAT
1487	TRUE	215730			635170							0	0	1													tr|F1LQX9|F1LQX9_RAT;tr|A0A0G2JU66|A0A0G2JU66_RAT;sp|Q9ES54|NPL4_RAT
2231	TRUE	215140		293543			91627.9			0.312144		0	3	0													tr|D4ACG2|D4ACG2_RAT
1609	TRUE	214740			174254			48044.9			0.275718	0	0	2													tr|A0A0G2JT93|A0A0G2JT93_RAT;sp|Q9WU82|CTNB1_RAT
1959	TRUE	214330	931902	1.30144e+06	1.42037e+06	598718	958685	529044	0.642469	0.736631	0.37247	7	8	10	1.52416	1.39655	1.09138	FALSE	FALSE	FALSE	0.395524	0.0959392	0.741857	0.545537	0.201166	0.826187	tr|D3ZC56|D3ZC56_RAT
1978	FALSE	10955		182183								0	1	0													tr|D3ZDU2|D3ZDU2_RAT
1627	TRUE	214270	144553	205968	244685	13874	47323.5	23255.2	0.0959785	0.229761	0.0950412	2	7	3	1.6927	1.42486	1.18797	FALSE	FALSE	FALSE	0.126159	0.0129566	0.224305	0.244685	0.0440349	0.372325	tr|A0A0G2JUJ9|A0A0G2JUJ9_RAT;tr|D4A2Z6|D4A2Z6_RAT
1731	TRUE	213830			330678							0	0	1													tr|E9PTF9|E9PTF9_RAT;tr|A0A0G2K5T9|A0A0G2K5T9_RAT;tr|A0A0G2JVH7|A0A0G2JVH7_RAT
1235	TRUE	213590	118993	211326	212040	43430.8	45955.9	26226.4	0.364986	0.217464	0.123686	4	7	4	1.78195	1.77596	1.00338	FALSE	FALSE	FALSE	0.0097729	0.0104799	0.978173	0.0356289	0.0375609	0.984327	tr|Q1EG89|Q1EG89_RAT;tr|A0A0G2JY12|A0A0G2JY12_RAT;sp|Q66H76|PAXI_RAT
293	TRUE	211800	127727	172597			25595.3			0.148295		1	5	0		1.35129		FALSE			0.184783			0.322625			sp|O35964|SH3G1_RAT;sp|O35179|SH3G2_RAT
2089	TRUE	211610	100537	172984		34059.6	80111.2		0.338777	0.463113		4	5	0		1.7206		FALSE			0.138138			0.261093			tr|D3ZVU7|D3ZVU7_RAT;sp|Q4QQW4|HDAC1_RAT
830	TRUE	211000			134402							0	0	1													sp|P85108|TBB2A_RAT
2460	TRUE	209850		188752								0	1	0													tr|G3V8L1|G3V8L1_RAT
2133	TRUE	209790	90664.7	79001.1	110103	13606	57345.8		0.150069	0.725887		2	2	1	1.21439	0.871354	1.39369	FALSE	FALSE	FALSE	0.805868	0.451178	0.73461	0.872616	0.595477	0.821542	tr|D4A1B8|D4A1B8_RAT
1908	TRUE	209610	197647	273217	292690	1035.14	38328.6	14927.4	0.0052373	0.140286	0.0510006	2	10	3	1.48087	1.38235	1.07128	FALSE	FALSE	FALSE	0.0229769	0.00338255	0.419199	0.0700142	0.0152634	0.566137	tr|B5DEZ4|B5DEZ4_RAT;tr|D3ZTL0|D3ZTL0_RAT;tr|D4AE82|D4AE82_RAT
620	TRUE	209560	135860		118566							1	0	1	0.872702				FALSE								sp|P41499-2|PTN11_RAT;sp|P41499|PTN11_RAT
1992	FALSE	230800	244386									1	0	0													tr|D3ZFJ6|D3ZFJ6_RAT
776	TRUE	209260		146354								0	1	0													sp|P63031|MPC1_RAT
1529	TRUE	209230			311156							0	0	1													tr|G3V907|G3V907_RAT;sp|Q9QYU1|PEX19_RAT;tr|A0A0G2JY69|A0A0G2JY69_RAT
928	TRUE	209090	305365	636147			154818			0.243368		1	3	0		2.08324		FALSE			0.205487			0.34904			sp|Q498R3|DJC10_RAT
1048	TRUE	208560	170990									1	0	0													tr|A0A0G2JSH3|A0A0G2JSH3_RAT;sp|Q5RJM1-2|PORED_RAT;sp|Q5RJM1|PORED_RAT;tr|A0A140TAI0|A0A140TAI0_RAT
1079	TRUE	208490		624083	366869							0	1	1			0.587852			FALSE							sp|Q5U312-2|RAI14_RAT;sp|Q5U312|RAI14_RAT
2201	TRUE	207500	323484	268997	226277	35233.6	76271.3	9713.91	0.108919	0.283539	0.0429294	2	6	2	0.699497	0.831562	0.841185	FALSE	FALSE	FALSE	0.384153	0.0639725	0.481472	0.534665	0.149555	0.622743	tr|D4A914|D4A914_RAT
2000	FALSE	174690			30983.7							0	0	1													tr|D3ZH75|D3ZH75_RAT
2465	TRUE	207350	226652		166356			46712.1			0.280796	1	0	2	0.73397				FALSE			0.483286			0.623479		tr|G3V8Q8|G3V8Q8_RAT
520	TRUE	206930		338828			193051			0.569762		0	5	0													sp|P21575-7|DYN1_RAT;sp|P21575-6|DYN1_RAT;sp|P21575-8|DYN1_RAT;sp|P21575-5|DYN1_RAT;sp|P21575-3|DYN1_RAT;sp|P21575-2|DYN1_RAT;sp|P21575-4|DYN1_RAT;sp|P21575|DYN1_RAT
2330	TRUE	206090			722299			100623			0.139309	0	0	2													tr|F1LWZ8|F1LWZ8_RAT
1013	TRUE	205230	105337		129548	17348.2		1061.52	0.164692		0.008194	7	0	2	1.22984	0		TRUE	FALSE			0.102248			0.21043		sp|Q5I0D5|LHPP_RAT
1036	TRUE	205140			221491							0	0	1													sp|Q5PQJ6|P5CR3_RAT
2233	TRUE	204190	213136	138353	167588	28559.1			0.133995			3	1	1	0.786299	0.64913	1.21131	FALSE	FALSE	FALSE	0.151479	0.301298		0.279584	0.452173		tr|D4ACM1|D4ACM1_RAT
924	TRUE	204120			184209							0	0	1													sp|Q496Z0|ELP2_RAT
2355	TRUE	202200			164301							0	0	1													tr|F1M5V2|F1M5V2_RAT
1431	TRUE	202150	219046	425629			93813.7			0.220412		1	3	0		1.9431		FALSE			0.196764			0.337948			sp|Q8VIF7|SBP1_RAT;tr|F1LRJ9|F1LRJ9_RAT
738	TRUE	200580			578706							0	0	1													sp|P62632|EF1A2_RAT
1963	TRUE	200580	124059									1	0	0													tr|D3ZCC5|D3ZCC5_RAT;tr|M0R7L7|M0R7L7_RAT;tr|D3Z908|D3Z908_RAT
964	TRUE	200240	130331									1	0	0													tr|A0A0G2K648|A0A0G2K648_RAT;sp|Q4V7A0|WDR61_RAT
2559	TRUE	200060		210122								0	1	0													tr|Q4VBH2|Q4VBH2_RAT
2625	TRUE	200040			99899							0	0	1													tr|Q5XIL4|Q5XIL4_RAT
644	TRUE	199710	164083	255606	379475		108921	38351.3		0.426126	0.101064	1	5	3	2.3127	1.55778	1.48461	FALSE	FALSE	FALSE	0.485815	0.0397665	0.113679	0.625333	0.105495	0.226285	sp|P47820|ACE_RAT;tr|A0A0A0MXV4|A0A0A0MXV4_RAT;sp|P47820-2|ACE_RAT
2134	TRUE	198150	319961	266919	290088	313175	37712.1	150987	0.978792	0.141287	0.520488	5	9	2	0.906636	0.834225	1.0868	FALSE	FALSE	FALSE	0.613556	0.906209	0.642018	0.728019	0.939746	0.749364	tr|F1LQB2|F1LQB2_RAT;tr|D4A1B9|D4A1B9_RAT;sp|P97690|SMC3_RAT
951	TRUE	197950			280418							0	0	1													sp|Q4KLZ6|TKFC_RAT
1968	TRUE	197520	202855	238323	228994	43053.8	53006.7	107447	0.21224	0.222415	0.469215	8	6	2	1.12886	1.17485	0.960854	FALSE	FALSE	FALSE	0.191578	0.566878	0.866873	0.331237	0.688745	0.914095	tr|D3ZCT7|D3ZCT7_RAT
1859	TRUE	197500	92603.3	186857	182515		41241.9	15419.4		0.220714	0.0844829	1	6	3	1.97094	2.01782	0.976766	FALSE	FALSE	FALSE	0.0879663	0.0370483	0.868742	0.188807	0.0999009	0.915343	tr|B2GV15|B2GV15_RAT
2578	TRUE	196420	142869	101636	141269	25557.8	33710.6	14708.2	0.17889	0.331678	0.104115	11	3	5	0.988803	0.711396	1.38995	FALSE	FALSE	FALSE	0.0375881	0.899169	0.0552945	0.100702	0.934623	0.135101	tr|Q5M9F7|Q5M9F7_RAT
2023	FALSE	43960			84963.2							0	0	1													tr|D3ZLN7|D3ZLN7_RAT
2024	FALSE	49253	367325	566023	398279		204370	60032.8		0.361064	0.150731	1	4	3	1.08427	1.54093	0.703645	FALSE	FALSE	FALSE	0.448506	0.698905	0.235173	0.593852	0.793346	0.383844	tr|D3ZLS5|D3ZLS5_RAT
2595	TRUE	196350	148212			24904			0.16803			8	0	0	0	0		TRUE	TRUE								tr|Q5U2Q5|Q5U2Q5_RAT;tr|A0A1B0GWX1|A0A1B0GWX1_RAT
2340	TRUE	196110		172002								0	1	0													tr|F1M062|F1M062_RAT
994	TRUE	195710		128909								0	1	0													sp|Q5EGY4|YKT6_RAT
214	TRUE	195530		157282								0	1	0													tr|A0A140TAI8|A0A140TAI8_RAT;sp|B5DFN2|SAHH2_RAT
2029	FALSE	20974000			3.36622e+06							0	0	1													tr|D3ZMP6|D3ZMP6_RAT
2215	TRUE	195260			153735							0	0	1													tr|D4AA38|D4AA38_RAT
2047	TRUE	194480	311586	297263	354579	104981	38180.9	102939	0.336923	0.128442	0.290315	11	6	10	1.13798	0.954032	1.19281	FALSE	FALSE	FALSE	0.754221	0.356043	0.215878	0.83405	0.508253	0.361735	tr|D3ZQ57|D3ZQ57_RAT
1028	TRUE	193910	158666									1	0	0													sp|Q5M936|TOR3A_RAT
1501	TRUE	193480	275404	181837			40650.1			0.223552		1	2	0		0.660255		FALSE			0.311299			0.46272			sp|Q9JI92|SDCB1_RAT
2451	TRUE	192800	379361	417816	540746	143219	113622	178273	0.377527	0.271942	0.329679	8	9	9	1.42541	1.10137	1.29422	FALSE	FALSE	FALSE	0.546548	0.0594321	0.10025	0.673076	0.142346	0.207276	tr|G3V824|G3V824_RAT
510	TRUE	192470	168093			61462.6			0.365646			2	0	0													sp|P20417|PTN1_RAT
846	TRUE	190250		221292	262432		29356.1			0.132658		0	4	1			1.18591			FALSE			0.298829			0.450453	tr|F1LS29|F1LS29_RAT;sp|P97571|CAN1_RAT
664	TRUE	189870		192617								0	1	0													tr|G3V9H0|G3V9H0_RAT;sp|P50904|RASA1_RAT
2258	TRUE	188650	234577	280783		76824.6	82015.7		0.327503	0.292097		2	4	0		1.19698		FALSE			0.544893			0.672224			tr|E9PSY8|E9PSY8_RAT
693	TRUE	188490	83393.4		330445							1	0	1	3.96249												tr|A0A0G2K1I6|A0A0G2K1I6_RAT;tr|A0A0G2JY82|A0A0G2JY82_RAT;sp|P56603|SCAM1_RAT
1350	TRUE	188230			138445							0	0	1													sp|Q6P7Q1|BABA2_RAT
2629	TRUE	187820		106280								0	1	0													tr|Q642E3|Q642E3_RAT;sp|Q9JLH7|CK5P3_RAT
2627	TRUE	187410		196973								0	1	0													tr|Q5XIW0|Q5XIW0_RAT;sp|O35093|TIM23_RAT
2473	TRUE	187080		86076.5								0	1	0													tr|G3V8W9|G3V8W9_RAT
468	TRUE	186270	127048									1	0	0													sp|P15651|ACADS_RAT;tr|Q6IMX3|Q6IMX3_RAT
1712	TRUE	186250	475098	313006		107600			0.226479			10	1	0	0	0.658824		FALSE	TRUE		0.184742			0.322625			tr|A0A0G2K3N1|A0A0G2K3N1_RAT;tr|F1M8X9|F1M8X9_RAT
1938	TRUE	185960		214088								0	1	0													tr|D3Z9L5|D3Z9L5_RAT
2274	TRUE	185720	202706	184986	204155		15425.3	20767.7		0.0833861	0.101725	1	4	4	1.00715	0.912585	1.10362	FALSE	FALSE	FALSE	0.379802	0.954161	0.188866	0.531378	0.970632	0.327776	tr|F1LM55|F1LM55_RAT
317	TRUE	185660		200146			51340.3			0.256514		0	3	0													tr|A0A0G2JWP4|A0A0G2JWP4_RAT;tr|A0A0G2JU92|A0A0G2JU92_RAT;sp|O88775|EMB_RAT
1699	TRUE	185510	273488	276134		48047.3	74958.2		0.175683	0.271456		3	6	0		1.00968	0	FALSE		TRUE	0.957874			0.972703			tr|A0A0G2K266|A0A0G2K266_RAT;sp|B2GV24|UFL1_RAT
2642	TRUE	185170	122035	124992			10792.9			0.086349		1	3	0		1.02423		FALSE			0.834572			0.891903			tr|Q6AY21|Q6AY21_RAT
2240	TRUE	185060			106078							0	0	1													tr|D4ADS4|D4ADS4_RAT
1770	TRUE	184930	197044	163312	118939	30628.5	48801.3		0.155439	0.298822		7	2	1	0.603615	0.828809	0.728292	FALSE	FALSE	FALSE	0.253642	0.0543666	0.593438	0.403471	0.133321	0.709823	tr|E9PTI1|E9PTI1_RAT;tr|A0A0G2K9J2|A0A0G2K9J2_RAT
1870	TRUE	184910			128515							0	0	1													tr|B2RYL4|B2RYL4_RAT
2597	TRUE	184430		191392								0	1	0													tr|Q5U2R9|Q5U2R9_RAT
1650	TRUE	184260	47226.1		165381			43321			0.261946	1	0	2	3.50191				FALSE			0.268692			0.418278		tr|A0A0G2JWD6|A0A0G2JWD6_RAT;tr|D3ZIF5|D3ZIF5_RAT
631	TRUE	184210			107180							0	0	1													tr|G3V913|G3V913_RAT;sp|P42930|HSPB1_RAT
1034	TRUE	184210		159981			21475.3			0.134236		0	3	0													tr|A0A0G2K9P4|A0A0G2K9P4_RAT;sp|Q5PPJ9|SHLB2_RAT;tr|D4A7V1|D4A7V1_RAT
2574	TRUE	184150			43033.3							0	0	1													tr|Q5FVM2|Q5FVM2_RAT;tr|A0A096MKF4|A0A096MKF4_RAT
2421	TRUE	183980		441371			6480.6			0.0146829		0	2	0													tr|G3V6T7|G3V6T7_RAT
2647	TRUE	183560	131680	132668	188669			74378.8			0.394229	1	1	5	1.43278	1.0075	1.42212	FALSE	FALSE	FALSE		0.522814	0.529659		0.655363	0.661166	tr|Q6AYD5|Q6AYD5_RAT
2061	FALSE	194740		208793								0	1	0													tr|D3ZSZ0|D3ZSZ0_RAT
2062	FALSE	41974			37246.1							0	0	1													tr|D3ZT71|D3ZT71_RAT
2064	FALSE	19466			378129							0	0	1													tr|D3ZTL8|D3ZTL8_RAT
1537	TRUE	183500	135947	115710	189860	55558.9	15279.1	65409.2	0.40868	0.132046	0.344512	7	7	8	1.39658	0.851143	1.64082	FALSE	FALSE	FALSE	0.371106	0.111766	0.011997	0.524072	0.223534	0.0415846	sp|Q9QZR6|SEPT9_RAT;sp|Q9QZR6-2|SEPT9_RAT;sp|Q9QZR6-3|SEPT9_RAT;sp|Q9QZR6-4|SEPT9_RAT
2174	TRUE	183310			87300.2							0	0	1													tr|D4A644|D4A644_RAT
1956	TRUE	182720	400662			204488			0.510375			3	0	0													tr|D3ZBT9|D3ZBT9_RAT;tr|F1MAH5|F1MAH5_RAT
1662	TRUE	182070	302114									1	0	0													tr|A0A0G2JY07|A0A0G2JY07_RAT;tr|E9PTS4|E9PTS4_RAT
1058	TRUE	181960	140023	177373	182003	27433.6	56636.6	19848.3	0.195922	0.319308	0.109054	4	6	3	1.29981	1.26674	1.02611	FALSE	FALSE	FALSE	0.260848	0.0764511	0.897507	0.410378	0.170758	0.933622	sp|Q5RKH0|GLYR1_RAT
2474	TRUE	181310	127648									1	0	0													tr|G3V912|G3V912_RAT
2071	FALSE	11993			145578							0	0	1													tr|D3ZU83|D3ZU83_RAT
601	TRUE	181260	187833	273065								1	1	0		1.45376		FALSE									tr|P97949|P97949_RAT;sp|P36370|TAP1_RAT
2388	TRUE	180590			147740							0	0	1													tr|F7EUU4|F7EUU4_RAT
2572	TRUE	180310			217892							0	0	1													tr|Q5FVC5|Q5FVC5_RAT;tr|A0A0G2KA71|A0A0G2KA71_RAT
1321	TRUE	178350			91439.3							0	0	1													sp|Q6IRE4|TS101_RAT
1464	TRUE	178000			41525.5							0	0	1													sp|Q99P74|RB27B_RAT
245	TRUE	176680	219625	192133	268576	33372.4	22380.8	62818.6	0.151952	0.116486	0.233895	11	4	7	1.22289	0.874824	1.39787	FALSE	FALSE	FALSE	0.154957	0.0453639	0.0465568	0.284692	0.116271	0.118672	sp|F1M775|DIAP1_RAT
2209	TRUE	176460	213894	224852	160480	65387.3	97550.5	60742.3	0.305699	0.433843	0.378505	11	3	4	0.750275	1.05123	0.713712	FALSE	FALSE	FALSE	0.818588	0.178642	0.326935	0.882691	0.314784	0.479717	tr|D4A9N5|D4A9N5_RAT
1128	TRUE	175870	196518									1	0	0													sp|Q62632|FSTL1_RAT;tr|F8WG88|F8WG88_RAT
2565	TRUE	175720	176688									1	0	0													tr|Q5BJN3|Q5BJN3_RAT
1281	TRUE	175510		198093			28097			0.141837		0	2	0													sp|Q6AY23|P5CR2_RAT
1921	TRUE	174680			37619.4							0	0	1													tr|B5DFM8|B5DFM8_RAT
2084	FALSE	4634.2	55734									1	0	0													tr|D3ZV82|D3ZV82_RAT
1797	TRUE	174410	180100	207462	294182	45260.1	62701	130547	0.251306	0.302229	0.443762	8	6	2	1.63344	1.15193	1.418	FALSE	FALSE	FALSE	0.359937	0.0501559	0.223298	0.513079	0.12584	0.371268	tr|F1LY19|F1LY19_RAT;tr|A0A0U1RS25|A0A0U1RS25_RAT
1471	TRUE	173960			119087							0	0	1													tr|A0A0G2K613|A0A0G2K613_RAT;sp|Q9EPH2|MRP_RAT
2403	TRUE	173920	509576	443305			114699			0.258735		1	7	0		0.86995	0	FALSE		TRUE	0.60834			0.723329			tr|G3V681|G3V681_RAT
2088	FALSE	27854			55987							0	0	1													tr|D3ZVS2|D3ZVS2_RAT
624	TRUE	173650		287933								0	1	0													tr|G3V7J9|G3V7J9_RAT;sp|P41682|ADH7_RAT
533	TRUE	173230			116716							0	0	1													sp|P23457|DIDH_RAT
1984	TRUE	171800	229711	430551			50989.3			0.118428		1	2	0		1.87432		FALSE			0.191917			0.331613			tr|D3ZER6|D3ZER6_RAT
2092	FALSE	76798		447021								0	1	0													tr|D3ZWA8|D3ZWA8_RAT
299	TRUE	171630		511927			256316			0.500689		0	4	0													tr|G3V6Y9|G3V6Y9_RAT;sp|O55035|PPIG_RAT
1813	TRUE	171550	129316			10192.9			0.0788212			4	0	0													tr|B0BN20|B0BN20_RAT
1531	TRUE	171520		247715								0	1	0													sp|Q9QZ81|AGO2_RAT;tr|F1LRP7|F1LRP7_RAT;tr|F1LUS2|F1LUS2_RAT
1385	TRUE	171430		206441	294569		20506.2	99319.9		0.099332	0.337171	0	4	3			1.42689			FALSE			0.135045			0.257152	sp|Q75Q39|TOM70_RAT;tr|R9PXR4|R9PXR4_RAT
845	TRUE	170870		122550								0	1	0													sp|P97546-3|NPTN_RAT;sp|P97546-1|NPTN_RAT;sp|P97546|NPTN_RAT
1507	TRUE	169740	150592	308991								1	1	0		2.05185											sp|Q9JJ50-2|HGS_RAT;sp|Q9JJ50|HGS_RAT;tr|A0A140TAH1|A0A140TAH1_RAT
2191	TRUE	169500		128663			7237.31			0.0562504		0	2	0													tr|D4A830|D4A830_RAT
1539	TRUE	169210			200476							0	0	1													sp|Q9R0J8|LGMN_RAT;tr|Q5PPG2|Q5PPG2_RAT
[truncated: 583 more rows]
